# Supplementary material for: Oral Microbial Translocation Genes in Gastrointestinal Cancers: Insights from Metagenomic Analysis
Source: Microorganisms. 2024 Oct 18;12(10):2086. doi: 10.3390/microorganisms12102086 (PMC11510655; doi:10.3390/microorganisms12102086)
Supplement: Supplementary file 1 [file microorganisms-12-02086-s001.zip]

Archive with 2 entries (2 files):
- SuppFigures_241010.pdf
- SuppTables_241010.xlsx
