# Supplementary material for: Oral Microbial Translocation Genes in Gastrointestinal Cancers: Insights from Metagenomic Analysis
Source: Microorganisms. 2024 Oct 18;12(10):2086. doi: 10.3390/microorganisms12102086 (PMC11510655; doi:10.3390/microorganisms12102086)
Supplement: Supplementary file 1 [file microorganisms-12-02086-s001.zip › SuppTables_241010.xlsx]

## Sheet: S1|Sample Metadata
STArea	Category	DatasetID	SampleName	EnvMedium	Country	Continent	Instrument	SRAStudy
Gut	CRC-Control	PRJEB6070	ERR479043	Stool	France	Europe	Illumina HiSeq 2000	ERP005534
Gut	CRC-Control	PRJNA429097	SRR6456242	Stool	China	Asia	HiSeq X Ten	SRP128485
Gut	CRC-Control	PRJNA447983	SRR6915206	Stool	Italy	Europe	Illumina HiSeq 2500	SRP136711
Gut	CRC-Control	PRJDB4176	DRR127756	Stool	Japan	Asia	Illumina HiSeq 2500	DRP004793
Gut	CRC-Control	PRJNA429097	SRR6456170	Stool	China	Asia	HiSeq X Ten	SRP128485
Gut	CRC-Control	PRJDB4176	DRR162775	Stool	Japan	Asia	Illumina HiSeq 2500	DRP004793
Gut	CRC-Control	PRJNA429097	SRR6456251	Stool	China	Asia	HiSeq X Ten	SRP128485
Gut	CRC-Control	PRJNA447983	SRR6915116	Stool	Italy	Europe	Illumina HiSeq 2500	SRP136711
Gut	CRC-Control	PRJNA429097	SRR6456134	Stool	China	Asia	HiSeq X Ten	SRP128485
Gut	CRC-Control	PRJNA429097	SRR6456152	Stool	China	Asia	HiSeq X Ten	SRP128485
Gut	CRC-Control	PRJNA429097	SRR6456233	Stool	China	Asia	HiSeq X Ten	SRP128485
Gut	CRC-Control	PRJEB27928	ERR2726442	Stool	Germany	Europe	Illumina HiSeq 4000	ERP110064
Gut	CRC-Control	PRJEB10878	ERR1018278	Stool	China	Asia	Illumina HiSeq 2000	ERP012177
Gut	CRC-Control	PRJNA731589	SRR14610692	Stool	China	Asia	Illumina NovaSeq 6000	SRP320766
Gut	CRC-Control	PRJNA731589	SRR14610575	Stool	China	Asia	Illumina NovaSeq 6000	SRP320766
Gut	CRC-Control	PRJEB27928	ERR2726406	Stool	Germany	Europe	Illumina HiSeq 4000	ERP110064
Gut	CRC-Control	PRJEB27928	ERR2726460	Stool	Germany	Europe	Illumina HiSeq 4000	ERP110064
Gut	CRC-Control	PRJNA731589	SRR14610674	Stool	China	Asia	Illumina NovaSeq 6000	SRP320766
Gut	CRC-Control	PRJEB27928	ERR2726505	Stool	Germany	Europe	Illumina HiSeq 4000	ERP110064
Gut	CRC-Control	PRJNA731589	SRR14610629	Stool	China	Asia	Illumina NovaSeq 6000	SRP320766
Gut	CRC-Control	PRJEB27928	ERR2726451	Stool	Germany	Europe	Illumina HiSeq 4000	ERP110064
Gut	CRC-Control	PRJEB27928	ERR2726532	Stool	Germany	Europe	Illumina HiSeq 4000	ERP110064
Gut	CRC-Control	PRJNA731589	SRR14610665	Stool	China	Asia	Illumina NovaSeq 6000	SRP320766
Gut	CRC-Control	PRJNA731589	SRR14610584	Stool	China	Asia	Illumina NovaSeq 6000	SRP320766
Gut	CRC-Control	PRJEB10878	ERR1018269	Stool	China	Asia	Illumina HiSeq 2000	ERP012177
Gut	CRC-Control	PRJNA731589	SRR14610683	Stool	China	Asia	Illumina NovaSeq 6000	SRP320766
Gut	CRC-Control	PRJEB27928	ERR2726433	Stool	Germany	Europe	Illumina HiSeq 4000	ERP110064
Gut	CRC-Control	PRJEB10878	ERR1018270	Stool	China	Asia	Illumina HiSeq 2000	ERP012177
Gut	CRC-Control	PRJNA429097	SRR6456169	Stool	China	Asia	HiSeq X Ten	SRP128485
Gut	CRC-Control	PRJNA731589	SRR14610612	Stool	China	Asia	Illumina NovaSeq 6000	SRP320766
Gut	CRC-Control	PRJEB10878	ERR1018234	Stool	China	Asia	Illumina HiSeq 2000	ERP012177
Gut	CRC-Control	PRJEB7774	ERR688535	Stool	Austria	Europe	Illumina HiSeq 2000	ERP008729
Gut	CRC-Control	PRJEB7774	ERR688616	Stool	Austria	Europe	Illumina HiSeq 2000	ERP008729
Gut	CRC-Control	PRJNA731589	SRR14610630	Stool	China	Asia	Illumina NovaSeq 6000	SRP320766
Gut	CRC-Control	PRJEB10878	ERR1018252	Stool	China	Asia	Illumina HiSeq 2000	ERP012177
Gut	CRC-Control	PRJNA429097	SRR6456178	Stool	China	Asia	HiSeq X Ten	SRP128485
Gut	CRC-Control	PRJNA731589	SRR14610621	Stool	China	Asia	Illumina NovaSeq 6000	SRP320766
Gut	CRC-Control	PRJEB10878	ERR1018243	Stool	China	Asia	Illumina HiSeq 2000	ERP012177
Gut	CRC-Control	PRJNA429097	SRR6456376	Stool	China	Asia	HiSeq X Ten	SRP128485
Gut	CRC-Control	PRJEB7774	ERR688544	Stool	Austria	Europe	Illumina HiSeq 2000	ERP008729
Gut	CRC-Control	PRJNA429097	SRR6456358	Stool	China	Asia	HiSeq X Ten	SRP128485
Gut	CRC-Control	PRJEB7774	ERR688607	Stool	Austria	Europe	Illumina HiSeq 2000	ERP008729
Gut	CRC-Control	PRJEB10878	ERR1018261	Stool	China	Asia	Illumina HiSeq 2000	ERP012177
Gut	CRC-Control	PRJNA447983	SRR6915097	Stool	Italy	Europe	Illumina HiSeq 2500	SRP136711
Gut	CRC-Control	PRJEB7774	ERR688562	Stool	Austria	Europe	Illumina HiSeq 2000	ERP008729
Gut	CRC-Control	PRJEB27928	ERR2726486	Stool	Germany	Europe	Illumina HiSeq 4000	ERP110064
Gut	CRC-Control	PRJDB4176	DRR127721	Stool	Japan	Asia	Illumina HiSeq 2500	DRP004793
Gut	CRC-Control	PRJEB27928	ERR2726459	Stool	Germany	Europe	Illumina HiSeq 4000	ERP110064
Gut	CRC-Control	PRJDB4176	DRR127532	Stool	Japan	Asia	Illumina HiSeq 2500	DRP004793
Gut	CRC-Control	PRJDB4176	DRR127613	Stool	Japan	Asia	Illumina HiSeq 2500	DRP004793
Gut	CRC-Control	PRJEB7774	ERR688612	Stool	Austria	Europe	Illumina HiSeq 2000	ERP008729
Gut	CRC-Control	PRJEB6070	ERR479326	Stool	France	Europe	Illumina HiSeq 2000	ERP005534
Gut	CRC-Control	PRJNA429097	SRR6456363	Stool	China	Asia	HiSeq X Ten	SRP128485
Gut	CRC-Control	PRJNA429097	SRR6456129	Stool	China	Asia	HiSeq X Ten	SRP128485
Gut	CRC-Control	PRJNA429097	SRR6456165	Stool	China	Asia	HiSeq X Ten	SRP128485
Gut	CRC-Control	PRJNA429097	SRR6456246	Stool	China	Asia	HiSeq X Ten	SRP128485
Gut	CRC-Control	PRJNA429097	SRR6456228	Stool	China	Asia	HiSeq X Ten	SRP128485
Gut	CRC-Control	PRJNA429097	SRR6456372	Stool	China	Asia	HiSeq X Ten	SRP128485
Gut	CRC-Control	PRJNA447983	SRR6915192	Stool	Italy	Europe	Illumina HiSeq 2500	SRP136711
Gut	CRC-Control	PRJNA429097	SRR6456255	Stool	China	Asia	HiSeq X Ten	SRP128485
Gut	CRC-Control	PRJEB10878	ERR1018203	Stool	China	Asia	Illumina HiSeq 2000	ERP012177
Gut	CRC-Control	PRJNA429097	SRR6456174	Stool	China	Asia	HiSeq X Ten	SRP128485
Gut	CRC-Control	PRJNA429097	SRR6456237	Stool	China	Asia	HiSeq X Ten	SRP128485
Gut	CRC-Control	PRJNA429097	SRR6456156	Stool	China	Asia	HiSeq X Ten	SRP128485
Gut	CRC-Control	PRJNA429097	SRR6456354	Stool	China	Asia	HiSeq X Ten	SRP128485
Gut	CRC-Control	PRJEB7774	ERR688603	Stool	Austria	Europe	Illumina HiSeq 2000	ERP008729
Gut	CRC-Control	PRJNA731589	SRR14610696	Stool	China	Asia	Illumina NovaSeq 6000	SRP320766
Gut	CRC-Control	PRJEB27928	ERR2726446	Stool	Germany	Europe	Illumina HiSeq 4000	ERP110064
Gut	CRC-Control	PRJEB27928	ERR2726428	Stool	Germany	Europe	Illumina HiSeq 4000	ERP110064
Gut	CRC-Control	PRJEB7774	ERR710430	Stool	Austria	Europe	Illumina HiSeq 2000	ERP008729
Gut	CRC-Control	PRJNA731589	SRR14610588	Stool	China	Asia	Illumina NovaSeq 6000	SRP320766
Gut	CRC-Control	PRJNA731589	SRR14610669	Stool	China	Asia	Illumina NovaSeq 6000	SRP320766
Gut	CRC-Control	PRJEB27928	ERR2726419	Stool	Germany	Europe	Illumina HiSeq 4000	ERP110064
Gut	CRC-Control	PRJNA731589	SRR14610687	Stool	China	Asia	Illumina NovaSeq 6000	SRP320766
Gut	CRC-Control	PRJEB27928	ERR2726473	Stool	Germany	Europe	Illumina HiSeq 4000	ERP110064
Gut	CRC-Control	PRJEB10878	ERR1018238	Stool	China	Asia	Illumina HiSeq 2000	ERP012177
Gut	CRC-Control	PRJEB7774	ERR688539	Stool	Austria	Europe	Illumina HiSeq 2000	ERP008729
Gut	CRC-Control	PRJNA731589	SRR14610571	Stool	China	Asia	Illumina NovaSeq 6000	SRP320766
Gut	CRC-Control	PRJNA731589	SRR14610616	Stool	China	Asia	Illumina NovaSeq 6000	SRP320766
Gut	CRC-Control	PRJEB10878	ERR1018274	Stool	China	Asia	Illumina HiSeq 2000	ERP012177
Gut	CRC-Control	PRJEB10878	ERR1018193	Stool	China	Asia	Illumina HiSeq 2000	ERP012177
Gut	CRC-Control	PRJEB27928	ERR2726420	Stool	Germany	Europe	Illumina HiSeq 4000	ERP110064
Gut	CRC-Control	PRJEB10878	ERR1018256	Stool	China	Asia	Illumina HiSeq 2000	ERP012177
Gut	CRC-Control	PRJNA731589	SRR14610670	Stool	China	Asia	Illumina NovaSeq 6000	SRP320766
Gut	CRC-Control	PRJEB7774	ERR688557	Stool	Austria	Europe	Illumina HiSeq 2000	ERP008729
Gut	CRC-Control	PRJNA731589	SRR14610634	Stool	China	Asia	Illumina NovaSeq 6000	SRP320766
Gut	CRC-Control	PRJEB6070	ERR478974	Stool	France	Europe	Illumina HiSeq 2000	ERP005534
Gut	CRC-Control	PRJEB7774	ERR688593	Stool	Austria	Europe	Illumina HiSeq 2000	ERP008729
Gut	CRC-Control	PRJEB6070	ERR479577	Stool	Germany	Europe	Illumina HiSeq 2000	ERP005534
Gut	CRC-Control	PRJEB10878	ERR1018247	Stool	China	Asia	Illumina HiSeq 2000	ERP012177
Gut	CRC-Control	PRJNA731589	SRR14610580	Stool	China	Asia	Illumina NovaSeq 6000	SRP320766
Gut	CRC-Control	PRJNA731589	SRR14610661	Stool	China	Asia	Illumina NovaSeq 6000	SRP320766
Gut	CRC-Control	PRJEB6070	ERR478965	Stool	France	Europe	Illumina HiSeq 2000	ERP005534
Gut	CRC-Control	PRJNA731589	SRR14610625	Stool	China	Asia	Illumina NovaSeq 6000	SRP320766
Gut	CRC-Control	PRJNA731589	SRR14610607	Stool	China	Asia	Illumina NovaSeq 6000	SRP320766
Gut	CRC-Control	PRJEB10878	ERR1018265	Stool	China	Asia	Illumina HiSeq 2000	ERP012177
Gut	CRC-Control	PRJEB7774	ERR688566	Stool	Austria	Europe	Illumina HiSeq 2000	ERP008729
Gut	CRC-Control	PRJNA429097	SRR6456211	Stool	China	Asia	HiSeq X Ten	SRP128485
Gut	CRC-Control	PRJNA429097	SRR6456130	Stool	China	Asia	HiSeq X Ten	SRP128485
Gut	CRC-Control	PRJDB4176	DRR127707	Stool	Japan	Asia	Illumina HiSeq 2500	DRP004793
Gut	CRC-Control	PRJEB6070	ERR479102	Stool	France	Europe	Illumina HiSeq 2000	ERP005534
Gut	CRC-Control	PRJDB4176	DRR127752	Stool	Japan	Asia	Illumina HiSeq 2500	DRP004793
Gut	CRC-Control	PRJEB6070	ERR479021	Stool	France	Europe	Illumina HiSeq 2000	ERP005534
Gut	CRC-Control	PRJEB27928	ERR2726499	Stool	Germany	Europe	Illumina HiSeq 4000	ERP110064
Gut	CRC-Control	PRJNA447983	SRR6915202	Stool	Italy	Europe	Illumina HiSeq 2500	SRP136711
Gut	CRC-Control	PRJEB7774	ERR710429	Stool	Austria	Europe	Illumina HiSeq 2000	ERP008729
Gut	CRC-Control	PRJNA447983	SRR6915121	Stool	Italy	Europe	Illumina HiSeq 2500	SRP136711
Gut	CRC-Control	PRJNA429097	SRR6456181	Stool	China	Asia	HiSeq X Ten	SRP128485
Gut	CRC-Control	PRJEB7774	ERR688511	Stool	Austria	Europe	Illumina HiSeq 2000	ERP008729
Gut	CRC-Control	PRJDB4176	DRR127596	Stool	Japan	Asia	Illumina HiSeq 2500	DRP004793
Gut	CRC-Control	PRJNA429097	SRR6456226	Stool	China	Asia	HiSeq X Ten	SRP128485
Gut	CRC-Control	PRJNA447983	SRR6915145	Stool	Italy	Europe	Illumina HiSeq 2500	SRP136711
Gut	CRC-Control	PRJNA429097	SRR6456361	Stool	China	Asia	HiSeq X Ten	SRP128485
Gut	CRC-Control	PRJEB7774	ERR688610	Stool	Austria	Europe	Illumina HiSeq 2000	ERP008729
Gut	CRC-Control	PRJNA429097	SRR6456163	Stool	China	Asia	HiSeq X Ten	SRP128485
Gut	CRC-Control	PRJNA429097	SRR6456244	Stool	China	Asia	HiSeq X Ten	SRP128485
Gut	CRC-Control	PRJDB4176	DRR127776	Stool	Japan	Asia	Illumina HiSeq 2500	DRP004793
Gut	CRC-Control	PRJNA429097	SRR6456352	Stool	China	Asia	HiSeq X Ten	SRP128485
Gut	CRC-Control	PRJNA447983	SRR6915217	Stool	Italy	Europe	Illumina HiSeq 2500	SRP136711
Gut	CRC-Control	PRJEB7774	ERR688520	Stool	Austria	Europe	Illumina HiSeq 2000	ERP008729
Gut	CRC-Control	PRJDB4176	DRR127488	Stool	Japan	Asia	Illumina HiSeq 2500	DRP004793
Gut	CRC-Control	PRJEB6070	ERR479270	Stool	France	Europe	Illumina HiSeq 2000	ERP005534
Gut	CRC-Control	PRJNA429097	SRR6456235	Stool	China	Asia	HiSeq X Ten	SRP128485
Gut	CRC-Control	PRJNA429097	SRR6456154	Stool	China	Asia	HiSeq X Ten	SRP128485
Gut	CRC-Control	PRJNA429097	SRR6456370	Stool	China	Asia	HiSeq X Ten	SRP128485
Gut	CRC-Control	PRJNA429097	SRR6456136	Stool	China	Asia	HiSeq X Ten	SRP128485
Gut	CRC-Control	PRJNA429097	SRR6456253	Stool	China	Asia	HiSeq X Ten	SRP128485
Gut	CRC-Control	PRJNA429097	SRR6456172	Stool	China	Asia	HiSeq X Ten	SRP128485
Gut	CRC-Control	PRJEB27928	ERR2726462	Stool	Germany	Europe	Illumina HiSeq 4000	ERP110064
Gut	CRC-Control	PRJEB7774	ERR688599	Stool	Austria	Europe	Illumina HiSeq 2000	ERP008729
Gut	CRC-Control	PRJNA731589	SRR14610676	Stool	China	Asia	Illumina NovaSeq 6000	SRP320766
Gut	CRC-Control	PRJNA731589	SRR14610577	Stool	China	Asia	Illumina NovaSeq 6000	SRP320766
Gut	CRC-Control	PRJEB27928	ERR2726408	Stool	Germany	Europe	Illumina HiSeq 4000	ERP110064
Gut	CRC-Control	PRJNA731589	SRR14610694	Stool	China	Asia	Illumina NovaSeq 6000	SRP320766
Gut	CRC-Control	PRJEB27928	ERR2726444	Stool	Germany	Europe	Illumina HiSeq 4000	ERP110064
Gut	CRC-Control	PRJEB27928	ERR2726471	Stool	Germany	Europe	Illumina HiSeq 4000	ERP110064
Gut	CRC-Control	PRJNA731589	SRR14610685	Stool	China	Asia	Illumina NovaSeq 6000	SRP320766
Gut	CRC-Control	PRJEB27928	ERR2726435	Stool	Germany	Europe	Illumina HiSeq 4000	ERP110064
Gut	CRC-Control	PRJNA731589	SRR14610586	Stool	China	Asia	Illumina NovaSeq 6000	SRP320766
Gut	CRC-Control	PRJEB7774	ERR688591	Stool	Austria	Europe	Illumina HiSeq 2000	ERP008729
Gut	CRC-Control	PRJNA731589	SRR14610632	Stool	China	Asia	Illumina NovaSeq 6000	SRP320766
Gut	CRC-Control	PRJEB10878	ERR1018254	Stool	China	Asia	Illumina HiSeq 2000	ERP012177
Gut	CRC-Control	PRJNA731589	SRR14610731	Stool	China	Asia	Illumina NovaSeq 6000	SRP320766
Gut	CRC-Control	PRJEB7774	ERR688537	Stool	Austria	Europe	Illumina HiSeq 2000	ERP008729
Gut	CRC-Control	PRJNA429097	SRR6456369	Stool	China	Asia	HiSeq X Ten	SRP128485
Gut	CRC-Control	PRJEB10878	ERR1018236	Stool	China	Asia	Illumina HiSeq 2000	ERP012177
Gut	CRC-Control	PRJNA731589	SRR14610614	Stool	China	Asia	Illumina NovaSeq 6000	SRP320766
Gut	CRC-Control	PRJEB10878	ERR1018272	Stool	China	Asia	Illumina HiSeq 2000	ERP012177
Gut	CRC-Control	PRJNA447983	SRR6915189	Stool	Italy	Europe	Illumina HiSeq 2500	SRP136711
Gut	CRC-Control	PRJEB7774	ERR688528	Stool	Austria	Europe	Illumina HiSeq 2000	ERP008729
Gut	CRC-Control	PRJEB10878	ERR1018308	Stool	China	Asia	Illumina HiSeq 2000	ERP012177
Gut	CRC-Control	PRJNA731589	SRR14610605	Stool	China	Asia	Illumina NovaSeq 6000	SRP320766
Gut	CRC-Control	PRJEB7774	ERR688564	Stool	Austria	Europe	Illumina HiSeq 2000	ERP008729
Gut	CRC-Control	PRJEB10878	ERR1018263	Stool	China	Asia	Illumina HiSeq 2000	ERP012177
Gut	CRC-Control	PRJEB10878	ERR1018245	Stool	China	Asia	Illumina HiSeq 2000	ERP012177
Gut	CRC-Control	PRJNA731589	SRR14610623	Stool	China	Asia	Illumina NovaSeq 6000	SRP320766
Gut	CRC-Control	PRJEB10878	ERR1018209	Stool	China	Asia	Illumina HiSeq 2000	ERP012177
Gut	CRC-Control	PRJEB7774	ERR710427	Stool	Austria	Europe	Illumina HiSeq 2000	ERP008729
Gut	CRC-Control	PRJDB4176	DRR127552	Stool	Japan	Asia	Illumina HiSeq 2500	DRP004793
Gut	CRC-Control	PRJEB10878	ERR1018250	Stool	China	Asia	Illumina HiSeq 2000	ERP012177
Gut	CRC-Control	PRJEB7774	ERR688551	Stool	Austria	Europe	Illumina HiSeq 2000	ERP008729
Gut	CRC-Control	PRJNA429097	SRR6456149	Stool	China	Asia	HiSeq X Ten	SRP128485
Gut	CRC-Control	PRJNA731589	SRR14610610	Stool	China	Asia	Illumina NovaSeq 6000	SRP320766
Gut	CRC-Control	PRJNA429097	SRR6456248	Stool	China	Asia	HiSeq X Ten	SRP128485
Gut	CRC-Control	PRJNA429097	SRR6456167	Stool	China	Asia	HiSeq X Ten	SRP128485
Gut	CRC-Control	PRJEB7774	ERR688614	Stool	Austria	Europe	Illumina HiSeq 2000	ERP008729
Gut	CRC-Control	PRJEB7774	ERR688533	Stool	Austria	Europe	Illumina HiSeq 2000	ERP008729
Gut	CRC-Control	PRJNA429097	SRR6456365	Stool	China	Asia	HiSeq X Ten	SRP128485
Gut	CRC-Control	PRJEB10878	ERR1018232	Stool	China	Asia	Illumina HiSeq 2000	ERP012177
Gut	CRC-Control	PRJNA429097	SRR6456158	Stool	China	Asia	HiSeq X Ten	SRP128485
Gut	CRC-Control	PRJNA429097	SRR6456239	Stool	China	Asia	HiSeq X Ten	SRP128485
Gut	CRC-Control	PRJEB7774	ERR688605	Stool	Austria	Europe	Illumina HiSeq 2000	ERP008729
Gut	CRC-Control	PRJNA429097	SRR6456356	Stool	China	Asia	HiSeq X Ten	SRP128485
Gut	CRC-Control	PRJNA447983	SRR6915194	Stool	Italy	Europe	Illumina HiSeq 2500	SRP136711
Gut	CRC-Control	PRJEB7774	ERR688506	Stool	Austria	Europe	Illumina HiSeq 2000	ERP008729
Gut	CRC-Control	PRJEB10878	ERR1018205	Stool	China	Asia	Illumina HiSeq 2000	ERP012177
Gut	CRC-Control	PRJNA429097	SRR6456176	Stool	China	Asia	HiSeq X Ten	SRP128485
Gut	CRC-Control	PRJNA429097	SRR6456374	Stool	China	Asia	HiSeq X Ten	SRP128485
Gut	CRC-Control	PRJEB7774	ERR710432	Stool	Austria	Europe	Illumina HiSeq 2000	ERP008729
Gut	CRC-Control	PRJNA731589	SRR14610698	Stool	China	Asia	Illumina NovaSeq 6000	SRP320766
Gut	CRC-Control	PRJEB27928	ERR2726475	Stool	Germany	Europe	Illumina HiSeq 4000	ERP110064
Gut	CRC-Control	PRJEB27928	ERR2726457	Stool	Germany	Europe	Illumina HiSeq 4000	ERP110064
Gut	CRC-Control	PRJEB27928	ERR2726493	Stool	Germany	Europe	Illumina HiSeq 4000	ERP110064
Gut	CRC-Control	PRJEB27928	ERR2726422	Stool	Germany	Europe	Illumina HiSeq 4000	ERP110064
Gut	CRC-Control	PRJNA731589	SRR14610672	Stool	China	Asia	Illumina NovaSeq 6000	SRP320766
Gut	CRC-Control	PRJEB7774	ERR688559	Stool	Austria	Europe	Illumina HiSeq 2000	ERP008729
Gut	CRC-Control	PRJEB10878	ERR1018258	Stool	China	Asia	Illumina HiSeq 2000	ERP012177
Gut	CRC-Control	PRJEB7774	ERR688595	Stool	Austria	Europe	Illumina HiSeq 2000	ERP008729
Gut	CRC-Control	PRJNA731589	SRR14610618	Stool	China	Asia	Illumina NovaSeq 6000	SRP320766
Gut	CRC-Control	PRJNA731589	SRR14610690	Stool	China	Asia	Illumina NovaSeq 6000	SRP320766
Gut	CRC-Control	PRJEB10878	ERR1018195	Stool	China	Asia	Illumina HiSeq 2000	ERP012177
Gut	CRC-Control	PRJEB10878	ERR1018276	Stool	China	Asia	Illumina HiSeq 2000	ERP012177
Gut	CRC-Control	PRJNA731589	SRR14610573	Stool	China	Asia	Illumina NovaSeq 6000	SRP320766
Gut	CRC-Control	PRJEB27928	ERR2726404	Stool	Germany	Europe	Illumina HiSeq 4000	ERP110064
Gut	CRC-Control	PRJEB27928	ERR2726512	Stool	Germany	Europe	Illumina HiSeq 4000	ERP110064
Gut	CRC-Control	PRJEB27928	ERR2726431	Stool	Germany	Europe	Illumina HiSeq 4000	ERP110064
Gut	CRC-Control	PRJNA731589	SRR14610609	Stool	China	Asia	Illumina NovaSeq 6000	SRP320766
Gut	CRC-Control	PRJEB6070	ERR479597	Stool	Germany	Europe	Illumina HiSeq 2000	ERP005534
Gut	CRC-Control	PRJNA731589	SRR14610681	Stool	China	Asia	Illumina NovaSeq 6000	SRP320766
Gut	CRC-Control	PRJEB10878	ERR1018267	Stool	China	Asia	Illumina HiSeq 2000	ERP012177
Gut	CRC-Control	PRJNA731589	SRR14610627	Stool	China	Asia	Illumina NovaSeq 6000	SRP320766
Gut	CRC-Control	PRJNA731589	SRR14610582	Stool	China	Asia	Illumina NovaSeq 6000	SRP320766
Gut	CRC-Control	PRJNA731589	SRR14610663	Stool	China	Asia	Illumina NovaSeq 6000	SRP320766
Gut	CRC-Control	PRJEB10878	ERR1018249	Stool	China	Asia	Illumina HiSeq 2000	ERP012177
Gut	CRC-Control	PRJNA429097	SRR6456231	Stool	China	Asia	HiSeq X Ten	SRP128485
Gut	CRC-Control	PRJDB4176	DRR127763	Stool	Japan	Asia	Illumina HiSeq 2500	DRP004793
Gut	CRC-Control	PRJDB4176	DRR127628	Stool	Japan	Asia	Illumina HiSeq 2500	DRP004793
Gut	CRC-Control	PRJNA429097	SRR6456132	Stool	China	Asia	HiSeq X Ten	SRP128485
Gut	CRC-Control	PRJDB4176	DRR127583	Stool	Japan	Asia	Illumina HiSeq 2500	DRP004793
Gut	CRC-Control	PRJEB6070	ERR479203	Stool	France	Europe	Illumina HiSeq 2000	ERP005534
Gut	CRC-Control	PRJNA429097	SRR6456240	Stool	China	Asia	HiSeq X Ten	SRP128485
Gut	CRC-Control	PRJDB4176	DRR127619	Stool	Japan	Asia	Illumina HiSeq 2500	DRP004793
Gut	CRC-Control	PRJNA447983	SRR6915222	Stool	Italy	Europe	Illumina HiSeq 2500	SRP136711
Gut	CRC-Control	PRJDB4176	DRR127736	Stool	Japan	Asia	Illumina HiSeq 2500	DRP004793
Gut	CRC-Control	PRJDB4176	DRR162776	Stool	Japan	Asia	Illumina HiSeq 2500	DRP004793
Gut	CRC-Control	PRJNA429097	SRR6456171	Stool	China	Asia	HiSeq X Ten	SRP128485
Gut	CRC-Control	PRJNA429097	SRR6456252	Stool	China	Asia	HiSeq X Ten	SRP128485
Gut	CRC-Control	PRJNA429097	SRR6456135	Stool	China	Asia	HiSeq X Ten	SRP128485
Gut	CRC-Control	PRJDB4176	DRR127748	Stool	Japan	Asia	Illumina HiSeq 2500	DRP004793
Gut	CRC-Control	PRJDB4176	DRR127649	Stool	Japan	Asia	Illumina HiSeq 2500	DRP004793
Gut	CRC-Control	PRJEB7774	ERR688600	Stool	Austria	Europe	Illumina HiSeq 2000	ERP008729
Gut	CRC-Control	PRJNA429097	SRR6456153	Stool	China	Asia	HiSeq X Ten	SRP128485
Gut	CRC-Control	PRJNA429097	SRR6456234	Stool	China	Asia	HiSeq X Ten	SRP128485
Gut	CRC-Control	PRJNA447983	SRR6915207	Stool	Italy	Europe	Illumina HiSeq 2500	SRP136711
Gut	CRC-Control	PRJEB7774	ERR688510	Stool	Austria	Europe	Illumina HiSeq 2000	ERP008729
Gut	CRC-Control	PRJNA447983	SRR6915144	Stool	Italy	Europe	Illumina HiSeq 2500	SRP136711
Gut	CRC-Control	PRJEB6070	ERR479323	Stool	France	Europe	Illumina HiSeq 2000	ERP005534
Gut	CRC-Control	PRJNA429097	SRR6456360	Stool	China	Asia	HiSeq X Ten	SRP128485
Gut	CRC-Control	PRJNA447983	SRR6915225	Stool	Italy	Europe	Illumina HiSeq 2500	SRP136711
Gut	CRC-Control	PRJNA429097	SRR6456243	Stool	China	Asia	HiSeq X Ten	SRP128485
Gut	CRC-Control	PRJEB27928	ERR2726452	Stool	Germany	Europe	Illumina HiSeq 4000	ERP110064
Gut	CRC-Control	PRJEB27928	ERR2726533	Stool	Germany	Europe	Illumina HiSeq 4000	ERP110064
Gut	CRC-Control	PRJNA731589	SRR14610585	Stool	China	Asia	Illumina NovaSeq 6000	SRP320766
Gut	CRC-Control	PRJEB27928	ERR2726434	Stool	Germany	Europe	Illumina HiSeq 4000	ERP110064
Gut	CRC-Control	PRJNA731589	SRR14610684	Stool	China	Asia	Illumina NovaSeq 6000	SRP320766
Gut	CRC-Control	PRJEB7774	ERR688598	Stool	Austria	Europe	Illumina HiSeq 2000	ERP008729
Gut	CRC-Control	PRJEB27928	ERR2726461	Stool	Germany	Europe	Illumina HiSeq 4000	ERP110064
Gut	CRC-Control	PRJEB27928	ERR2726506	Stool	Germany	Europe	Illumina HiSeq 4000	ERP110064
Gut	CRC-Control	PRJNA731589	SRR14610675	Stool	China	Asia	Illumina NovaSeq 6000	SRP320766
Gut	CRC-Control	PRJEB27928	ERR2726407	Stool	Germany	Europe	Illumina HiSeq 4000	ERP110064
Gut	CRC-Control	PRJNA731589	SRR14610576	Stool	China	Asia	Illumina NovaSeq 6000	SRP320766
Gut	CRC-Control	PRJEB27928	ERR2726443	Stool	Germany	Europe	Illumina HiSeq 4000	ERP110064
Gut	CRC-Control	PRJNA731589	SRR14610693	Stool	China	Asia	Illumina NovaSeq 6000	SRP320766
Gut	CRC-Control	PRJNA429097	SRR6456179	Stool	China	Asia	HiSeq X Ten	SRP128485
Gut	CRC-Control	PRJNA731589	SRR14610622	Stool	China	Asia	Illumina NovaSeq 6000	SRP320766
Gut	CRC-Control	PRJEB7774	ERR688509	Stool	Austria	Europe	Illumina HiSeq 2000	ERP008729
Gut	CRC-Control	PRJNA429097	SRR6456377	Stool	China	Asia	HiSeq X Ten	SRP128485
Gut	CRC-Control	PRJEB10878	ERR1018244	Stool	China	Asia	Illumina HiSeq 2000	ERP012177
Gut	CRC-Control	PRJNA429097	SRR6456359	Stool	China	Asia	HiSeq X Ten	SRP128485
Gut	CRC-Control	PRJEB7774	ERR688608	Stool	Austria	Europe	Illumina HiSeq 2000	ERP008729
Gut	CRC-Control	PRJEB10878	ERR1018262	Stool	China	Asia	Illumina HiSeq 2000	ERP012177
Gut	CRC-Control	PRJEB7774	ERR688563	Stool	Austria	Europe	Illumina HiSeq 2000	ERP008729
Gut	CRC-Control	PRJNA731589	SRR14610604	Stool	China	Asia	Illumina NovaSeq 6000	SRP320766
Gut	CRC-Control	PRJEB10878	ERR1018217	Stool	China	Asia	Illumina HiSeq 2000	ERP012177
Gut	CRC-Control	PRJEB7774	ERR688518	Stool	Austria	Europe	Illumina HiSeq 2000	ERP008729
Gut	CRC-Control	PRJNA731589	SRR14610631	Stool	China	Asia	Illumina NovaSeq 6000	SRP320766
Gut	CRC-Control	PRJEB7774	ERR688590	Stool	Austria	Europe	Illumina HiSeq 2000	ERP008729
Gut	CRC-Control	PRJEB10878	ERR1018253	Stool	China	Asia	Illumina HiSeq 2000	ERP012177
Gut	CRC-Control	PRJEB7774	ERR688554	Stool	Austria	Europe	Illumina HiSeq 2000	ERP008729
Gut	CRC-Control	PRJEB6070	ERR479583	Stool	Germany	Europe	Illumina HiSeq 2000	ERP005534
Gut	CRC-Control	PRJNA429097	SRR6456368	Stool	China	Asia	HiSeq X Ten	SRP128485
Gut	CRC-Control	PRJEB10878	ERR1018235	Stool	China	Asia	Illumina HiSeq 2000	ERP012177
Gut	CRC-Control	PRJEB7774	ERR688617	Stool	Austria	Europe	Illumina HiSeq 2000	ERP008729
Gut	CRC-Control	PRJEB10878	ERR1018271	Stool	China	Asia	Illumina HiSeq 2000	ERP012177
Gut	CRC-Control	PRJEB7774	ERR710426	Stool	Austria	Europe	Illumina HiSeq 2000	ERP008729
Gut	CRC-Control	PRJDB4176	DRR127713	Stool	Japan	Asia	Illumina HiSeq 2500	DRP004793
Gut	CRC-Control	PRJDB4176	DRR127731	Stool	Japan	Asia	Illumina HiSeq 2500	DRP004793
Gut	CRC-Control	PRJNA447983	SRR6915100	Stool	Italy	Europe	Illumina HiSeq 2500	SRP136711
Gut	CRC-Control	PRJDB4176	DRR127524	Stool	Japan	Asia	Illumina HiSeq 2500	DRP004793
Gut	CRC-Control	PRJEB27928	ERR2726487	Stool	Germany	Europe	Illumina HiSeq 4000	ERP110064
Gut	CRC-Control	PRJDB4176	DRR127704	Stool	Japan	Asia	Illumina HiSeq 2500	DRP004793
Gut	CRC-Control	PRJEB6070	ERR479570	Stool	Germany	Europe	Illumina HiSeq 2000	ERP005534
Gut	CRC-Control	PRJNA429097	SRR6456373	Stool	China	Asia	HiSeq X Ten	SRP128485
Gut	CRC-Control	PRJEB10878	ERR1018240	Stool	China	Asia	Illumina HiSeq 2000	ERP012177
Gut	CRC-Control	PRJEB7774	ERR688622	Stool	Austria	Europe	Illumina HiSeq 2000	ERP008729
Gut	CRC-Control	PRJNA429097	SRR6456175	Stool	China	Asia	HiSeq X Ten	SRP128485
Gut	CRC-Control	PRJNA447983	SRR6915193	Stool	Italy	Europe	Illumina HiSeq 2500	SRP136711
Gut	CRC-Control	PRJNA429097	SRR6456238	Stool	China	Asia	HiSeq X Ten	SRP128485
Gut	CRC-Control	PRJNA429097	SRR6456157	Stool	China	Asia	HiSeq X Ten	SRP128485
Gut	CRC-Control	PRJNA429097	SRR6456355	Stool	China	Asia	HiSeq X Ten	SRP128485
Gut	CRC-Control	PRJEB7774	ERR688523	Stool	Austria	Europe	Illumina HiSeq 2000	ERP008729
Gut	CRC-Control	PRJNA429097	SRR6456229	Stool	China	Asia	HiSeq X Ten	SRP128485
Gut	CRC-Control	PRJEB7774	ERR688550	Stool	Austria	Europe	Illumina HiSeq 2000	ERP008729
Gut	CRC-Control	PRJEB7774	ERR688514	Stool	Austria	Europe	Illumina HiSeq 2000	ERP008729
Gut	CRC-Control	PRJNA429097	SRR6456166	Stool	China	Asia	HiSeq X Ten	SRP128485
Gut	CRC-Control	PRJNA429097	SRR6456247	Stool	China	Asia	HiSeq X Ten	SRP128485
Gut	CRC-Control	PRJNA429097	SRR6456364	Stool	China	Asia	HiSeq X Ten	SRP128485
Gut	CRC-Control	PRJEB7774	ERR688532	Stool	Austria	Europe	Illumina HiSeq 2000	ERP008729
Gut	CRC-Control	PRJNA731589	SRR14610589	Stool	China	Asia	Illumina NovaSeq 6000	SRP320766
Gut	CRC-Control	PRJNA731589	SRR14610688	Stool	China	Asia	Illumina NovaSeq 6000	SRP320766
Gut	CRC-Control	PRJEB27928	ERR2726474	Stool	Germany	Europe	Illumina HiSeq 4000	ERP110064
Gut	CRC-Control	PRJEB27928	ERR2726429	Stool	Germany	Europe	Illumina HiSeq 4000	ERP110064
Gut	CRC-Control	PRJNA731589	SRR14610679	Stool	China	Asia	Illumina NovaSeq 6000	SRP320766
Gut	CRC-Control	PRJEB27928	ERR2726447	Stool	Germany	Europe	Illumina HiSeq 4000	ERP110064
Gut	CRC-Control	PRJNA731589	SRR14610697	Stool	China	Asia	Illumina NovaSeq 6000	SRP320766
Gut	CRC-Control	PRJEB10878	ERR1018248	Stool	China	Asia	Illumina HiSeq 2000	ERP012177
Gut	CRC-Control	PRJNA731589	SRR14610581	Stool	China	Asia	Illumina NovaSeq 6000	SRP320766
Gut	CRC-Control	PRJNA731589	SRR14610662	Stool	China	Asia	Illumina NovaSeq 6000	SRP320766
Gut	CRC-Control	PRJNA731589	SRR14610626	Stool	China	Asia	Illumina NovaSeq 6000	SRP320766
Gut	CRC-Control	PRJEB10878	ERR1018266	Stool	China	Asia	Illumina HiSeq 2000	ERP012177
Gut	CRC-Control	PRJEB7774	ERR688648	Stool	Austria	Europe	Illumina HiSeq 2000	ERP008729
Gut	CRC-Control	PRJNA731589	SRR14610680	Stool	China	Asia	Illumina NovaSeq 6000	SRP320766
Gut	CRC-Control	PRJEB27928	ERR2726511	Stool	Germany	Europe	Illumina HiSeq 4000	ERP110064
Gut	CRC-Control	PRJNA731589	SRR14610608	Stool	China	Asia	Illumina NovaSeq 6000	SRP320766
Gut	CRC-Control	PRJEB6070	ERR479596	Stool	Germany	Europe	Illumina HiSeq 2000	ERP005534
Gut	CRC-Control	PRJEB27928	ERR2726430	Stool	Germany	Europe	Illumina HiSeq 4000	ERP110064
Gut	CRC-Control	PRJEB10878	ERR1018257	Stool	China	Asia	Illumina HiSeq 2000	ERP012177
Gut	CRC-Control	PRJNA731589	SRR14610671	Stool	China	Asia	Illumina NovaSeq 6000	SRP320766
Gut	CRC-Control	PRJEB27928	ERR2726421	Stool	Germany	Europe	Illumina HiSeq 4000	ERP110064
Gut	CRC-Control	PRJEB27928	ERR2726502	Stool	Germany	Europe	Illumina HiSeq 4000	ERP110064
Gut	CRC-Control	PRJEB7774	ERR688594	Stool	Austria	Europe	Illumina HiSeq 2000	ERP008729
Gut	CRC-Control	PRJEB10878	ERR1018275	Stool	China	Asia	Illumina HiSeq 2000	ERP012177
Gut	CRC-Control	PRJNA731589	SRR14610617	Stool	China	Asia	Illumina NovaSeq 6000	SRP320766
Gut	CRC-Control	PRJNA731589	SRR14610572	Stool	China	Asia	Illumina NovaSeq 6000	SRP320766
Gut	CRC-Control	PRJEB10878	ERR1018239	Stool	China	Asia	Illumina HiSeq 2000	ERP012177
Gut	CRC-Control	PRJDB4176	DRR127672	Stool	Japan	Asia	Illumina HiSeq 2500	DRP004793
Gut	CRC-Control	PRJNA447983	SRR6915122	Stool	Italy	Europe	Illumina HiSeq 2500	SRP136711
Gut	CRC-Control	PRJDB4176	DRR127537	Stool	Japan	Asia	Illumina HiSeq 2500	DRP004793
Gut	CRC-Control	PRJEB6070	ERR479004	Stool	France	Europe	Illumina HiSeq 2000	ERP005534
Gut	CRC-Control	PRJDB4176	DRR127762	Stool	Japan	Asia	Illumina HiSeq 2500	DRP004793
Gut	CRC-Control	PRJNA429097	SRR6456230	Stool	China	Asia	HiSeq X Ten	SRP128485
Gut	CRC-Control	PRJDB4176	DRR127546	Stool	Japan	Asia	Illumina HiSeq 2500	DRP004793
Gut	CRC-Control	PRJNA429097	SRR6456131	Stool	China	Asia	HiSeq X Ten	SRP128485
Gut	CRC-Control	PRJNA429097	SRR6456353	Stool	China	Asia	HiSeq X Ten	SRP128485
Gut	CRC-Control	PRJNA429097	SRR6456236	Stool	China	Asia	HiSeq X Ten	SRP128485
Gut	CRC-Control	PRJNA429097	SRR6456155	Stool	China	Asia	HiSeq X Ten	SRP128485
Gut	CRC-Control	PRJNA447983	SRR6915092	Stool	Italy	Europe	Illumina HiSeq 2500	SRP136711
Gut	CRC-Control	PRJDB4176	DRR127588	Stool	Japan	Asia	Illumina HiSeq 2500	DRP004793
Gut	CRC-Control	PRJNA429097	SRR6456137	Stool	China	Asia	HiSeq X Ten	SRP128485
Gut	CRC-Control	PRJNA429097	SRR6456371	Stool	China	Asia	HiSeq X Ten	SRP128485
Gut	CRC-Control	PRJNA429097	SRR6456254	Stool	China	Asia	HiSeq X Ten	SRP128485
Gut	CRC-Control	PRJNA429097	SRR6456173	Stool	China	Asia	HiSeq X Ten	SRP128485
Gut	CRC-Control	PRJNA447983	SRR6915191	Stool	Italy	Europe	Illumina HiSeq 2500	SRP136711
Gut	CRC-Control	PRJNA429097	SRR6456128	Stool	China	Asia	HiSeq X Ten	SRP128485
Gut	CRC-Control	PRJEB7774	ERR688530	Stool	Austria	Europe	Illumina HiSeq 2000	ERP008729
Gut	CRC-Control	PRJNA429097	SRR6456362	Stool	China	Asia	HiSeq X Ten	SRP128485
Gut	CRC-Control	PRJNA447983	SRR6915227	Stool	Italy	Europe	Illumina HiSeq 2500	SRP136711
Gut	CRC-Control	PRJNA429097	SRR6456164	Stool	China	Asia	HiSeq X Ten	SRP128485
Gut	CRC-Control	PRJDB4176	DRR127777	Stool	Japan	Asia	Illumina HiSeq 2500	DRP004793
Gut	CRC-Control	PRJNA429097	SRR6456245	Stool	China	Asia	HiSeq X Ten	SRP128485
Gut	CRC-Control	PRJDB4176	DRR127597	Stool	Japan	Asia	Illumina HiSeq 2500	DRP004793
Gut	CRC-Control	PRJNA429097	SRR6456227	Stool	China	Asia	HiSeq X Ten	SRP128485
Gut	CRC-Control	PRJNA447983	SRR6915164	Stool	Italy	Europe	Illumina HiSeq 2500	SRP136711
Gut	CRC-Control	PRJNA429097	SRR6456182	Stool	China	Asia	HiSeq X Ten	SRP128485
Gut	CRC-Control	PRJEB6070	ERR479064	Stool	France	Europe	Illumina HiSeq 2000	ERP005534
Gut	CRC-Control	PRJNA731589	SRR14610569	Stool	China	Asia	Illumina NovaSeq 6000	SRP320766
Gut	CRC-Control	PRJEB27928	ERR2726472	Stool	Germany	Europe	Illumina HiSeq 4000	ERP110064
Gut	CRC-Control	PRJEB27928	ERR2726517	Stool	Germany	Europe	Illumina HiSeq 4000	ERP110064
Gut	CRC-Control	PRJEB27928	ERR2726436	Stool	Germany	Europe	Illumina HiSeq 4000	ERP110064
Gut	CRC-Control	PRJNA731589	SRR14610686	Stool	China	Asia	Illumina NovaSeq 6000	SRP320766
Gut	CRC-Control	PRJNA731589	SRR14610587	Stool	China	Asia	Illumina NovaSeq 6000	SRP320766
Gut	CRC-Control	PRJNA731589	SRR14610668	Stool	China	Asia	Illumina NovaSeq 6000	SRP320766
Gut	CRC-Control	PRJEB27928	ERR2726409	Stool	Germany	Europe	Illumina HiSeq 4000	ERP110064
Gut	CRC-Control	PRJNA731589	SRR14610578	Stool	China	Asia	Illumina NovaSeq 6000	SRP320766
Gut	CRC-Control	PRJEB27928	ERR2726445	Stool	Germany	Europe	Illumina HiSeq 4000	ERP110064
Gut	CRC-Control	PRJEB27928	ERR2726526	Stool	Germany	Europe	Illumina HiSeq 4000	ERP110064
Gut	CRC-Control	PRJNA731589	SRR14610695	Stool	China	Asia	Illumina NovaSeq 6000	SRP320766
Gut	CRC-Control	PRJEB27928	ERR2726427	Stool	Germany	Europe	Illumina HiSeq 4000	ERP110064
Gut	CRC-Control	PRJNA731589	SRR14610677	Stool	China	Asia	Illumina NovaSeq 6000	SRP320766
Gut	CRC-Control	PRJEB7774	ERR688529	Stool	Austria	Europe	Illumina HiSeq 2000	ERP008729
Gut	CRC-Control	PRJEB10878	ERR1018309	Stool	China	Asia	Illumina HiSeq 2000	ERP012177
Gut	CRC-Control	PRJEB7774	ERR688646	Stool	Austria	Europe	Illumina HiSeq 2000	ERP008729
Gut	CRC-Control	PRJEB7774	ERR688565	Stool	Austria	Europe	Illumina HiSeq 2000	ERP008729
Gut	CRC-Control	PRJEB10878	ERR1018264	Stool	China	Asia	Illumina HiSeq 2000	ERP012177
Gut	CRC-Control	PRJNA731589	SRR14610606	Stool	China	Asia	Illumina NovaSeq 6000	SRP320766
Gut	CRC-Control	PRJNA731589	SRR14610660	Stool	China	Asia	Illumina NovaSeq 6000	SRP320766
Gut	CRC-Control	PRJEB6070	ERR479099	Stool	France	Europe	Illumina HiSeq 2000	ERP005534
Gut	CRC-Control	PRJEB10878	ERR1018246	Stool	China	Asia	Illumina HiSeq 2000	ERP012177
Gut	CRC-Control	PRJNA731589	SRR14610570	Stool	China	Asia	Illumina NovaSeq 6000	SRP320766
Gut	CRC-Control	PRJEB7774	ERR688619	Stool	Austria	Europe	Illumina HiSeq 2000	ERP008729
Gut	CRC-Control	PRJEB10878	ERR1018237	Stool	China	Asia	Illumina HiSeq 2000	ERP012177
Gut	CRC-Control	PRJEB10878	ERR1018273	Stool	China	Asia	Illumina HiSeq 2000	ERP012177
Gut	CRC-Control	PRJNA731589	SRR14610615	Stool	China	Asia	Illumina NovaSeq 6000	SRP320766
Gut	CRC-Control	PRJEB7774	ERR688556	Stool	Austria	Europe	Illumina HiSeq 2000	ERP008729
Gut	CRC-Control	PRJEB10878	ERR1018255	Stool	China	Asia	Illumina HiSeq 2000	ERP012177
Gut	CRC-Control	PRJEB27928	ERR2726500	Stool	Germany	Europe	Illumina HiSeq 4000	ERP110064
Gut	CRC-Control	PRJNA731589	SRR14610633	Stool	China	Asia	Illumina NovaSeq 6000	SRP320766
Gut	CRC-Control	PRJDB4176	DRR127616	Stool	Japan	Asia	Illumina HiSeq 2500	DRP004793
Gut	CRC-Control	PRJDB4176	DRR127535	Stool	Japan	Asia	Illumina HiSeq 2500	DRP004793
Gut	CRC-Control	PRJEB27928	ERR2726498	Stool	Germany	Europe	Illumina HiSeq 4000	ERP110064
Gut	CRC-Control	PRJDB4176	DRR127751	Stool	Japan	Asia	Illumina HiSeq 2500	DRP004793
Gut	CRC-Control	PRJDB4176	DRR127634	Stool	Japan	Asia	Illumina HiSeq 2500	DRP004793
Gut	CRC-Control	PRJEB7774	ERR710428	Stool	Austria	Europe	Illumina HiSeq 2000	ERP008729
Gut	CRC-Control	PRJNA429097	SRR6456210	Stool	China	Asia	HiSeq X Ten	SRP128485
Gut	CRC-Control	PRJDB4176	DRR127724	Stool	Japan	Asia	Illumina HiSeq 2500	DRP004793
Gut	CRC-Control	PRJEB7774	ERR688561	Stool	Austria	Europe	Illumina HiSeq 2000	ERP008729
Gut	CRC-Control	PRJEB10878	ERR1018260	Stool	China	Asia	Illumina HiSeq 2000	ERP012177
Gut	CRC-Control	PRJEB7774	ERR688606	Stool	Austria	Europe	Illumina HiSeq 2000	ERP008729
Gut	CRC-Control	PRJNA429097	SRR6456357	Stool	China	Asia	HiSeq X Ten	SRP128485
Gut	CRC-Control	PRJEB7774	ERR688507	Stool	Austria	Europe	Illumina HiSeq 2000	ERP008729
Gut	CRC-Control	PRJNA731589	SRR14610620	Stool	China	Asia	Illumina NovaSeq 6000	SRP320766
Gut	CRC-Control	PRJNA429097	SRR6456177	Stool	China	Asia	HiSeq X Ten	SRP128485
Gut	CRC-Control	PRJEB7774	ERR688543	Stool	Austria	Europe	Illumina HiSeq 2000	ERP008729
Gut	CRC-Control	PRJEB7774	ERR688624	Stool	Austria	Europe	Illumina HiSeq 2000	ERP008729
Gut	CRC-Control	PRJEB10878	ERR1018242	Stool	China	Asia	Illumina HiSeq 2000	ERP012177
Gut	CRC-Control	PRJNA429097	SRR6456375	Stool	China	Asia	HiSeq X Ten	SRP128485
Gut	CRC-Control	PRJEB6070	ERR479095	Stool	France	Europe	Illumina HiSeq 2000	ERP005534
Gut	CRC-Control	PRJNA731589	SRR14610611	Stool	China	Asia	Illumina NovaSeq 6000	SRP320766
Gut	CRC-Control	PRJNA429097	SRR6456249	Stool	China	Asia	HiSeq X Ten	SRP128485
Gut	CRC-Control	PRJNA429097	SRR6456168	Stool	China	Asia	HiSeq X Ten	SRP128485
Gut	CRC-Control	PRJEB10878	ERR1018233	Stool	China	Asia	Illumina HiSeq 2000	ERP012177
Gut	CRC-Control	PRJNA429097	SRR6456366	Stool	China	Asia	HiSeq X Ten	SRP128485
Gut	CRC-Control	PRJEB7774	ERR688516	Stool	Austria	Europe	Illumina HiSeq 2000	ERP008729
Gut	CRC-Control	PRJEB7774	ERR688552	Stool	Austria	Europe	Illumina HiSeq 2000	ERP008729
Gut	CRC-Control	PRJEB10878	ERR1018251	Stool	China	Asia	Illumina HiSeq 2000	ERP012177
Gut	CRC-Control	PRJEB27928	ERR2726458	Stool	Germany	Europe	Illumina HiSeq 4000	ERP110064
Gut	CRC-Control	PRJEB27928	ERR2726449	Stool	Germany	Europe	Illumina HiSeq 4000	ERP110064
Gut	CRC-Control	PRJEB27928	ERR2726485	Stool	Germany	Europe	Illumina HiSeq 4000	ERP110064
Gut	CRC-Control	PRJNA731589	SRR14610682	Stool	China	Asia	Illumina NovaSeq 6000	SRP320766
Gut	CRC-Control	PRJEB10878	ERR1018268	Stool	China	Asia	Illumina HiSeq 2000	ERP012177
Gut	CRC-Control	PRJEB27928	ERR2726432	Stool	Germany	Europe	Illumina HiSeq 4000	ERP110064
Gut	CRC-Control	PRJEB27928	ERR2726450	Stool	Germany	Europe	Illumina HiSeq 4000	ERP110064
Gut	CRC-Control	PRJNA731589	SRR14610628	Stool	China	Asia	Illumina NovaSeq 6000	SRP320766
Gut	CRC-Control	PRJEB27928	ERR2726531	Stool	Germany	Europe	Illumina HiSeq 4000	ERP110064
Gut	CRC-Control	PRJNA731589	SRR14610664	Stool	China	Asia	Illumina NovaSeq 6000	SRP320766
Gut	CRC-Control	PRJNA731589	SRR14610583	Stool	China	Asia	Illumina NovaSeq 6000	SRP320766
Gut	CRC-Control	PRJNA731589	SRR14610691	Stool	China	Asia	Illumina NovaSeq 6000	SRP320766
Gut	CRC-Control	PRJEB10878	ERR1018277	Stool	China	Asia	Illumina HiSeq 2000	ERP012177
Gut	CRC-Control	PRJEB27928	ERR2726441	Stool	Germany	Europe	Illumina HiSeq 4000	ERP110064
Gut	CRC-Control	PRJNA731589	SRR14610619	Stool	China	Asia	Illumina NovaSeq 6000	SRP320766
Gut	CRC-Control	PRJEB27928	ERR2726405	Stool	Germany	Europe	Illumina HiSeq 4000	ERP110064
Gut	CRC-Control	PRJNA731589	SRR14610574	Stool	China	Asia	Illumina NovaSeq 6000	SRP320766
Gut	CRC-Control	PRJEB7774	ERR688596	Stool	Austria	Europe	Illumina HiSeq 2000	ERP008729
Gut	CRC-Control	PRJEB27928	ERR2726504	Stool	Germany	Europe	Illumina HiSeq 4000	ERP110064
Gut	CRC-Control	PRJEB10878	ERR1018259	Stool	China	Asia	Illumina HiSeq 2000	ERP012177
Gut	CRC-Control	PRJNA731589	SRR14610673	Stool	China	Asia	Illumina NovaSeq 6000	SRP320766
Gut	CRC-Control	PRJNA429097	SRR6456241	Stool	China	Asia	HiSeq X Ten	SRP128485
Gut	CRC-Control	PRJEB6070	ERR479042	Stool	France	Europe	Illumina HiSeq 2000	ERP005534
Gut	CRC-Control	PRJDB4176	DRR127692	Stool	Japan	Asia	Illumina HiSeq 2500	DRP004793
Gut	CRC-Control	PRJDB4176	DRR127737	Stool	Japan	Asia	Illumina HiSeq 2500	DRP004793
Gut	CRC-Control	PRJDB4176	DRR127755	Stool	Japan	Asia	Illumina HiSeq 2500	DRP004793
Gut	CRC-Control	PRJEB6070	ERR479051	Stool	France	Europe	Illumina HiSeq 2000	ERP005534
Gut	CRC-Control	PRJNA429097	SRR6456250	Stool	China	Asia	HiSeq X Ten	SRP128485
Gut	CRC-Control	PRJNA429097	SRR6456133	Stool	China	Asia	HiSeq X Ten	SRP128485
Gut	CRC-Control	PRJDB4176	DRR127728	Stool	Japan	Asia	Illumina HiSeq 2500	DRP004793
Gut	CRC-Control	PRJNA429097	SRR6456151	Stool	China	Asia	HiSeq X Ten	SRP128485
Gut	CRC-Control	PRJDB4176	DRR127683	Stool	Japan	Asia	Illumina HiSeq 2500	DRP004793
Gut	CRC-Control	PRJNA429097	SRR6456232	Stool	China	Asia	HiSeq X Ten	SRP128485
Gut	CRC-Disease	PRJDB4176	DRR127774	Stool	Japan	Asia	Illumina HiSeq 2500	DRP004793
Gut	CRC-Disease	PRJNA429097	SRR6456161	Stool	China	Asia	HiSeq X Ten	SRP128485
Gut	CRC-Disease	PRJNA429097	SRR6456206	Stool	China	Asia	HiSeq X Ten	SRP128485
Gut	CRC-Disease	PRJNA429097	SRR6451670	Stool	China	Asia	HiSeq X Ten	SRP128485
Gut	CRC-Disease	PRJNA429097	SRR6451256	Stool	China	Asia	HiSeq X Ten	SRP128485
Gut	CRC-Disease	PRJDB4176	DRR127594	Stool	Japan	Asia	Illumina HiSeq 2500	DRP004793
Gut	CRC-Disease	PRJNA429097	SRR6456224	Stool	China	Asia	HiSeq X Ten	SRP128485
Gut	CRC-Disease	PRJNA429097	SRR6456143	Stool	China	Asia	HiSeq X Ten	SRP128485
Gut	CRC-Disease	PRJEB6070	ERR479331	Stool	France	Europe	Illumina HiSeq 2000	ERP005534
Gut	CRC-Disease	PRJDB4176	DRR127666	Stool	Japan	Asia	Illumina HiSeq 2500	DRP004793
Gut	CRC-Disease	PRJNA429097	SRR6456215	Stool	China	Asia	HiSeq X Ten	SRP128485
Gut	CRC-Disease	PRJDB4176	DRR127567	Stool	Japan	Asia	Illumina HiSeq 2500	DRP004793
Gut	CRC-Disease	PRJEB10878	ERR1018197	Stool	China	Asia	Illumina HiSeq 2000	ERP012177
Gut	CRC-Disease	PRJEB7774	ERR688579	Stool	Austria	Europe	Illumina HiSeq 2000	ERP008729
Gut	CRC-Disease	PRJNA731589	SRR14610656	Stool	China	Asia	Illumina NovaSeq 6000	SRP320766
Gut	CRC-Disease	PRJNA731589	SRR14610719	Stool	China	Asia	Illumina NovaSeq 6000	SRP320766
Gut	CRC-Disease	PRJNA731589	SRR14610638	Stool	China	Asia	Illumina NovaSeq 6000	SRP320766
Gut	CRC-Disease	PRJEB10878	ERR1018296	Stool	China	Asia	Illumina HiSeq 2000	ERP012177
Gut	CRC-Disease	PRJNA731589	SRR14610593	Stool	China	Asia	Illumina NovaSeq 6000	SRP320766
Gut	CRC-Disease	PRJEB10878	ERR1018287	Stool	China	Asia	Illumina HiSeq 2000	ERP012177
Gut	CRC-Disease	PRJNA731589	SRR14610647	Stool	China	Asia	Illumina NovaSeq 6000	SRP320766
Gut	CRC-Disease	PRJNA731589	SRR14610728	Stool	China	Asia	Illumina NovaSeq 6000	SRP320766
Gut	CRC-Disease	PRJEB10878	ERR1018188	Stool	China	Asia	Illumina HiSeq 2000	ERP012177
Gut	CRC-Disease	PRJEB7774	ERR688571	Stool	Austria	Europe	Illumina HiSeq 2000	ERP008729
Gut	CRC-Disease	PRJNA429097	SRR6451678	Stool	China	Asia	HiSeq X Ten	SRP128485
Gut	CRC-Disease	PRJNA429097	SRR6456187	Stool	China	Asia	HiSeq X Ten	SRP128485
Gut	CRC-Disease	PRJEB10878	ERR1018216	Stool	China	Asia	Illumina HiSeq 2000	ERP012177
Gut	CRC-Disease	PRJEB7774	ERR688517	Stool	Austria	Europe	Illumina HiSeq 2000	ERP008729
Gut	CRC-Disease	PRJNA731589	SRR14610711	Stool	China	Asia	Illumina NovaSeq 6000	SRP320766
Gut	CRC-Disease	PRJEB7774	ERR688553	Stool	Austria	Europe	Illumina HiSeq 2000	ERP008729
Gut	CRC-Disease	PRJEB7774	ERR688634	Stool	Austria	Europe	Illumina HiSeq 2000	ERP008729
Gut	CRC-Disease	PRJEB7774	ERR688580	Stool	Austria	Europe	Illumina HiSeq 2000	ERP008729
Gut	CRC-Disease	PRJEB10878	ERR1018207	Stool	China	Asia	Illumina HiSeq 2000	ERP012177
Gut	CRC-Disease	PRJNA731589	SRR14610702	Stool	China	Asia	Illumina NovaSeq 6000	SRP320766
Gut	CRC-Disease	PRJNA429097	SRR6451687	Stool	China	Asia	HiSeq X Ten	SRP128485
Gut	CRC-Disease	PRJNA429097	SRR6451669	Stool	China	Asia	HiSeq X Ten	SRP128485
Gut	CRC-Disease	PRJNA429097	SRR6456196	Stool	China	Asia	HiSeq X Ten	SRP128485
Gut	CRC-Disease	PRJEB10878	ERR1018225	Stool	China	Asia	Illumina HiSeq 2000	ERP012177
Gut	CRC-Disease	PRJEB10878	ERR1018306	Stool	China	Asia	Illumina HiSeq 2000	ERP012177
Gut	CRC-Disease	PRJNA731589	SRR14610720	Stool	China	Asia	Illumina NovaSeq 6000	SRP320766
Gut	CRC-Disease	PRJEB6070	ERR479357	Stool	France	Europe	Illumina HiSeq 2000	ERP005534
Gut	CRC-Disease	PRJEB7774	ERR688643	Stool	Austria	Europe	Illumina HiSeq 2000	ERP008729
Gut	CRC-Disease	PRJEB10878	ERR1018230	Stool	China	Asia	Illumina HiSeq 2000	ERP012177
Gut	CRC-Disease	PRJEB10878	ERR1018311	Stool	China	Asia	Illumina HiSeq 2000	ERP012177
Gut	CRC-Disease	PRJNA429097	SRR6451674	Stool	China	Asia	HiSeq X Ten	SRP128485
Gut	CRC-Disease	PRJNA429097	SRR6451692	Stool	China	Asia	HiSeq X Ten	SRP128485
Gut	CRC-Disease	PRJNA429097	SRR6456147	Stool	China	Asia	HiSeq X Ten	SRP128485
Gut	CRC-Disease	PRJEB10878	ERR1018212	Stool	China	Asia	Illumina HiSeq 2000	ERP012177
Gut	CRC-Disease	PRJEB6070	ERR479308	Stool	France	Europe	Illumina HiSeq 2000	ERP005534
Gut	CRC-Disease	PRJNA429097	SRR6456183	Stool	China	Asia	HiSeq X Ten	SRP128485
Gut	CRC-Disease	PRJEB6070	ERR479065	Stool	France	Europe	Illumina HiSeq 2000	ERP005534
Gut	CRC-Disease	PRJEB7774	ERR688513	Stool	Austria	Europe	Illumina HiSeq 2000	ERP008729
Gut	CRC-Disease	PRJEB6070	ERR479254	Stool	France	Europe	Illumina HiSeq 2000	ERP005534
Gut	CRC-Disease	PRJNA429097	SRR6456219	Stool	China	Asia	HiSeq X Ten	SRP128485
Gut	CRC-Disease	PRJNA429097	SRR6451683	Stool	China	Asia	HiSeq X Ten	SRP128485
Gut	CRC-Disease	PRJNA429097	SRR6456138	Stool	China	Asia	HiSeq X Ten	SRP128485
Gut	CRC-Disease	PRJEB6070	ERR479533	Stool	Germany	Europe	Illumina HiSeq 2000	ERP005534
Gut	CRC-Disease	PRJDB4176	DRR162779	Stool	Japan	Asia	Illumina HiSeq 2500	DRP004793
Gut	CRC-Disease	PRJNA447983	SRR6915093	Stool	Italy	Europe	Illumina HiSeq 2500	SRP136711
Gut	CRC-Disease	PRJEB6070	ERR479353	Stool	France	Europe	Illumina HiSeq 2000	ERP005534
Gut	CRC-Disease	PRJNA429097	SRR6451665	Stool	China	Asia	HiSeq X Ten	SRP128485
Gut	CRC-Disease	PRJEB10878	ERR1018302	Stool	China	Asia	Illumina HiSeq 2000	ERP012177
Gut	CRC-Disease	PRJNA429097	SRR6456192	Stool	China	Asia	HiSeq X Ten	SRP128485
Gut	CRC-Disease	PRJNA447983	SRR6915219	Stool	Italy	Europe	Illumina HiSeq 2500	SRP136711
Gut	CRC-Disease	PRJEB10878	ERR1018221	Stool	China	Asia	Illumina HiSeq 2000	ERP012177
Gut	CRC-Disease	PRJNA731589	SRR14610579	Stool	China	Asia	Illumina NovaSeq 6000	SRP320766
Gut	CRC-Disease	PRJEB27928	ERR2726527	Stool	Germany	Europe	Illumina HiSeq 2000	ERP110064
Gut	CRC-Disease	PRJNA731589	SRR14610678	Stool	China	Asia	Illumina NovaSeq 6000	SRP320766
Gut	CRC-Disease	PRJNA731589	SRR14610597	Stool	China	Asia	Illumina NovaSeq 6000	SRP320766
Gut	CRC-Disease	PRJEB27928	ERR2726437	Stool	Germany	Europe	Illumina HiSeq 2000	ERP110064
Gut	CRC-Disease	PRJNA731589	SRR14610652	Stool	China	Asia	Illumina NovaSeq 6000	SRP320766
Gut	CRC-Disease	PRJNA731589	SRR14610733	Stool	China	Asia	Illumina NovaSeq 6000	SRP320766
Gut	CRC-Disease	PRJEB7774	ERR688575	Stool	Austria	Europe	Illumina HiSeq 2000	ERP008729
Gut	CRC-Disease	PRJEB27928	ERR2726501	Stool	Germany	Europe	Illumina HiSeq 4000	ERP110064
Gut	CRC-Disease	PRJEB7774	ERR688638	Stool	Austria	Europe	Illumina HiSeq 2000	ERP008729
Gut	CRC-Disease	PRJNA731589	SRR14610715	Stool	China	Asia	Illumina NovaSeq 6000	SRP320766
Gut	CRC-Disease	PRJEB10878	ERR1018292	Stool	China	Asia	Illumina HiSeq 2000	ERP012177
Gut	CRC-Disease	PRJEB27928	ERR2726411	Stool	Germany	Europe	Illumina HiSeq 2000	ERP110064
Gut	CRC-Disease	PRJEB7774	ERR688548	Stool	Austria	Europe	Illumina HiSeq 2000	ERP008729
Gut	CRC-Disease	PRJNA731589	SRR14610706	Stool	China	Asia	Illumina NovaSeq 6000	SRP320766
Gut	CRC-Disease	PRJEB10878	ERR1018283	Stool	China	Asia	Illumina HiSeq 2000	ERP012177
Gut	CRC-Disease	PRJEB7774	ERR688647	Stool	Austria	Europe	Illumina HiSeq 2000	ERP008729
Gut	CRC-Disease	PRJEB10878	ERR1018229	Stool	China	Asia	Illumina HiSeq 2000	ERP012177
Gut	CRC-Disease	PRJNA731589	SRR14610724	Stool	China	Asia	Illumina NovaSeq 6000	SRP320766
Gut	CRC-Disease	PRJNA731589	SRR14610643	Stool	China	Asia	Illumina NovaSeq 6000	SRP320766
Gut	CRC-Disease	PRJDB4176	DRR127509	Stool	Japan	Asia	Illumina HiSeq 2500	DRP004793
Gut	CRC-Disease	PRJNA429097	SRR6451261	Stool	China	Asia	HiSeq X Ten	SRP128485
Gut	CRC-Disease	PRJNA447983	SRR6915211	Stool	Italy	Europe	Illumina HiSeq 2500	SRP136711
Gut	CRC-Disease	PRJNA429097	SRR6456220	Stool	China	Asia	HiSeq X Ten	SRP128485
Gut	CRC-Disease	PRJDB4176	DRR127617	Stool	Japan	Asia	Illumina HiSeq 2500	DRP004793
Gut	CRC-Disease	PRJDB4176	DRR127536	Stool	Japan	Asia	Illumina HiSeq 2500	DRP004793
Gut	CRC-Disease	PRJNA447983	SRR6915220	Stool	Italy	Europe	Illumina HiSeq 2500	SRP136711
Gut	CRC-Disease	PRJNA429097	SRR6456202	Stool	China	Asia	HiSeq X Ten	SRP128485
Gut	CRC-Disease	PRJEB10878	ERR1018210	Stool	China	Asia	Illumina HiSeq 2000	ERP012177
Gut	CRC-Disease	PRJNA447983	SRR6915208	Stool	Italy	Europe	Illumina HiSeq 2500	SRP136711
Gut	CRC-Disease	PRJEB6070	ERR479144	Stool	France	Europe	Illumina HiSeq 2000	ERP005534
Gut	CRC-Disease	PRJNA429097	SRR6451258	Stool	China	Asia	HiSeq X Ten	SRP128485
Gut	CRC-Disease	PRJNA429097	SRR6451690	Stool	China	Asia	HiSeq X Ten	SRP128485
Gut	CRC-Disease	PRJNA429097	SRR6456145	Stool	China	Asia	HiSeq X Ten	SRP128485
Gut	CRC-Disease	PRJNA429097	SRR6451672	Stool	China	Asia	HiSeq X Ten	SRP128485
Gut	CRC-Disease	PRJNA429097	SRR6456208	Stool	China	Asia	HiSeq X Ten	SRP128485
Gut	CRC-Disease	PRJNA429097	SRR6456190	Stool	China	Asia	HiSeq X Ten	SRP128485
Gut	CRC-Disease	PRJEB10878	ERR1018300	Stool	China	Asia	Illumina HiSeq 2000	ERP012177
Gut	CRC-Disease	PRJNA429097	SRR6451663	Stool	China	Asia	HiSeq X Ten	SRP128485
Gut	CRC-Disease	PRJNA447983	SRR6915091	Stool	Italy	Europe	Illumina HiSeq 2500	SRP136711
Gut	CRC-Disease	PRJDB4176	DRR127767	Stool	Japan	Asia	Illumina HiSeq 2500	DRP004793
Gut	CRC-Disease	PRJEB6070	ERR479117	Stool	France	Europe	Illumina HiSeq 2000	ERP005534
Gut	CRC-Disease	PRJNA429097	SRR6456217	Stool	China	Asia	HiSeq X Ten	SRP128485
Gut	CRC-Disease	PRJNA429097	SRR6451681	Stool	China	Asia	HiSeq X Ten	SRP128485
Gut	CRC-Disease	PRJNA447983	SRR6915190	Stool	Italy	Europe	Illumina HiSeq 2500	SRP136711
Gut	CRC-Disease	PRJEB10878	ERR1018201	Stool	China	Asia	Illumina HiSeq 2000	ERP012177
Gut	CRC-Disease	PRJDB4176	DRR162777	Stool	Japan	Asia	Illumina HiSeq 2500	DRP004793
Gut	CRC-Disease	PRJEB10878	ERR1018298	Stool	China	Asia	Illumina HiSeq 2000	ERP012177
Gut	CRC-Disease	PRJNA731589	SRR14610595	Stool	China	Asia	Illumina NovaSeq 6000	SRP320766
Gut	CRC-Disease	PRJEB27928	ERR2726507	Stool	Germany	Europe	Illumina HiSeq 2000	ERP110064
Gut	CRC-Disease	PRJNA731589	SRR14610658	Stool	China	Asia	Illumina NovaSeq 6000	SRP320766
Gut	CRC-Disease	PRJEB27928	ERR2726480	Stool	Germany	Europe	Illumina HiSeq 2000	ERP110064
Gut	CRC-Disease	PRJEB10878	ERR1018199	Stool	China	Asia	Illumina HiSeq 2000	ERP012177
Gut	CRC-Disease	PRJNA731589	SRR14610649	Stool	China	Asia	Illumina NovaSeq 6000	SRP320766
Gut	CRC-Disease	PRJNA731589	SRR14610667	Stool	China	Asia	Illumina NovaSeq 6000	SRP320766
Gut	CRC-Disease	PRJEB27928	ERR2726417	Stool	Germany	Europe	Illumina HiSeq 2000	ERP110064
Gut	CRC-Disease	PRJEB10878	ERR1018289	Stool	China	Asia	Illumina HiSeq 2000	ERP012177
Gut	CRC-Disease	PRJEB27928	ERR2726453	Stool	Germany	Europe	Illumina HiSeq 2000	ERP110064
Gut	CRC-Disease	PRJEB10878	ERR1018290	Stool	China	Asia	Illumina HiSeq 2000	ERP012177
Gut	CRC-Disease	PRJNA731589	SRR14610713	Stool	China	Asia	Illumina NovaSeq 6000	SRP320766
Gut	CRC-Disease	PRJNA429097	SRR6456189	Stool	China	Asia	HiSeq X Ten	SRP128485
Gut	CRC-Disease	PRJEB10878	ERR1018218	Stool	China	Asia	Illumina HiSeq 2000	ERP012177
Gut	CRC-Disease	PRJEB7774	ERR688636	Stool	Austria	Europe	Illumina HiSeq 2000	ERP008729
Gut	CRC-Disease	PRJEB7774	ERR688618	Stool	Austria	Europe	Illumina HiSeq 2000	ERP008729
Gut	CRC-Disease	PRJNA731589	SRR14610650	Stool	China	Asia	Illumina NovaSeq 6000	SRP320766
Gut	CRC-Disease	PRJEB7774	ERR688573	Stool	Austria	Europe	Illumina HiSeq 2000	ERP008729
Gut	CRC-Disease	PRJEB10878	ERR1018191	Stool	China	Asia	Illumina HiSeq 2000	ERP012177
Gut	CRC-Disease	PRJNA731589	SRR14610641	Stool	China	Asia	Illumina NovaSeq 6000	SRP320766
Gut	CRC-Disease	PRJEB10878	ERR1018227	Stool	China	Asia	Illumina HiSeq 2000	ERP012177
Gut	CRC-Disease	PRJNA429097	SRR6456198	Stool	China	Asia	HiSeq X Ten	SRP128485
Gut	CRC-Disease	PRJNA447983	SRR6915099	Stool	Italy	Europe	Illumina HiSeq 2500	SRP136711
Gut	CRC-Disease	PRJNA429097	SRR6451689	Stool	China	Asia	HiSeq X Ten	SRP128485
Gut	CRC-Disease	PRJNA731589	SRR14610704	Stool	China	Asia	Illumina NovaSeq 6000	SRP320766
Gut	CRC-Disease	PRJEB7774	ERR688582	Stool	Austria	Europe	Illumina HiSeq 2000	ERP008729
Gut	CRC-Disease	PRJEB10878	ERR1018281	Stool	China	Asia	Illumina HiSeq 2000	ERP012177
Gut	CRC-Disease	PRJEB27928	ERR2726488	Stool	Germany	Europe	Illumina HiSeq 4000	ERP110064
Gut	CRC-Disease	PRJDB4176	DRR127507	Stool	Japan	Asia	Illumina HiSeq 2500	DRP004793
Gut	CRC-Disease	PRJNA429097	SRR6456200	Stool	China	Asia	HiSeq X Ten	SRP128485
Gut	CRC-Disease	PRJNA447983	SRR6915101	Stool	Italy	Europe	Illumina HiSeq 2500	SRP136711
Gut	CRC-Disease	PRJEB6070	ERR479463	Stool	Germany	Europe	Illumina HiSeq 2000	ERP005534
Gut	CRC-Disease	PRJEB7774	ERR688515	Stool	Austria	Europe	Illumina HiSeq 2000	ERP008729
Gut	CRC-Disease	PRJNA429097	SRR6456185	Stool	China	Asia	HiSeq X Ten	SRP128485
Gut	CRC-Disease	PRJEB10878	ERR1018214	Stool	China	Asia	Illumina HiSeq 2000	ERP012177
Gut	CRC-Disease	PRJEB7774	ERR688650	Stool	Austria	Europe	Illumina HiSeq 2000	ERP008729
Gut	CRC-Disease	PRJNA429097	SRR6451676	Stool	China	Asia	HiSeq X Ten	SRP128485
Gut	CRC-Disease	PRJEB6070	ERR479166	Stool	France	Europe	Illumina HiSeq 2000	ERP005534
Gut	CRC-Disease	PRJNA447983	SRR6915095	Stool	Italy	Europe	Illumina HiSeq 2500	SRP136711
Gut	CRC-Disease	PRJEB6070	ERR479355	Stool	France	Europe	Illumina HiSeq 2000	ERP005534
Gut	CRC-Disease	PRJEB7774	ERR688641	Stool	Austria	Europe	Illumina HiSeq 2000	ERP008729
Gut	CRC-Disease	PRJNA731589	SRR14610601	Stool	China	Asia	Illumina NovaSeq 6000	SRP320766
Gut	CRC-Disease	PRJNA429097	SRR6451667	Stool	China	Asia	HiSeq X Ten	SRP128485
Gut	CRC-Disease	PRJNA429097	SRR6456194	Stool	China	Asia	HiSeq X Ten	SRP128485
Gut	CRC-Disease	PRJEB10878	ERR1018223	Stool	China	Asia	Illumina HiSeq 2000	ERP012177
Gut	CRC-Disease	PRJEB10878	ERR1018304	Stool	China	Asia	Illumina HiSeq 2000	ERP012177
Gut	CRC-Disease	PRJNA731589	SRR14610700	Stool	China	Asia	Illumina NovaSeq 6000	SRP320766
Gut	CRC-Disease	PRJDB4176	DRR127789	Stool	Japan	Asia	Illumina HiSeq 2500	DRP004793
Gut	CRC-Disease	PRJNA429097	SRR6451685	Stool	China	Asia	HiSeq X Ten	SRP128485
Gut	CRC-Disease	PRJEB10878	ERR1018241	Stool	China	Asia	Illumina HiSeq 2000	ERP012177
Gut	CRC-Disease	PRJNA447983	SRR6915158	Stool	Italy	Europe	Illumina HiSeq 2500	SRP136711
Gut	CRC-Disease	PRJEB6070	ERR479418	Stool	France	Europe	Illumina HiSeq 2000	ERP005534
Gut	CRC-Disease	PRJDB4176	DRR127521	Stool	Japan	Asia	Illumina HiSeq 2500	DRP004793
Gut	CRC-Disease	PRJNA731589	SRR14610599	Stool	China	Asia	Illumina NovaSeq 6000	SRP320766
Gut	CRC-Disease	PRJEB27928	ERR2726448	Stool	Germany	Europe	Illumina HiSeq 4000	ERP110064
Gut	CRC-Disease	PRJEB27928	ERR2726484	Stool	Germany	Europe	Illumina HiSeq 4000	ERP110064
Gut	CRC-Disease	PRJNA731589	SRR14610689	Stool	China	Asia	Illumina NovaSeq 6000	SRP320766
Gut	CRC-Disease	PRJEB27928	ERR2726503	Stool	Germany	Europe	Illumina HiSeq 4000	ERP110064
Gut	CRC-Disease	PRJNA731589	SRR14610591	Stool	China	Asia	Illumina NovaSeq 6000	SRP320766
Gut	CRC-Disease	PRJNA731589	SRR14610636	Stool	China	Asia	Illumina NovaSeq 6000	SRP320766
Gut	CRC-Disease	PRJNA731589	SRR14610717	Stool	China	Asia	Illumina NovaSeq 6000	SRP320766
Gut	CRC-Disease	PRJEB10878	ERR1018294	Stool	China	Asia	Illumina HiSeq 2000	ERP012177
Gut	CRC-Disease	PRJEB7774	ERR688577	Stool	Austria	Europe	Illumina HiSeq 2000	ERP008729
Gut	CRC-Disease	PRJNA731589	SRR14610654	Stool	China	Asia	Illumina NovaSeq 6000	SRP320766
Gut	CRC-Disease	PRJEB7774	ERR688568	Stool	Austria	Europe	Illumina HiSeq 2000	ERP008729
Gut	CRC-Disease	PRJEB7774	ERR688649	Stool	Austria	Europe	Illumina HiSeq 2000	ERP008729
Gut	CRC-Disease	PRJEB10878	ERR1018186	Stool	China	Asia	Illumina HiSeq 2000	ERP012177
Gut	CRC-Disease	PRJNA731589	SRR14610726	Stool	China	Asia	Illumina NovaSeq 6000	SRP320766
Gut	CRC-Disease	PRJNA731589	SRR14610645	Stool	China	Asia	Illumina NovaSeq 6000	SRP320766
Gut	CRC-Disease	PRJNA731589	SRR14610708	Stool	China	Asia	Illumina NovaSeq 6000	SRP320766
Gut	CRC-Disease	PRJEB10878	ERR1018285	Stool	China	Asia	Illumina HiSeq 2000	ERP012177
Gut	CRC-Disease	PRJNA429097	SRR6456150	Stool	China	Asia	HiSeq X Ten	SRP128485
Gut	CRC-Disease	PRJNA447983	SRR6915213	Stool	Italy	Europe	Illumina HiSeq 2500	SRP136711
Gut	CRC-Disease	PRJDB4176	DRR127646	Stool	Japan	Asia	Illumina HiSeq 2500	DRP004793
Gut	CRC-Disease	PRJNA429097	SRR6456213	Stool	China	Asia	HiSeq X Ten	SRP128485
Gut	CRC-Disease	PRJNA429097	SRR6456204	Stool	China	Asia	HiSeq X Ten	SRP128485
Gut	CRC-Disease	PRJEB6070	ERR479140	Stool	France	Europe	Illumina HiSeq 2000	ERP005534
Gut	CRC-Disease	PRJNA447983	SRR6915123	Stool	Italy	Europe	Illumina HiSeq 2500	SRP136711
Gut	CRC-Disease	PRJNA429097	SRR6451254	Stool	China	Asia	HiSeq X Ten	SRP128485
Gut	CRC-Disease	PRJDB4176	DRR127718	Stool	Japan	Asia	Illumina HiSeq 2500	DRP004793
Gut	CRC-Disease	PRJNA429097	SRR6456222	Stool	China	Asia	HiSeq X Ten	SRP128485
Gut	CRC-Disease	PRJDB4176	DRR127754	Stool	Japan	Asia	Illumina HiSeq 2500	DRP004793
Gut	CRC-Disease	PRJNA429097	SRR6456141	Stool	China	Asia	HiSeq X Ten	SRP128485
Gut	CRC-Disease	PRJEB10878	ERR1018200	Stool	China	Asia	Illumina HiSeq 2000	ERP012177
Gut	CRC-Disease	PRJNA429097	SRR6451680	Stool	China	Asia	HiSeq X Ten	SRP128485
Gut	CRC-Disease	PRJNA429097	SRR6456216	Stool	China	Asia	HiSeq X Ten	SRP128485
Gut	CRC-Disease	PRJEB6070	ERR479251	Stool	France	Europe	Illumina HiSeq 2000	ERP005534
Gut	CRC-Disease	PRJNA429097	SRR6451662	Stool	China	Asia	HiSeq X Ten	SRP128485
Gut	CRC-Disease	PRJDB4176	DRR127685	Stool	Japan	Asia	Illumina HiSeq 2500	DRP004793
Gut	CRC-Disease	PRJEB6070	ERR479350	Stool	France	Europe	Illumina HiSeq 2000	ERP005534
Gut	CRC-Disease	PRJDB4176	DRR127559	Stool	Japan	Asia	Illumina HiSeq 2500	DRP004793
Gut	CRC-Disease	PRJDB4176	DRR127478	Stool	Japan	Asia	Illumina HiSeq 2500	DRP004793
Gut	CRC-Disease	PRJNA429097	SRR6456180	Stool	China	Asia	HiSeq X Ten	SRP128485
Gut	CRC-Disease	PRJNA429097	SRR6451257	Stool	China	Asia	HiSeq X Ten	SRP128485
Gut	CRC-Disease	PRJNA429097	SRR6456225	Stool	China	Asia	HiSeq X Ten	SRP128485
Gut	CRC-Disease	PRJNA429097	SRR6456144	Stool	China	Asia	HiSeq X Ten	SRP128485
Gut	CRC-Disease	PRJEB6070	ERR479422	Stool	Germany	Europe	Illumina HiSeq 2000	ERP005534
Gut	CRC-Disease	PRJNA429097	SRR6456207	Stool	China	Asia	HiSeq X Ten	SRP128485
Gut	CRC-Disease	PRJNA429097	SRR6451671	Stool	China	Asia	HiSeq X Ten	SRP128485
Gut	CRC-Disease	PRJNA429097	SRR6456162	Stool	China	Asia	HiSeq X Ten	SRP128485
Gut	CRC-Disease	PRJEB10878	ERR1018288	Stool	China	Asia	Illumina HiSeq 2000	ERP012177
Gut	CRC-Disease	PRJNA731589	SRR14610666	Stool	China	Asia	Illumina NovaSeq 6000	SRP320766
Gut	CRC-Disease	PRJNA731589	SRR14610648	Stool	China	Asia	Illumina NovaSeq 6000	SRP320766
Gut	CRC-Disease	PRJNA731589	SRR14610729	Stool	China	Asia	Illumina NovaSeq 6000	SRP320766
Gut	CRC-Disease	PRJEB10878	ERR1018189	Stool	China	Asia	Illumina HiSeq 2000	ERP012177
Gut	CRC-Disease	PRJEB10878	ERR1018297	Stool	China	Asia	Illumina HiSeq 2000	ERP012177
Gut	CRC-Disease	PRJNA731589	SRR14610639	Stool	China	Asia	Illumina NovaSeq 6000	SRP320766
Gut	CRC-Disease	PRJNA731589	SRR14610594	Stool	China	Asia	Illumina NovaSeq 6000	SRP320766
Gut	CRC-Disease	PRJNA731589	SRR14610657	Stool	China	Asia	Illumina NovaSeq 6000	SRP320766
Gut	CRC-Disease	PRJEB10878	ERR1018279	Stool	China	Asia	Illumina HiSeq 2000	ERP012177
Gut	CRC-Disease	PRJEB10878	ERR1018198	Stool	China	Asia	Illumina HiSeq 2000	ERP012177
Gut	CRC-Disease	PRJEB10878	ERR1018208	Stool	China	Asia	Illumina HiSeq 2000	ERP012177
Gut	CRC-Disease	PRJNA731589	SRR14610703	Stool	China	Asia	Illumina NovaSeq 6000	SRP320766
Gut	CRC-Disease	PRJEB10878	ERR1018280	Stool	China	Asia	Illumina HiSeq 2000	ERP012177
Gut	CRC-Disease	PRJEB6070	ERR479457	Stool	Germany	Europe	Illumina HiSeq 2000	ERP005534
Gut	CRC-Disease	PRJEB7774	ERR688581	Stool	Austria	Europe	Illumina HiSeq 2000	ERP008729
Gut	CRC-Disease	PRJNA429097	SRR6451688	Stool	China	Asia	HiSeq X Ten	SRP128485
Gut	CRC-Disease	PRJEB10878	ERR1018226	Stool	China	Asia	Illumina HiSeq 2000	ERP012177
Gut	CRC-Disease	PRJNA429097	SRR6456197	Stool	China	Asia	HiSeq X Ten	SRP128485
Gut	CRC-Disease	PRJEB10878	ERR1018307	Stool	China	Asia	Illumina HiSeq 2000	ERP012177
Gut	CRC-Disease	PRJNA731589	SRR14610640	Stool	China	Asia	Illumina NovaSeq 6000	SRP320766
Gut	CRC-Disease	PRJEB7774	ERR688527	Stool	Austria	Europe	Illumina HiSeq 2000	ERP008729
Gut	CRC-Disease	PRJNA731589	SRR14610721	Stool	China	Asia	Illumina NovaSeq 6000	SRP320766
Gut	CRC-Disease	PRJNA447983	SRR6915098	Stool	Italy	Europe	Illumina HiSeq 2500	SRP136711
Gut	CRC-Disease	PRJEB7774	ERR688644	Stool	Austria	Europe	Illumina HiSeq 2000	ERP008729
Gut	CRC-Disease	PRJNA429097	SRR6456188	Stool	China	Asia	HiSeq X Ten	SRP128485
Gut	CRC-Disease	PRJNA731589	SRR14610712	Stool	China	Asia	Illumina NovaSeq 6000	SRP320766
Gut	CRC-Disease	PRJEB7774	ERR688635	Stool	Austria	Europe	Illumina HiSeq 2000	ERP008729
Gut	CRC-Disease	PRJNA731589	SRR14610730	Stool	China	Asia	Illumina NovaSeq 6000	SRP320766
Gut	CRC-Disease	PRJNA429097	SRR6451679	Stool	China	Asia	HiSeq X Ten	SRP128485
Gut	CRC-Disease	PRJNA447983	SRR6915188	Stool	Italy	Europe	Illumina HiSeq 2500	SRP136711
Gut	CRC-Disease	PRJEB10878	ERR1018190	Stool	China	Asia	Illumina HiSeq 2000	ERP012177
Gut	CRC-Disease	PRJEB7774	ERR688572	Stool	Austria	Europe	Illumina HiSeq 2000	ERP008729
Gut	CRC-Disease	PRJNA731589	SRR14610613	Stool	China	Asia	Illumina NovaSeq 6000	SRP320766
Gut	CRC-Disease	PRJDB4176	DRR127515	Stool	Japan	Asia	Illumina HiSeq 2500	DRP004793
Gut	CRC-Disease	PRJNA429097	SRR6456139	Stool	China	Asia	HiSeq X Ten	SRP128485
Gut	CRC-Disease	PRJNA429097	SRR6451684	Stool	China	Asia	HiSeq X Ten	SRP128485
Gut	CRC-Disease	PRJEB6070	ERR479174	Stool	France	Europe	Illumina HiSeq 2000	ERP005534
Gut	CRC-Disease	PRJEB7774	ERR688541	Stool	Austria	Europe	Illumina HiSeq 2000	ERP008729
Gut	CRC-Disease	PRJEB6070	ERR479138	Stool	France	Europe	Illumina HiSeq 2000	ERP005534
Gut	CRC-Disease	PRJEB10878	ERR1018204	Stool	China	Asia	Illumina HiSeq 2000	ERP012177
Gut	CRC-Disease	PRJEB7774	ERR688505	Stool	Austria	Europe	Illumina HiSeq 2000	ERP008729
Gut	CRC-Disease	PRJNA731589	SRR14610600	Stool	China	Asia	Illumina NovaSeq 6000	SRP320766
Gut	CRC-Disease	PRJNA447983	SRR6915094	Stool	Italy	Europe	Illumina HiSeq 2500	SRP136711
Gut	CRC-Disease	PRJEB7774	ERR688640	Stool	Austria	Europe	Illumina HiSeq 2000	ERP008729
Gut	CRC-Disease	PRJEB10878	ERR1018303	Stool	China	Asia	Illumina HiSeq 2000	ERP012177
Gut	CRC-Disease	PRJEB10878	ERR1018222	Stool	China	Asia	Illumina HiSeq 2000	ERP012177
Gut	CRC-Disease	PRJEB6070	ERR479318	Stool	France	Europe	Illumina HiSeq 2000	ERP005534
Gut	CRC-Disease	PRJNA429097	SRR6456193	Stool	China	Asia	HiSeq X Ten	SRP128485
Gut	CRC-Disease	PRJNA429097	SRR6451666	Stool	China	Asia	HiSeq X Ten	SRP128485
Gut	CRC-Disease	PRJNA429097	SRR6456148	Stool	China	Asia	HiSeq X Ten	SRP128485
Gut	CRC-Disease	PRJNA447983	SRR6915166	Stool	Italy	Europe	Illumina HiSeq 2500	SRP136711
Gut	CRC-Disease	PRJEB6070	ERR479147	Stool	France	Europe	Illumina HiSeq 2000	ERP005534
Gut	CRC-Disease	PRJNA429097	SRR6456184	Stool	China	Asia	HiSeq X Ten	SRP128485
Gut	CRC-Disease	PRJEB10878	ERR1018213	Stool	China	Asia	Illumina HiSeq 2000	ERP012177
Gut	CRC-Disease	PRJEB10878	ERR1018231	Stool	China	Asia	Illumina HiSeq 2000	ERP012177
Gut	CRC-Disease	PRJEB10878	ERR1018312	Stool	China	Asia	Illumina HiSeq 2000	ERP012177
Gut	CRC-Disease	PRJEB6070	ERR479084	Stool	France	Europe	Illumina HiSeq 2000	ERP005534
Gut	CRC-Disease	PRJEB6070	ERR479561	Stool	Germany	Europe	Illumina HiSeq 2000	ERP005534
Gut	CRC-Disease	PRJNA429097	SRR6451675	Stool	China	Asia	HiSeq X Ten	SRP128485
Gut	CRC-Disease	PRJNA731589	SRR14610598	Stool	China	Asia	Illumina NovaSeq 6000	SRP320766
Gut	CRC-Disease	PRJDB4176	DRR127700	Stool	Japan	Asia	Illumina HiSeq 2500	DRP004793
Gut	CRC-Disease	PRJEB10878	ERR1018284	Stool	China	Asia	Illumina HiSeq 2000	ERP012177
Gut	CRC-Disease	PRJNA731589	SRR14610707	Stool	China	Asia	Illumina NovaSeq 6000	SRP320766
Gut	CRC-Disease	PRJEB10878	ERR1018185	Stool	China	Asia	Illumina HiSeq 2000	ERP012177
Gut	CRC-Disease	PRJEB7774	ERR688567	Stool	Austria	Europe	Illumina HiSeq 2000	ERP008729
Gut	CRC-Disease	PRJNA731589	SRR14610725	Stool	China	Asia	Illumina NovaSeq 6000	SRP320766
Gut	CRC-Disease	PRJNA731589	SRR14610644	Stool	China	Asia	Illumina NovaSeq 6000	SRP320766
Gut	CRC-Disease	PRJEB7774	ERR688639	Stool	Austria	Europe	Illumina HiSeq 2000	ERP008729
Gut	CRC-Disease	PRJNA731589	SRR14610590	Stool	China	Asia	Illumina NovaSeq 6000	SRP320766
Gut	CRC-Disease	PRJEB7774	ERR688558	Stool	Austria	Europe	Illumina HiSeq 2000	ERP008729
Gut	CRC-Disease	PRJEB6070	ERR479389	Stool	France	Europe	Illumina HiSeq 2000	ERP005534
Gut	CRC-Disease	PRJEB10878	ERR1018293	Stool	China	Asia	Illumina HiSeq 2000	ERP012177
Gut	CRC-Disease	PRJNA731589	SRR14610635	Stool	China	Asia	Illumina NovaSeq 6000	SRP320766
Gut	CRC-Disease	PRJNA731589	SRR14610716	Stool	China	Asia	Illumina NovaSeq 6000	SRP320766
Gut	CRC-Disease	PRJEB10878	ERR1018194	Stool	China	Asia	Illumina HiSeq 2000	ERP012177
Gut	CRC-Disease	PRJEB7774	ERR688576	Stool	Austria	Europe	Illumina HiSeq 2000	ERP008729
Gut	CRC-Disease	PRJNA731589	SRR14610653	Stool	China	Asia	Illumina NovaSeq 6000	SRP320766
Gut	CRC-Disease	PRJNA731589	SRR14610734	Stool	China	Asia	Illumina NovaSeq 6000	SRP320766
Gut	CRC-Disease	PRJDB4176	DRR127519	Stool	Japan	Asia	Illumina HiSeq 2500	DRP004793
Gut	CRC-Disease	PRJNA429097	SRR6456140	Stool	China	Asia	HiSeq X Ten	SRP128485
Gut	CRC-Disease	PRJNA429097	SRR6456221	Stool	China	Asia	HiSeq X Ten	SRP128485
Gut	CRC-Disease	PRJNA429097	SRR6456203	Stool	China	Asia	HiSeq X Ten	SRP128485
Gut	CRC-Disease	PRJNA429097	SRR6451262	Stool	China	Asia	HiSeq X Ten	SRP128485
Gut	CRC-Disease	PRJDB4176	DRR127708	Stool	Japan	Asia	Illumina HiSeq 2500	DRP004793
Gut	CRC-Disease	PRJNA429097	SRR6456212	Stool	China	Asia	HiSeq X Ten	SRP128485
Gut	CRC-Disease	PRJNA429097	SRR6451664	Stool	China	Asia	HiSeq X Ten	SRP128485
Gut	CRC-Disease	PRJEB7774	ERR688521	Stool	Austria	Europe	Illumina HiSeq 2000	ERP008729
Gut	CRC-Disease	PRJEB6070	ERR479073	Stool	France	Europe	Illumina HiSeq 2000	ERP005534
Gut	CRC-Disease	PRJEB10878	ERR1018301	Stool	China	Asia	Illumina HiSeq 2000	ERP012177
Gut	CRC-Disease	PRJNA447983	SRR6915137	Stool	Italy	Europe	Illumina HiSeq 2500	SRP136711
Gut	CRC-Disease	PRJEB10878	ERR1018220	Stool	China	Asia	Illumina HiSeq 2000	ERP012177
Gut	CRC-Disease	PRJNA429097	SRR6456191	Stool	China	Asia	HiSeq X Ten	SRP128485
Gut	CRC-Disease	PRJNA447983	SRR6915218	Stool	Italy	Europe	Illumina HiSeq 2500	SRP136711
Gut	CRC-Disease	PRJEB6070	ERR479037	Stool	France	Europe	Illumina HiSeq 2000	ERP005534
Gut	CRC-Disease	PRJNA429097	SRR6456218	Stool	China	Asia	HiSeq X Ten	SRP128485
Gut	CRC-Disease	PRJNA429097	SRR6451682	Stool	China	Asia	HiSeq X Ten	SRP128485
Gut	CRC-Disease	PRJDB4176	DRR127669	Stool	Japan	Asia	Illumina HiSeq 2500	DRP004793
Gut	CRC-Disease	PRJEB6070	ERR479415	Stool	France	Europe	Illumina HiSeq 2000	ERP005534
Gut	CRC-Disease	PRJNA447983	SRR6915119	Stool	Italy	Europe	Illumina HiSeq 2500	SRP136711
Gut	CRC-Disease	PRJEB6070	ERR479055	Stool	France	Europe	Illumina HiSeq 2000	ERP005534
Gut	CRC-Disease	PRJDB4176	DRR162778	Stool	Japan	Asia	Illumina HiSeq 2500	DRP004793
Gut	CRC-Disease	PRJEB10878	ERR1018202	Stool	China	Asia	Illumina HiSeq 2000	ERP012177
Gut	CRC-Disease	PRJEB6070	ERR479451	Stool	Germany	Europe	Illumina HiSeq 2000	ERP005534
Gut	CRC-Disease	PRJNA429097	SRR6451673	Stool	China	Asia	HiSeq X Ten	SRP128485
Gut	CRC-Disease	PRJNA429097	SRR6456209	Stool	China	Asia	HiSeq X Ten	SRP128485
Gut	CRC-Disease	PRJDB4176	DRR127579	Stool	Japan	Asia	Illumina HiSeq 2500	DRP004793
Gut	CRC-Disease	PRJEB10878	ERR1018310	Stool	China	Asia	Illumina HiSeq 2000	ERP012177
Gut	CRC-Disease	PRJNA429097	SRR6456146	Stool	China	Asia	HiSeq X Ten	SRP128485
Gut	CRC-Disease	PRJNA429097	SRR6451691	Stool	China	Asia	HiSeq X Ten	SRP128485
Gut	CRC-Disease	PRJNA429097	SRR6451259	Stool	China	Asia	HiSeq X Ten	SRP128485
Gut	CRC-Disease	PRJNA447983	SRR6915209	Stool	Italy	Europe	Illumina HiSeq 2500	SRP136711
Gut	CRC-Disease	PRJEB10878	ERR1018211	Stool	China	Asia	Illumina HiSeq 2000	ERP012177
Gut	CRC-Disease	PRJNA731589	SRR14610659	Stool	China	Asia	Illumina NovaSeq 6000	SRP320766
Gut	CRC-Disease	PRJNA731589	SRR14610596	Stool	China	Asia	Illumina NovaSeq 6000	SRP320766
Gut	CRC-Disease	PRJEB27928	ERR2726463	Stool	Germany	Europe	Illumina HiSeq 2000	ERP110064
Gut	CRC-Disease	PRJEB10878	ERR1018299	Stool	China	Asia	Illumina HiSeq 2000	ERP012177
Gut	CRC-Disease	PRJNA731589	SRR14610642	Stool	China	Asia	Illumina NovaSeq 6000	SRP320766
Gut	CRC-Disease	PRJNA731589	SRR14610723	Stool	China	Asia	Illumina NovaSeq 6000	SRP320766
Gut	CRC-Disease	PRJNA429097	SRR6456199	Stool	China	Asia	HiSeq X Ten	SRP128485
Gut	CRC-Disease	PRJEB10878	ERR1018228	Stool	China	Asia	Illumina HiSeq 2000	ERP012177
Gut	CRC-Disease	PRJEB6070	ERR479477	Stool	Germany	Europe	Illumina HiSeq 2000	ERP005534
Gut	CRC-Disease	PRJEB7774	ERR688547	Stool	Austria	Europe	Illumina HiSeq 2000	ERP008729
Gut	CRC-Disease	PRJEB27928	ERR2726410	Stool	Germany	Europe	Illumina HiSeq 4000	ERP110064
Gut	CRC-Disease	PRJEB7774	ERR688583	Stool	Austria	Europe	Illumina HiSeq 2000	ERP008729
Gut	CRC-Disease	PRJEB10878	ERR1018282	Stool	China	Asia	Illumina HiSeq 2000	ERP012177
Gut	CRC-Disease	PRJNA731589	SRR14610705	Stool	China	Asia	Illumina NovaSeq 6000	SRP320766
Gut	CRC-Disease	PRJNA731589	SRR14610624	Stool	China	Asia	Illumina NovaSeq 6000	SRP320766
Gut	CRC-Disease	PRJNA731589	SRR14610732	Stool	China	Asia	Illumina NovaSeq 6000	SRP320766
Gut	CRC-Disease	PRJNA731589	SRR14610651	Stool	China	Asia	Illumina NovaSeq 6000	SRP320766
Gut	CRC-Disease	PRJEB7774	ERR688574	Stool	Austria	Europe	Illumina HiSeq 2000	ERP008729
Gut	CRC-Disease	PRJEB10878	ERR1018192	Stool	China	Asia	Illumina HiSeq 2000	ERP012177
Gut	CRC-Disease	PRJEB7774	ERR688637	Stool	Austria	Europe	Illumina HiSeq 2000	ERP008729
Gut	CRC-Disease	PRJEB10878	ERR1018291	Stool	China	Asia	Illumina HiSeq 2000	ERP012177
Gut	CRC-Disease	PRJEB10878	ERR1018219	Stool	China	Asia	Illumina HiSeq 2000	ERP012177
Gut	CRC-Disease	PRJNA731589	SRR14610714	Stool	China	Asia	Illumina NovaSeq 6000	SRP320766
Gut	CRC-Disease	PRJNA429097	SRR6456201	Stool	China	Asia	HiSeq X Ten	SRP128485
Gut	CRC-Disease	PRJEB6070	ERR479200	Stool	France	Europe	Illumina HiSeq 2000	ERP005534
Gut	CRC-Disease	PRJNA447983	SRR6915102	Stool	Italy	Europe	Illumina HiSeq 2500	SRP136711
Gut	CRC-Disease	PRJDB4176	DRR127517	Stool	Japan	Asia	Illumina HiSeq 2500	DRP004793
Gut	CRC-Disease	PRJNA447983	SRR6915201	Stool	Italy	Europe	Illumina HiSeq 2500	SRP136711
Gut	CRC-Disease	PRJNA447983	SRR6915120	Stool	Italy	Europe	Illumina HiSeq 2500	SRP136711
Gut	CRC-Disease	PRJEB27928	ERR2726489	Stool	Germany	Europe	Illumina HiSeq 2000	ERP110064
Gut	CRC-Disease	PRJDB4176	DRR127580	Stool	Japan	Asia	Illumina HiSeq 2500	DRP004793
Gut	CRC-Disease	PRJEB6070	ERR479011	Stool	France	Europe	Illumina HiSeq 2000	ERP005534
Gut	CRC-Disease	PRJDB4176	DRR127625	Stool	Japan	Asia	Illumina HiSeq 2500	DRP004793
Gut	CRC-Disease	PRJDB4176	DRR127481	Stool	Japan	Asia	Illumina HiSeq 2500	DRP004793
Gut	CRC-Disease	PRJNA429097	SRR6451260	Stool	China	Asia	HiSeq X Ten	SRP128485
Gut	CRC-Disease	PRJNA447983	SRR6915210	Stool	Italy	Europe	Illumina HiSeq 2500	SRP136711
Gut	CRC-Disease	PRJNA731589	SRR14610602	Stool	China	Asia	Illumina NovaSeq 6000	SRP320766
Gut	CRC-Disease	PRJNA429097	SRR6456159	Stool	China	Asia	HiSeq X Ten	SRP128485
Gut	CRC-Disease	PRJEB7774	ERR688642	Stool	Austria	Europe	Illumina HiSeq 2000	ERP008729
Gut	CRC-Disease	PRJEB7774	ERR688525	Stool	Austria	Europe	Illumina HiSeq 2000	ERP008729
Gut	CRC-Disease	PRJEB10878	ERR1018224	Stool	China	Asia	Illumina HiSeq 2000	ERP012177
Gut	CRC-Disease	PRJNA429097	SRR6456195	Stool	China	Asia	HiSeq X Ten	SRP128485
Gut	CRC-Disease	PRJEB6070	ERR479077	Stool	France	Europe	Illumina HiSeq 2000	ERP005534
Gut	CRC-Disease	PRJEB10878	ERR1018305	Stool	China	Asia	Illumina HiSeq 2000	ERP012177
Gut	CRC-Disease	PRJNA429097	SRR6451668	Stool	China	Asia	HiSeq X Ten	SRP128485
Gut	CRC-Disease	PRJNA731589	SRR14610701	Stool	China	Asia	Illumina NovaSeq 6000	SRP320766
Gut	CRC-Disease	PRJEB10878	ERR1018206	Stool	China	Asia	Illumina HiSeq 2000	ERP012177
Gut	CRC-Disease	PRJEB6070	ERR479338	Stool	France	Europe	Illumina HiSeq 2000	ERP005534
Gut	CRC-Disease	PRJNA447983	SRR6915159	Stool	Italy	Europe	Illumina HiSeq 2500	SRP136711
Gut	CRC-Disease	PRJNA429097	SRR6451686	Stool	China	Asia	HiSeq X Ten	SRP128485
Gut	CRC-Disease	PRJEB7774	ERR688651	Stool	Austria	Europe	Illumina HiSeq 2000	ERP008729
Gut	CRC-Disease	PRJEB7774	ERR688570	Stool	Austria	Europe	Illumina HiSeq 2000	ERP008729
Gut	CRC-Disease	PRJEB6070	ERR479284	Stool	France	Europe	Illumina HiSeq 2000	ERP005534
Gut	CRC-Disease	PRJEB7774	ERR688534	Stool	Austria	Europe	Illumina HiSeq 2000	ERP008729
Gut	CRC-Disease	PRJEB6070	ERR479248	Stool	France	Europe	Illumina HiSeq 2000	ERP005534
Gut	CRC-Disease	PRJNA429097	SRR6451677	Stool	China	Asia	HiSeq X Ten	SRP128485
Gut	CRC-Disease	PRJEB6070	ERR479563	Stool	Germany	Europe	Illumina HiSeq 2000	ERP005534
Gut	CRC-Disease	PRJNA731589	SRR14610710	Stool	China	Asia	Illumina NovaSeq 6000	SRP320766
Gut	CRC-Disease	PRJEB10878	ERR1018215	Stool	China	Asia	Illumina HiSeq 2000	ERP012177
Gut	CRC-Disease	PRJEB6070	ERR479149	Stool	France	Europe	Illumina HiSeq 2000	ERP005534
Gut	CRC-Disease	PRJNA429097	SRR6456186	Stool	China	Asia	HiSeq X Ten	SRP128485
Gut	CRC-Disease	PRJEB27928	ERR2726476	Stool	Germany	Europe	Illumina HiSeq 2000	ERP110064
Gut	CRC-Disease	PRJEB27928	ERR2726494	Stool	Germany	Europe	Illumina HiSeq 2000	ERP110064
Gut	CRC-Disease	PRJEB27928	ERR2726467	Stool	Germany	Europe	Illumina HiSeq 2000	ERP110064
Gut	CRC-Disease	PRJDB4176	DRR127720	Stool	Japan	Asia	Illumina HiSeq 2500	DRP004793
Gut	CRC-Disease	PRJDB4176	DRR127603	Stool	Japan	Asia	Illumina HiSeq 2500	DRP004793
Gut	CRC-Disease	PRJEB7774	ERR688569	Stool	Austria	Europe	Illumina HiSeq 2000	ERP008729
Gut	CRC-Disease	PRJEB10878	ERR1018187	Stool	China	Asia	Illumina HiSeq 2000	ERP012177
Gut	CRC-Disease	PRJEB27928	ERR2726513	Stool	Germany	Europe	Illumina HiSeq 2000	ERP110064
Gut	CRC-Disease	PRJNA731589	SRR14610646	Stool	China	Asia	Illumina NovaSeq 6000	SRP320766
Gut	CRC-Disease	PRJNA731589	SRR14610727	Stool	China	Asia	Illumina NovaSeq 6000	SRP320766
Gut	CRC-Disease	PRJEB10878	ERR1018286	Stool	China	Asia	Illumina HiSeq 2000	ERP012177
Gut	CRC-Disease	PRJNA731589	SRR14610709	Stool	China	Asia	Illumina NovaSeq 6000	SRP320766
Gut	CRC-Disease	PRJEB7774	ERR688578	Stool	Austria	Europe	Illumina HiSeq 2000	ERP008729
Gut	CRC-Disease	PRJEB10878	ERR1018196	Stool	China	Asia	Illumina HiSeq 2000	ERP012177
Gut	CRC-Disease	PRJEB27928	ERR2726522	Stool	Germany	Europe	Illumina HiSeq 2000	ERP110064
Gut	CRC-Disease	PRJNA731589	SRR14610655	Stool	China	Asia	Illumina NovaSeq 6000	SRP320766
Gut	CRC-Disease	PRJEB10878	ERR1018295	Stool	China	Asia	Illumina HiSeq 2000	ERP012177
Gut	CRC-Disease	PRJNA731589	SRR14610718	Stool	China	Asia	Illumina NovaSeq 6000	SRP320766
Gut	CRC-Disease	PRJNA731589	SRR14610637	Stool	China	Asia	Illumina NovaSeq 6000	SRP320766
Gut	CRC-Disease	PRJEB27928	ERR2726423	Stool	Germany	Europe	Illumina HiSeq 2000	ERP110064
Gut	CRC-Disease	PRJNA731589	SRR14610592	Stool	China	Asia	Illumina NovaSeq 6000	SRP320766
Gut	CRC-Disease	PRJNA429097	SRR6456160	Stool	China	Asia	HiSeq X Ten	SRP128485
Gut	CRC-Disease	PRJNA429097	SRR6456205	Stool	China	Asia	HiSeq X Ten	SRP128485
Gut	CRC-Disease	PRJDB4176	DRR127557	Stool	Japan	Asia	Illumina HiSeq 2500	DRP004793
Gut	CRC-Disease	PRJDB4176	DRR127476	Stool	Japan	Asia	Illumina HiSeq 2500	DRP004793
Gut	CRC-Disease	PRJDB4176	DRR127638	Stool	Japan	Asia	Illumina HiSeq 2500	DRP004793
Gut	CRC-Disease	PRJNA429097	SRR6451255	Stool	China	Asia	HiSeq X Ten	SRP128485
Gut	CRC-Disease	PRJEB6070	ERR479303	Stool	France	Europe	Illumina HiSeq 2000	ERP005534
Gut	CRC-Disease	PRJNA429097	SRR6456223	Stool	China	Asia	HiSeq X Ten	SRP128485
Gut	CRC-Disease	PRJNA429097	SRR6456142	Stool	China	Asia	HiSeq X Ten	SRP128485
Gut	CRC-Disease	PRJDB4176	DRR127674	Stool	Japan	Asia	Illumina HiSeq 2500	DRP004793
Gut	CRC-Disease	PRJNA447983	SRR6915160	Stool	Italy	Europe	Illumina HiSeq 2500	SRP136711
Gut	CRC-Disease	PRJNA447983	SRR6915115	Stool	Italy	Europe	Illumina HiSeq 2500	SRP136711
Gut	CRC-Disease	PRJNA429097	SRR6456214	Stool	China	Asia	HiSeq X Ten	SRP128485
Gut	CRC-Disease	PRJDB4176	DRR127485	Stool	Japan	Asia	Illumina HiSeq 2500	DRP004793
Gut	CRC-Disease	PRJDB4176	DRR127647	Stool	Japan	Asia	Illumina HiSeq 2500	DRP004793
Oral	Oral-Control	PRJNA48479	SRS020334	Tongue dorsum			Illumina Genome Analyzer II	SRP002163
Oral	Oral-Control	PRJNA48479	SRS051060	Tongue dorsum			Illumina HiSeq 2000	SRP002163
Oral	Oral-Control	PRJNA48479	SRS024015	Tongue dorsum			Illumina Genome Analyzer II	SRP002163
Oral	Oral-Control	PRJNA48479	SRS143310	Tongue dorsum			Illumina HiSeq 2000	SRP002163
Oral	Oral-Control	PRJNA48479	SRS022530	Tongue dorsum			Illumina Genome Analyzer II	SRP002163
Oral	Oral-Control	PRJNA48479	SRS018300	Tongue dorsum			Illumina Genome Analyzer II	SRP002163
Oral	Oral-Control	PRJNA48479	SRS022143	Tongue dorsum			Illumina Genome Analyzer II	SRP002163
Oral	Oral-Control	PRJNA48479	SRS014124	Tongue dorsum			Illumina Genome Analyzer II	SRP002163
Oral	Oral-Control	PRJNA48479	SRS143022	Tongue dorsum			Illumina HiSeq 2000	SRP002163
Oral	Oral-Control	PRJNA48479	SRS064774	Tongue dorsum			Illumina Genome Analyzer II	SRP002163
Oral	Oral-Control	PRJNA48479	SRS098533	Tongue dorsum			Illumina HiSeq 2000	SRP002163
Oral	Oral-Control	PRJNA48479	SRS018739	Tongue dorsum			Illumina Genome Analyzer II	SRP002163
Oral	Oral-Control	PRJNA48479	SRS078733	Tongue dorsum			Illumina HiSeq 2000	SRP002163
Oral	Oral-Control	PRJNA48479	SRS076951	Tongue dorsum			Illumina HiSeq 2000	SRP002163
Oral	Oral-Control	PRJNA48479	SRS016858	Tongue dorsum			Illumina HiSeq 2000	SRP002163
Oral	Oral-Control	PRJNA48479	SRS149671	Tongue dorsum			Illumina HiSeq 2000	SRP002163
Oral	Oral-Control	PRJNA48479	SRS147178	Tongue dorsum			Illumina HiSeq 2000	SRP002163
Oral	Oral-Control	PRJNA48479	SRS148429	Tongue dorsum			Illumina HiSeq 2000	SRP002163
Oral	Oral-Control	PRJNA48479	SRS098704	Tongue dorsum			Illumina HiSeq 2000	SRP002163
Oral	Oral-Control	PRJNA48479	SRS098065	Tongue dorsum			Illumina HiSeq 2000	SRP002163
Oral	Oral-Control	PRJNA48479	SRS065278	Tongue dorsum			Illumina Genome Analyzer II	SRP002163
Oral	Oral-Control	PRJNA48479	SRS019792	Tongue dorsum			Illumina HiSeq 2000	SRP002163
Oral	Oral-Control	PRJNA48479	SRS146854	Tongue dorsum			Illumina HiSeq 2000	SRP002163
Oral	Oral-Control	PRJNA48479	SRS147664	Tongue dorsum			Illumina HiSeq 2000	SRP002163
Oral	Oral-Control	PRJNA48479	SRS097912	Tongue dorsum			Illumina HiSeq 2000	SRP002163
Oral	Oral-Control	PRJNA48479	SRS013879	Tongue dorsum			Illumina Genome Analyzer II	SRP002163
Oral	Oral-Control	PRJNA48479	SRS042589	Tongue dorsum			Illumina HiSeq 2000	SRP002163
Oral	Oral-Control	PRJNA48479	SRS147466	Tongue dorsum			Illumina HiSeq 2000	SRP002163
Oral	Oral-Control	PRJNA48479	SRS077239	Tongue dorsum			Illumina HiSeq 2000	SRP002163
Oral	Oral-Control	PRJNA48479	SRS148276	Tongue dorsum			Illumina HiSeq 2000	SRP002163
Oral	Oral-Control	PRJNA48479	SRS144560	Tongue dorsum			Illumina HiSeq 2000	SRP002163
Oral	Oral-Control	PRJNA48479	SRS014573	Tongue dorsum			Illumina Genome Analyzer II	SRP002163
Oral	Oral-Control	PRJNA48479	SRS104087	Tongue dorsum			Illumina HiSeq 2000	SRP002163
Oral	Oral-Control	PRJNA48479	SRS143354	Tongue dorsum			Illumina HiSeq 2000	SRP002163
Oral	Oral-Control	PRJNA48479	SRS015941	Tongue dorsum			Illumina Genome Analyzer II	SRP002163
Oral	Oral-Control	PRJNA48479	SRS016319	Tongue dorsum			Illumina Genome Analyzer II	SRP002163
Oral	Oral-Control	PRJNA48479	SRS062714	Tongue dorsum			Illumina HiSeq 2000	SRP002163
Oral	Oral-Control	PRJNA48479	SRS075404	Tongue dorsum			Illumina Genome Analyzer II	SRP002163
Oral	Oral-Control	PRJNA48479	SRS015644	Tongue dorsum			Illumina Genome Analyzer II	SRP002163
Oral	Oral-Control	PRJNA48479	SRS149231	Tongue dorsum			Illumina HiSeq 2000	SRP002163
Oral	Oral-Control	PRJNA48479	SRS017381	Tongue dorsum			Illumina HiSeq 2000	SRP002163
Oral	Oral-Control	PRJNA48479	SRS104384	Tongue dorsum			Illumina HiSeq 2000	SRP002163
Oral	Oral-Control	PRJNA48479	SRS105068	Tongue dorsum			Illumina HiSeq 2000	SRP002163
Oral	Oral-Control	PRJNA48479	SRS015590	Tongue dorsum			Illumina HiSeq 2000	SRP002163
Oral	Oral-Control	PRJNA48479	SRS104915	Tongue dorsum			Illumina HiSeq 2000	SRP002163
Oral	Oral-Control	PRJNA48479	SRS014528	Tongue dorsum			Illumina HiSeq 2000	SRP002163
Oral	Oral-Control	PRJNA48479	SRS075987	Tongue dorsum			Illumina HiSeq 2000	SRP002163
Oral	Oral-Control	PRJNA48479	SRS105136	Tongue dorsum			Illumina HiSeq 2000	SRP002163
Oral	Oral-Control	PRJNA48479	SRS042910	Tongue dorsum			Illumina Genome Analyzer II	SRP002163
Oral	Oral-Control	PRJNA48479	SRS018610	Tongue dorsum			Illumina HiSeq 2000	SRP002163
Oral	Oral-Control	PRJNA48479	SRS011086	Tongue dorsum			Illumina Genome Analyzer II	SRP002163
Oral	Oral-Control	PRJNA48479	SRS104704	Tongue dorsum			Illumina HiSeq 2000	SRP002163
Oral	Oral-Control	PRJNA48479	SRS014470	Tongue dorsum			Illumina Genome Analyzer II	SRP002163
Oral	Oral-Control	PRJNA48479	SRS013705	Tongue dorsum			Illumina Genome Analyzer II	SRP002163
Oral	Oral-Control	PRJNA48479	SRS013651	Tongue dorsum			Illumina HiSeq 2000	SRP002163
Oral	Oral-Control	PRJNA48479	SRS016342	Tongue dorsum			Illumina Genome Analyzer II	SRP002163
Oral	Oral-Control	PRJNA48479	SRS104830	Tongue dorsum			Illumina HiSeq 2000	SRP002163
Oral	Oral-Control	PRJNA48479	SRS016225	Tongue dorsum			Illumina Genome Analyzer II	SRP002163
Oral	Oral-Control	PRJNA48479	SRS143879	Tongue dorsum			Illumina HiSeq 2000	SRP002163
Oral	Oral-Control	PRJNA48479	SRS048893	Tongue dorsum			Illumina HiSeq 2000	SRP002163
Oral	Oral-Control	PRJNA48479	SRS075947	Tongue dorsum			Illumina HiSeq 2000	SRP002163
Oral	Oral-Control	PRJNA48479	SRS148973	Tongue dorsum			Illumina HiSeq 2000	SRP002163
Oral	Oral-Control	PRJNA48479	SRS077855	Tongue dorsum			Illumina HiSeq 2000	SRP002163
Oral	Oral-Control	PRJNA48479	SRS149486	Tongue dorsum			Illumina HiSeq 2000	SRP002163
Oral	Oral-Control	PRJNA48479	SRS146894	Tongue dorsum			Illumina HiSeq 2000	SRP002163
Oral	Oral-Control	PRJNA48479	SRS148676	Tongue dorsum			Illumina HiSeq 2000	SRP002163
Oral	Oral-Control	PRJNA48479	SRS149882	Tongue dorsum			Illumina HiSeq 2000	SRP002163
Oral	Oral-Control	PRJNA48479	SRS144609	Tongue dorsum			Illumina HiSeq 2000	SRP002163
Oral	Oral-Control	PRJNA48479	SRS017808	Tongue dorsum			Illumina Genome Analyzer II	SRP002163
Oral	Oral-Control	PRJNA48479	SRS018357	Tongue dorsum			Illumina Genome Analyzer II	SRP002163
Oral	Oral-Control	PRJNA48479	SRS018591	Tongue dorsum			Illumina Genome Analyzer II	SRP002163
Oral	Oral-Control	PRJNA48479	SRS053583	Tongue dorsum			Illumina HiSeq 2000	SRP002163
Oral	Oral-Control	PRJNA48479	SRS075084	Tongue dorsum			Illumina HiSeq 2000	SRP002163
Oral	Oral-Control	PRJNA48479	SRS016647	Tongue dorsum			Illumina HiSeq 2000	SRP002163
Oral	Oral-Control	PRJNA48479	SRS143088	Tongue dorsum			Illumina HiSeq 2000	SRP002163
Oral	Oral-Control	PRJNA48479	SRS143529	Tongue dorsum			Illumina HiSeq 2000	SRP002163
Oral	Oral-Control	PRJNA48479	SRS043494	Tongue dorsum			Illumina HiSeq 2000	SRP002163
Oral	Oral-Control	PRJNA48479	SRS019437	Tongue dorsum			Illumina HiSeq 2000	SRP002163
Oral	Oral-Control	PRJNA48479	SRS054807	Tongue dorsum			Illumina HiSeq 2000	SRP002163
Oral	Oral-Control	PRJNA48479	SRS075813	Tongue dorsum			Illumina HiSeq 2000	SRP002163
Oral	Oral-Control	PRJNA48479	SRS149280	Tongue dorsum			Illumina HiSeq 2000	SRP002163
Oral	Oral-Control	PRJNA48479	SRS017439	Tongue dorsum			Illumina Genome Analyzer II	SRP002163
Oral	Oral-Control	PRJNA48479	SRS016133	Tongue dorsum			Illumina HiSeq 2000	SRP002163
Oral	Oral-Control	PRJNA48479	SRS143231	Tongue dorsum			Illumina HiSeq 2000	SRP002163
Oral	Oral-Control	PRJNA48479	SRS019022	Tongue dorsum			Illumina Genome Analyzer II	SRP002163
Oral	Oral-Control	PRJNA48479	SRS015116	Tongue dorsum			Illumina HiSeq 2000	SRP002163
Oral	Oral-Control	PRJNA48479	SRS024107	Tongue dorsum			Illumina HiSeq 2000	SRP002163
Oral	Oral-Control	PRJNA48479	SRS144014	Tongue dorsum			Illumina HiSeq 2000	SRP002163
Oral	Oral-Control	PRJNA48479	SRS047210	Tongue dorsum			Illumina Genome Analyzer II	SRP002163
Oral	Oral-Control	PRJNA48479	SRS074676	Tongue dorsum			Illumina HiSeq 2000	SRP002163
Oral	Oral-Control	PRJNA48479	SRS019488	Tongue dorsum			Illumina HiSeq 2000	SRP002163
Oral	Oral-Control	PRJNA48479	SRS075765	Tongue dorsum			Illumina HiSeq 2000	SRP002163
Oral	Oral-Control	PRJNA48479	SRS019389	Tongue dorsum			Illumina Genome Analyzer II	SRP002163
Oral	Oral-Control	PRJNA48479	SRS077763	Tongue dorsum			Illumina HiSeq 2000	SRP002163
Oral	Oral-Control	PRJNA48479	SRS144759	Tongue dorsum			Illumina HiSeq 2000	SRP002163
Oral	Oral-Control	PRJNA48479	SRS054687	Tongue dorsum			Illumina Genome Analyzer II	SRP002163
Oral	Oral-Control	PRJNA48479	SRS142896	Tongue dorsum			Illumina HiSeq 2000	SRP002163
Oral	Oral-Control	PRJNA48479	SRS077916	Tongue dorsum			Illumina HiSeq 2000	SRP002163
Oral	Oral-Control	PRJNA48479	SRS019974	Tongue dorsum			Illumina Genome Analyzer II	SRP002163
Oral	Oral-Control	PRJNA48479	SRS149961	Tongue dorsum			Illumina HiSeq 2000	SRP002163
Oral	Oral-Control	PRJNA48479	SRS076764	Tongue dorsum			Illumina HiSeq 2000	SRP002163
Oral	Oral-Control	PRJNA48479	SRS077736	Tongue dorsum			Illumina Genome Analyzer II	SRP002163
Oral	Oral-Control	PRJNA48479	SRS016456	Tongue dorsum			Illumina HiSeq 2000	SRP002163
Oral	Oral-Control	PRJNA48479	SRS024637	Tongue dorsum			Illumina Genome Analyzer II	SRP002163
Oral	Oral-Control	PRJNA48479	SRS015484	Tongue dorsum			Illumina HiSeq 2000	SRP002163
Oral	Oral-Control	PRJNA48479	SRS043663	Tongue dorsum			Illumina Genome Analyzer II	SRP002163
Oral	Oral-Control	PRJNA48479	SRS019327	Tongue dorsum			Illumina Genome Analyzer II	SRP002163
Oral	Oral-Control	PRJNA48479	SRS148180	Tongue dorsum			Illumina HiSeq 2000	SRP002163
Oral	Oral-Control	PRJNA48479	SRS024277	Tongue dorsum			Illumina Genome Analyzer II	SRP002163
Oral	Oral-Control	PRJNA48479	SRS023926	Tongue dorsum			Illumina Genome Analyzer II	SRP002163
Oral	Oral-Control	PRJNA48479	SRS014935	Tongue dorsum			Illumina HiSeq 2000	SRP002163
Oral	Oral-Control	PRJNA48479	SRS055426	Tongue dorsum			Illumina Genome Analyzer II	SRP002163
Oral	Oral-Control	PRJNA48479	SRS104962	Tongue dorsum			Illumina HiSeq 2000	SRP002163
Oral	Oral-Control	PRJNA48479	SRS147712	Tongue dorsum			Illumina HiSeq 2000	SRP002163
Oral	Oral-Control	PRJNA48479	SRS057244	Tongue dorsum			Illumina HiSeq 2000	SRP002163
Oral	Oral-Control	PRJNA48479	SRS013927	Tongue dorsum			Illumina HiSeq 2000	SRP002163
Oral	Oral-Control	PRJNA48479	SRS019219	Tongue dorsum			Illumina Genome Analyzer II	SRP002163
Oral	Oral-Control	PRJNA48479	SRS063193	Tongue dorsum			Illumina Genome Analyzer II	SRP002163
Oral	Oral-Control	PRJNA48479	SRS021496	Tongue dorsum			Illumina Genome Analyzer II	SRP002163
Oral	Oral-Control	PRJNA48479	SRS147541	Tongue dorsum			Illumina HiSeq 2000	SRP002163
Oral	Oral-Control	PRJNA48479	SRS147226	Tongue dorsum			Illumina HiSeq 2000	SRP002163
Oral	Oral-Control	PRJNA48479	SRS023557	Tongue dorsum			Illumina Genome Analyzer II	SRP002163
Oral	Oral-Control	PRJNA48479	SRS104476	Tongue dorsum			Illumina HiSeq 2000	SRP002163
Oral	Oral-Control	PRJNA48479	SRS014728	Tongue dorsum			Illumina HiSeq 2000	SRP002163
Oral	Oral-Control	PRJNA48479	SRS075433	Tongue dorsum			Illumina HiSeq 2000	SRP002163
Oral	Oral-Control	PRJNA48479	SRS063373	Tongue dorsum			Illumina HiSeq 2000	SRP002163
Oral	Oral-Control	PRJNA48479	SRS045715	Tongue dorsum			Illumina Genome Analyzer II	SRP002163
Oral	Oral-Control	PRJNA48479	SRS044662	Tongue dorsum			Illumina Genome Analyzer II	SRP002163
Oral	Oral-Control	PRJNA48479	SRS147244	Tongue dorsum			Illumina HiSeq 2000	SRP002163
Oral	Oral-Control	PRJNA48479	SRS062761	Tongue dorsum			Illumina Genome Analyzer II	SRP002163
Oral	Oral-Control	PRJNA48479	SRS020400	Tongue dorsum			Illumina HiSeq 2000	SRP002163
Oral	Oral-Control	PRJNA48479	SRS098498	Tongue dorsum			Illumina HiSeq 2000	SRP002163
Oral	Oral-Control	PRJNA48479	SRS020220	Tongue dorsum			Illumina Genome Analyzer II	SRP002163
Oral	Oral-Control	PRJNA48479	SRS097895	Tongue dorsum			Illumina HiSeq 2000	SRP002163
Oral	Oral-Control	PRJNA48479	SRS098867	Tongue dorsum			Illumina HiSeq 2000	SRP002163
Oral	Oral-Control	PRJNA48479	SRS143253	Tongue dorsum			Illumina HiSeq 2000	SRP002163
Oral	Oral-Control	PRJNA48479	SRS043461	Tongue dorsum			Illumina HiSeq 2000	SRP002163
Oral	Oral-Control	PRJNA48479	SRS021528	Tongue dorsum			Illumina HiSeq 2000	SRP002163
Oral	Oral-Control	PRJNA48479	SRS020277	Tongue dorsum			Illumina HiSeq 2000	SRP002163
Oral	Oral-Control	PRJNA48479	SRS101439	Tongue dorsum			Illumina HiSeq 2000	SRP002163
Oral	Oral-Control	PRJNA48479	SRS024318	Tongue dorsum			Illumina Genome Analyzer II	SRP002163
Oral	Oral-Control	PRJNA48479	SRS143037	Tongue dorsum			Illumina HiSeq 2000	SRP002163
Oral	Oral-Control	PRJNA48479	SRS048411	Tongue dorsum			Illumina Genome Analyzer II	SRP002163
Oral	Oral-Control	PRJNA48479	SRS024138	Tongue dorsum			Illumina Genome Analyzer II	SRP002163
Oral	Oral-Control	PRJNA48479	SRS022077	Tongue dorsum			Illumina Genome Analyzer II	SRP002163
Oral	Oral-Control	PRJNA48479	SRS052227	Tongue dorsum			Illumina Genome Analyzer II	SRP002163
Oral	Oral-Control	PRJNA48479	SRS016740	Tongue dorsum			Illumina Genome Analyzer II	SRP002163
Oral	Oral-Control	PRJNA48479	SRS015057	Tongue dorsum			Illumina Genome Analyzer II	SRP002163
Oral	Oral-Control	PRJNA48479	SRS044082	Tongue dorsum			Illumina HiSeq 2000	SRP002163
Oral	Oral-Control	PRJNA48479	SRS022464	Tongue dorsum			Illumina HiSeq 2000	SRP002163
Oral	Oral-Control	PRJNA48479	SRS015174	Tongue dorsum			Illumina Genome Analyzer II	SRP002163
Oral	Oral-Control	PRJNA48479	SRS144090	Tongue dorsum			Illumina HiSeq 2000	SRP002163
Oral	Oral-Control	PRJNA48479	SRS143604	Tongue dorsum			Illumina HiSeq 2000	SRP002163
Oral	Oral-Control	PRJNA48479	SRS019071	Tongue dorsum			Illumina Genome Analyzer II	SRP002163
Oral	Oral-Control	PRJNA48479	SRS020628	Tongue dorsum			Illumina HiSeq 2000	SRP002163
Oral	Oral-Control	PRJNA48479	SRS145503	Tongue dorsum			Illumina HiSeq 2000	SRP002163
Oral	Oral-Control	PRJNA48479	SRS056896	Tongue dorsum			Illumina HiSeq 2000	SRP002163
Oral	Oral-Control	PRJNA48479	SRS098818	Tongue dorsum			Illumina HiSeq 2000	SRP002163
Oral	Oral-Control	PRJNA48479	SRS015686	Tongue dorsum			Illumina HiSeq 2000	SRP002163
Oral	Oral-Control	PRJNA48479	SRS018791	Tongue dorsum			Illumina Genome Analyzer II	SRP002163
Oral	Oral-Control	PRJNA48479	SRS098612	Tongue dorsum			Illumina HiSeq 2000	SRP002163
Oral	Oral-Control	PRJNA48479	SRS077327	Tongue dorsum			Illumina HiSeq 2000	SRP002163
Oral	Oral-Control	PRJNA48479	SRS144368	Tongue dorsum			Illumina HiSeq 2000	SRP002163
Oral	Oral-Control	PRJNA48479	SRS148724	Tongue dorsum			Illumina HiSeq 2000	SRP002163
Oral	Oral-Control	PRJNA48479	SRS075347	Tongue dorsum			Illumina HiSeq 2000	SRP002163
Oral	Oral-Control	PRJNA48479	SRS143747	Tongue dorsum			Illumina HiSeq 2000	SRP002163
Oral	Oral-Control	PRJNA48479	SRS098045	Tongue dorsum			Illumina HiSeq 2000	SRP002163
Oral	Oral-Control	PRJNA48479	SRS077633	Tongue dorsum			Illumina HiSeq 2000	SRP002163
Oral	Oral-Control	PRJNA48479	SRS044486	Tongue dorsum			Illumina Genome Analyzer II	SRP002163
Oral	Oral-Control	PRJNA48479	SRS015893	Tongue dorsum			Illumina Genome Analyzer II	SRP002163
Oral	Oral-Control	PRJNA48479	SRS017279	Tongue dorsum			Illumina HiSeq 2000	SRP002163
Oral	Oral-Control	PRJNA48479	SRS078425	Tongue dorsum			Illumina HiSeq 2000	SRP002163
Oral	Oral-Control	PRJNA48479	SRS148094	Tongue dorsum			Illumina HiSeq 2000	SRP002163
Oral	Oral-Control	PRJNA48479	SRS050669	Tongue dorsum			Illumina Genome Analyzer II	SRP002163
Oral	Oral-Control	PRJNA48479	SRS100027	Tongue dorsum			Illumina HiSeq 2000	SRP002163
Oral	Oral-Control	PRJNA48479	SRS013234	Tongue dorsum			Illumina Genome Analyzer II	SRP002163
Oral	Oral-Control	PRJNA48479	SRS022621	Tongue dorsum			Illumina Genome Analyzer II	SRP002163
Oral	Oral-Control	PRJNA48479	SRS104314	Tongue dorsum			Illumina HiSeq 2000	SRP002163
Oral	Oral-Control	PRJNA48479	SRS014404	Tongue dorsum			Illumina HiSeq 2000	SRP002163
Oral	Oral-Control	PRJNA48479	SRS016501	Tongue dorsum			Illumina Genome Analyzer II	SRP002163
Oral	Oral-Control	PRJNA48479	SRS105115	Tongue dorsum			Illumina HiSeq 2000	SRP002163
Oral	Oral-Control	PRJNA48479	SRS015797	Tongue dorsum			Illumina Genome Analyzer II	SRP002163
Oral	Oral-Control	PRJNA48479	SRS057539	Tongue dorsum			Illumina Genome Analyzer II	SRP002163
Oral	Oral-Control	PRJNA48479	SRS057692	Tongue dorsum			Illumina Genome Analyzer II	SRP002163
Oral	Oral-Control	PRJNA48479	SRS147980	Tongue dorsum			Illumina HiSeq 2000	SRP002163
Oral	Oral-Control	PRJNA48479	SRS078248	Tongue dorsum			Illumina HiSeq 2000	SRP002163
Oral	Oral-Control	PRJNA48479	SRS014888	Tongue dorsum			Illumina Genome Analyzer II	SRP002163
Oral	Oral-Control	PRJNA48479	SRS146738	Tongue dorsum			Illumina HiSeq 2000	SRP002163
Oral	Oral-Control	PRJNA48479	SRS057791	Tongue dorsum			Illumina Genome Analyzer II	SRP002163
Oral	Oral-Control	PRJNA48479	SRS018875	Tongue dorsum			Illumina HiSeq 2000	SRP002163
Oral	Oral-Control	PRJNA48479	SRS046496	Tongue dorsum			Illumina HiSeq 2000	SRP002163
Oral	Oral-Control	PRJNA48479	SRS078671	Tongue dorsum			Illumina HiSeq 2000	SRP002163
Oral	Oral-Control	PRJNA48479	SRS149078	Tongue dorsum			Illumina HiSeq 2000	SRP002163
Oral	Oral-Control	PRJNA48479	SRS049448	Tongue dorsum			Illumina HiSeq 2000	SRP002163
Oral	Oral-Control	PRJNA48479	SRS077384	Tongue dorsum			Illumina HiSeq 2000	SRP002163
Oral	Oral-Control	PRJNA48479	SRS048791	Tongue dorsum			Illumina Genome Analyzer II	SRP002163
Oral	Oral-Control	PRJNA48479	SRS149690	Tongue dorsum			Illumina HiSeq 2000	SRP002163
Oral	Oral-Control	PRJNA48479	SRS046595	Tongue dorsum			Illumina HiSeq 2000	SRP002163
Oral	Oral-Control	PRJNA48479	SRS142787	Tongue dorsum			Illumina HiSeq 2000	SRP002163
Oral	Oral-Control	PRJNA48479	SRS143678	Tongue dorsum			Illumina HiSeq 2000	SRP002163
Oral	Oral-Control	PRJNA48479	SRS021954	Tongue dorsum			Illumina Genome Analyzer II	SRP002163
Oral	Oral-Control	PRJNA48479	SRS077016	Tongue dorsum			Illumina HiSeq 2000	SRP002163
Oral	Oral-Control	PRJNA48479	SRS013818	Tongue dorsum			Illumina Genome Analyzer II	SRP002163
Oral	Oral-Control	PRJNA48479	SRS016086	Tongue dorsum			Illumina Genome Analyzer II	SRP002163
Oral	Oral-Control	PRJNA48479	SRS105087	Tongue dorsum			Illumina HiSeq 2000	SRP002163
Oral	Oral-Control	PRJNA48479	SRS062544	Tongue dorsum			Illumina Genome Analyzer II	SRP002163
Oral	Oral-Control	PRJNA48479	SRS017751	Tongue dorsum			Illumina HiSeq 2000	SRP002163
Oral	Oral-Control	PRJNA48479	SRS043275	Tongue dorsum			Illumina HiSeq 2000	SRP002163
Oral	Oral-Control	PRJNA48479	SRS023835	Tongue dorsum			Illumina Genome Analyzer II	SRP002163
Oral	Oral-Control	PRJNA48479	SRS056622	Tongue dorsum			Illumina Genome Analyzer II	SRP002163
Oral	Oral-Control	PRJNA48479	SRS017076	Tongue dorsum			Illumina Genome Analyzer II	SRP002163
Oral	Oral-Control	PRJNA48479	SRS015537	Tongue dorsum			Illumina Genome Analyzer II	SRP002163
Oral	Oral-Control	PRJNA48479	SRS065091	Tongue dorsum			Illumina HiSeq 2000	SRP002163
Oral	Oral-Control	PRJNA48479	SRS016059	Tongue dorsum			Illumina HiSeq 2000	SRP002163
Oral	Oral-Control	PRJNA48479	SRS143850	Tongue dorsum			Illumina HiSeq 2000	SRP002163
Oral	Oral-Control	PRJNA48479	SRS142680	Tongue dorsum			Illumina HiSeq 2000	SRP002163
Oral	Oral-Control	PRJNA48479	SRS015762	Tongue dorsum			Illumina Genome Analyzer II	SRP002163
Oral	Oral-Control	PRJNA48479	SRS103971	Tongue dorsum			Illumina HiSeq 2000	SRP002163
Oral	Oral-Control	PRJNA48479	SRS016815	Tongue dorsum			Illumina HiSeq 2000	SRP002163
Oral	Oral-Control	PRJNA48479	SRS142527	Tongue dorsum			Illumina HiSeq 2000	SRP002163
Oral	Oral-Control	PRJNA48479	SRS020856	Tongue dorsum			Illumina Genome Analyzer II	SRP002163
Oral	Oral-Control	PRJNA48479	SRS022719	Tongue dorsum			Illumina Genome Analyzer II	SRP002163
Oral	Oral-Control	PRJNA48479	SRS052518	Tongue dorsum			Illumina HiSeq 2000	SRP002163
Oral	Oral-Control	PRJNA48479	SRS012279	Tongue dorsum			Illumina Genome Analyzer II	SRP002163
Oral	Oral-Control	PRJNA48479	SRS024375	Tongue dorsum			Illumina Genome Analyzer II	SRP002163
Oral	Oral-Control	PRJNA48479	SRS142545	Tongue dorsum			Illumina HiSeq 2000	SRP002163
Oral	Oral-Control	PRJNA48479	SRS044373	Tongue dorsum			Illumina Genome Analyzer II	SRP002163
Oral	Oral-Control	PRJNA48479	SRS098848	Tongue dorsum			Illumina HiSeq 2000	SRP002163
Oral	Oral-Control	PRJNA48479	SRS097966	Tongue dorsum			Illumina HiSeq 2000	SRP002163
Oral	Oral-Control	PRJNA48479	SRS015038	Tongue dorsum			Illumina Genome Analyzer II	SRP002163
Oral	Oral-Control	PRJNA48479	SRS015434	Tongue dorsum			Illumina Genome Analyzer II	SRP002163
Oral	Oral-Control	PRJNA48479	SRS015272	Tongue dorsum			Illumina Genome Analyzer II	SRP002163
Oral	Oral-Control	PRJNA48479	SRS143423	Tongue dorsum			Illumina HiSeq 2000	SRP002163
Oral	Oral-Control	PRJNA48479	SRS147140	Tongue dorsum			Illumina HiSeq 2000	SRP002163
Oral	Oral-Control	PRJNA48479	SRS062540	Tongue dorsum			Illumina Genome Analyzer II	SRP002163
Oral	Oral-Control	PRJNA48479	SRS144512	Tongue dorsum			Illumina HiSeq 2000	SRP002163
Oral	Oral-Control	PRJNA48479	SRS104039	Tongue dorsum			Illumina HiSeq 2000	SRP002163
Oral	Oral-Control	PRJNA48479	SRS077300	Tongue dorsum			Illumina HiSeq 2000	SRP002163
Oral	Oral-Control	PRJNA48479	SRS015209	Tongue dorsum			Illumina Genome Analyzer II	SRP002163
Oral	Oral-Control	PRJNA48479	SRS144701	Tongue dorsum			Illumina HiSeq 2000	SRP002163
Oral	Oral-Control	PRJNA48479	SRS045602	Tongue dorsum			Illumina HiSeq 2000	SRP002163
Oral	Oral-Control	PRJNA48479	SRS143450	Tongue dorsum			Illumina HiSeq 2000	SRP002163
Oral	Oral-Control	PRJNA48479	SRS143135	Tongue dorsum			Illumina HiSeq 2000	SRP002163
Oral	Oral-Control	PRJNA48479	SRS104165	Tongue dorsum			Illumina HiSeq 2000	SRP002163
Oral	Oral-Control	PRJNA48479	SRS016037	Tongue dorsum			Illumina Genome Analyzer II	SRP002163
Oral	Oral-Control	PRJNA48479	SRS053603	Tongue dorsum			Illumina Genome Analyzer II	SRP002163
Oral	Oral-Control	PRJNA48479	SRS017324	Tongue dorsum			Illumina HiSeq 2000	SRP002163
Oral	Oral-Control	PRJNA48479	SRS018969	Tongue dorsum			Illumina Genome Analyzer II	SRP002163
Oral	Oral-Control	PRJNA48479	SRS049389	Tongue dorsum			Illumina Genome Analyzer II	SRP002163
Oral	Oral-Control	PRJNA48479	SRS077568	Tongue dorsum			Illumina HiSeq 2000	SRP002163
Oral	Oral-Control	PRJNA48479	SRS053854	Tongue dorsum			Illumina Genome Analyzer II	SRP002163
Oral	Oral-Control	PRJNA48479	SRS077092	Tongue dorsum			Illumina HiSeq 2000	SRP002163
Oral	Oral-Control	PRJNA48479	SRS063871	Tongue dorsum			Illumina HiSeq 2000	SRP002163
Oral	Oral-Control	PRJNA48479	SRS057355	Tongue dorsum			Illumina Genome Analyzer II	SRP002163
Oral	Oral-Control	PRJNA48479	SRS055177	Tongue dorsum			Illumina HiSeq 2000	SRP002163
Oral	Oral-Control	PRJNA48479	SRS018439	Tongue dorsum			Illumina Genome Analyzer II	SRP002163
Oral	Oral-Control	PRJNA48479	SRS054079	Tongue dorsum			Illumina HiSeq 2000	SRP002163
Oral	Oral-Control	PRJNA48479	SRS047824	Tongue dorsum			Illumina Genome Analyzer II	SRP002163
Oral	Oral-Control	PRJNA48479	SRS147094	Tongue dorsum			Illumina HiSeq 2000	SRP002163
Oral	Oral-Control	PRJNA48479	SRS049147	Tongue dorsum			Illumina Genome Analyzer II	SRP002163
Oral	Oral-Control	PRJNA48479	SRS019348	Tongue dorsum			Illumina HiSeq 2000	SRP002163
Oral	Oral-Control	PRJNA48479	SRS146824	Tongue dorsum			Illumina HiSeq 2000	SRP002163
Oral	Oral-Control	PRJNA48479	SRS058336	Tongue dorsum			Illumina Genome Analyzer II	SRP002163
Oral	Oral-Control	PRJNA48479	SRS147436	Tongue dorsum			Illumina HiSeq 2000	SRP002163
Oral	Oral-Control	PRJNA48479	SRS148408	Tongue dorsum			Illumina HiSeq 2000	SRP002163
Oral	Oral-Control	PRJNA48479	SRS011115	Tongue dorsum			Illumina Genome Analyzer II	SRP002163
Oral	Oral-Control	PRJNA48479	SRS016002	Tongue dorsum			Illumina Genome Analyzer II	SRP002163
Oral	Oral-Control	PRJNA48479	SRS014127	Tongue dorsum			Illumina HiSeq 2000	SRP002163
Oral	Oral-Control	PRJNA48479	SRS023352	Tongue dorsum			Illumina Genome Analyzer II	SRP002163
Oral	Oral-Control	PRJNA48479	SRS024081	Tongue dorsum			Illumina Genome Analyzer II	SRP002163
Oral	Oral-Control	PRJNA48479	SRS050244	Tongue dorsum			Illumina Genome Analyzer II	SRP002163
Oral	Oral-Control	PRJNA48479	SRS024441	Tongue dorsum			Illumina Genome Analyzer II	SRP002163
Oral	Oral-Control	PRJNA48479	SRS018501	Tongue dorsum			Illumina HiSeq 2000	SRP002163
Oral	Oral-Control	PRJNA48479	SRS101382	Tongue dorsum			Illumina HiSeq 2000	SRP002163
Oral	Oral-Control	PRJNA48479	SRS147120	Tongue dorsum			Illumina HiSeq 2000	SRP002163
Oral	Oral-Control	PRJNA48479	SRS064014	Tongue dorsum			Illumina HiSeq 2000	SRP002163
Oral	Oral-Control	PRJNA48479	SRS013164	Tongue dorsum			Illumina Genome Analyzer II	SRP002163
Oral	Oral-Control	PRJNA48479	SRS017007	Tongue dorsum			Illumina Genome Analyzer II	SRP002163
Oral	Oral-Control	PRJNA48479	SRS020571	Tongue dorsum			Illumina HiSeq 2000	SRP002163
Oral	Oral-Control	PRJNA48479	SRS142602	Tongue dorsum			Illumina HiSeq 2000	SRP002163
Oral	Oral-Control	PRJNA48479	SRS014271	Tongue dorsum			Illumina Genome Analyzer II	SRP002163
Oral	Oral-Control	PRJNA48479	SRS019122	Tongue dorsum			Illumina Genome Analyzer II	SRP002163
Oral	Oral-Control	PRJNA48479	SRS065299	Tongue dorsum			Illumina HiSeq 2000	SRP002163
Oral	Oral-Control	PRJNA48479	SRS019696	Tongue dorsum			Illumina HiSeq 2000	SRP002163
Oral	Oral-Control	PRJNA48479	SRS019894	Tongue dorsum			Illumina Genome Analyzer II	SRP002163
Oral	Oral-Control	PRJNA48479	SRS016969	Tongue dorsum			Illumina HiSeq 2000	SRP002163
Oral	Oral-Control	PRJNA48479	SRS146785	Tongue dorsum			Illumina HiSeq 2000	SRP002163
Oral	Oral-Control	PRJNA48479	SRS054976	Tongue dorsum			Illumina HiSeq 2000	SRP002163
Oral	Oral-Control	PRJNA48479	SRS058693	Tongue dorsum			Illumina HiSeq 2000	SRP002163
Oral	Oral-Control	PRJNA48479	SRS018679	Tongue dorsum			Illumina HiSeq 2000	SRP002163
Oral	Oral-Control	PRJNA48479	SRS146767	Tongue dorsum			Illumina HiSeq 2000	SRP002163
Oral	Oral-Control	PRJNA48479	SRS144194	Tongue dorsum			Illumina HiSeq 2000	SRP002163
Oral	Oral-Control	PRJNA48479	SRS104279	Tongue dorsum			Illumina HiSeq 2000	SRP002163
Oral	Oral-Control	PRJNA48479	SRS049253	Tongue dorsum			Illumina HiSeq 2000	SRP002163
Oral	Oral-Control	PRJNA48479	SRS014684	Tongue dorsum			Illumina Genome Analyzer II	SRP002163
Oral	Oral-Control	PRJNA48479	SRS012983	Tongue dorsum			Illumina HiSeq 2000	SRP002163
Oral	Oral-Control	PRJNA48479	SRS018923	Tongue dorsum			Illumina HiSeq 2000	SRP002163
Oral	Oral-Control	PRJNA48479	SRS149720	Tongue dorsum			Illumina HiSeq 2000	SRP002163
Oral	Oral-Control	PRJNA48479	SRS015296	Tongue dorsum			Illumina HiSeq 2000	SRP002163
Oral	Oral-Control	PRJNA48479	SRS148514	Tongue dorsum			Illumina HiSeq 2000	SRP002163
Oral	Oral-Control	PRJNA48479	SRS147380	Tongue dorsum			Illumina HiSeq 2000	SRP002163
Oral	Oral-Control	PRJNA48479	SRS056327	Tongue dorsum			Illumina HiSeq 2000	SRP002163
Oral	Oral-Control	PRJNA48479	SRS143726	Tongue dorsum			Illumina HiSeq 2000	SRP002163
Oral	Oral-Control	PRJNA48479	SRS051791	Tongue dorsum			Illumina Genome Analyzer II	SRP002163
Oral	Oral-Control	PRJNA48479	SRS077216	Tongue dorsum			Illumina HiSeq 2000	SRP002163
Oral	Oral-Control	PRJNA48479	SRS063932	Tongue dorsum			Illumina Genome Analyzer II	SRP002163
Oral	Oral-Control	PRJNA48479	SRS015395	Tongue dorsum			Illumina Genome Analyzer II	SRP002163
Oral	Oral-Control	PRJNA48479	SRS016529	Tongue dorsum			Illumina Genome Analyzer II	SRP002163
Oral	Oral-Control	PRJNA48479	SRS047219	Tongue dorsum			Illumina Genome Analyzer II	SRP002163
Oral	Oral-Control	PRJNA48479	SRS077441	Tongue dorsum			Illumina HiSeq 2000	SRP002163
Oral	Oral-Control	PRJNA48479	SRS144644	Tongue dorsum			Illumina HiSeq 2000	SRP002163
Oral	Oral-Control	PRJNA48479	SRS148361	Tongue dorsum			Illumina HiSeq 2000	SRP002163
Oral	Oral-Control	PRJNA48479	SRS048317	Tongue dorsum			Illumina HiSeq 2000	SRP002163
Oral	Oral-Control	PRJNA48479	SRS148820	Tongue dorsum			Illumina HiSeq 2000	SRP002163
Oral	Oral-Control	PRJNA48479	SRS019607	Tongue dorsum			Illumina Genome Analyzer II	SRP002163
Oral	Oral-Control	PRJNA48479	SRS018473	Tongue dorsum			Illumina HiSeq 2000	SRP002163
Oral	Oral-Control	PRJNA48479	SRS011140	Tongue dorsum			Illumina Genome Analyzer II	SRP002163
Oral	Oral-Control	PRJNA48479	SRS077997	Tongue dorsum			Illumina HiSeq 2000	SRP002163
Oral	Oral-Control	PRJNA48479	SRS098886	Tongue dorsum			Illumina HiSeq 2000	SRP002163
Oral	Oral-Control	PRJNA48479	SRS017713	Tongue dorsum			Illumina Genome Analyzer II	SRP002163
Oral	Oral-Control	PRJNA48479	SRS148150	Tongue dorsum			Illumina HiSeq 2000	SRP002163
Oral	Oral-Control	PRJNA48479	SRS019270	Tongue dorsum			Illumina HiSeq 2000	SRP002163
Oral	Oral-Control	PRJNA48479	SRS018145	Tongue dorsum			Illumina Genome Analyzer II	SRP002163
Oral	Oral-Control	PRJNA48479	SRS064423	Tongue dorsum			Illumina Genome Analyzer II	SRP002163
Oral	Oral-Control	PRJNA48479	SRS018820	Tongue dorsum			Illumina HiSeq 2000	SRP002163
Oral	Oral-Control	PRJNA48479	SRS056323	Tongue dorsum			Illumina Genome Analyzer II	SRP002163
Oral	Oral-Control	PRJNA48479	SRS023617	Tongue dorsum			Illumina Genome Analyzer II	SRP002163
Oral	Oral-Control	PRJNA48479	SRS024580	Tongue dorsum			Illumina Genome Analyzer II	SRP002163
Oral	Oral-Control	PRJNA48479	SRS017533	Tongue dorsum			Illumina Genome Analyzer II	SRP002163
Oral	Oral-Control	PRJNA48479	SRS042643	Tongue dorsum			Illumina Genome Analyzer II	SRP002163
Oral	Oral-Control	PRJNA48479	SRS018055	Tongue dorsum			Illumina HiSeq 2000	SRP002163
Oral	Oral-Control	PRJNA48479	SRS057205	Tongue dorsum			Illumina Genome Analyzer II	SRP002163
Oral	Oral-Control	PRJNA48479	SRS057124	Tongue dorsum			Illumina HiSeq 2000	SRP002163
Oral	Oral-Control	PRJNA48479	SRS012916	Tongue dorsum			Illumina HiSeq 2000	SRP002163
Oral	Oral-Control	PRJNA48479	SRS017209	Tongue dorsum			Illumina Genome Analyzer II	SRP002163
Oral	Oral-Control	PRJNA48479	SRS052570	Tongue dorsum			Illumina HiSeq 2000	SRP002163
Oral	Oral-Control	PRJNA48479	SRS102808	Tongue dorsum			Illumina HiSeq 2000	SRP002163
Oral	Oral-Control	PRJNA48479	SRS045127	Tongue dorsum			Illumina Genome Analyzer II	SRP002163
Oral	Oral-Control	PRJNA48479	SRS019045	Tongue dorsum			Illumina Genome Analyzer II	SRP002163
Oral	Oral-Control	PRJNA48479	SRS148877	Tongue dorsum			Illumina HiSeq 2000	SRP002163
Oral	Oral-Control	PRJNA48479	SRS076868	Tongue dorsum			Illumina HiSeq 2000	SRP002163
Oral	Oral-Control	PRJNA48479	SRS146996	Tongue dorsum			Illumina HiSeq 2000	SRP002163
Oral	Oral-Control	PRJNA48479	SRS147887	Tongue dorsum			Illumina HiSeq 2000	SRP002163
Oral	Oral-Control	PRJNA48479	SRS149579	Tongue dorsum			Illumina HiSeq 2000	SRP002163
Oral	Oral-Control	PRJNA48479	SRS149328	Tongue dorsum			Illumina HiSeq 2000	SRP002163
Oral	Oral-Control	PRJNA48479	SRS023958	Tongue dorsum			Illumina Genome Analyzer II	SRP002163
Oral	Oral-Control	PRJNA48479	SRS021897	Tongue dorsum			Illumina HiSeq 2000	SRP002163
Oral	Oral-Control	PRJNA48479	SRS075870	Tongue dorsum			Illumina HiSeq 2000	SRP002163
Oral	Oral-Control	PRJNA48479	SRS149184	Tongue dorsum			Illumina HiSeq 2000	SRP002163
Oral	Oral-Control	PRJNA48479	SRS048744	Tongue dorsum			Illumina HiSeq 2000	SRP002163
Oral	Oral-Control	PRJNA48479	SRS016569	Tongue dorsum			Illumina Genome Analyzer II	SRP002163
Oral	Oral-Control	PRJNA48479	SRS074970	Tongue dorsum			Illumina HiSeq 2000	SRP002163
Oral	Oral-Control	PRJNA48479	SRS024498	Tongue dorsum			Illumina HiSeq 2000	SRP002163
Oral	Oral-Control	PRJNA48479	SRS063288	Tongue dorsum			Illumina Genome Analyzer II	SRP002163
Oral	Oral-Control	PRJNA48479	SRS142965	Tongue dorsum			Illumina HiSeq 2000	SRP002163
Oral	Oral-Control	PRJNA48479	SRS077508	Tongue dorsum			Illumina HiSeq 2000	SRP002163
Oral	Oral-Control	PRJNA48479	SRS076815	Tongue dorsum			Illumina HiSeq 2000	SRP002163
Oral	Oral-Control	PRJNA48479	SRS011306	Tongue dorsum			Illumina Genome Analyzer II	SRP002163
Oral	Oral-Control	PRJNA48479	SRS017120	Tongue dorsum			Illumina Genome Analyzer II	SRP002163
Oral	Oral-Control	PRJNA48479	SRS042131	Tongue dorsum			Illumina Genome Analyzer II	SRP002163
Oral	Oral-Control	PRJNA48479	SRS013502	Tongue dorsum			Illumina Genome Analyzer II	SRP002163
Oral	Oral-Control	PRJNA48479	SRS011243	Tongue dorsum			Illumina Genome Analyzer II	SRP002163
Oral	Oral-Control	PRJNA48479	SRS020540	Tongue dorsum			Illumina HiSeq 2000	SRP002163
Gut	IBD-CD	PRJEB1220	ERR209695	Stool	Spain	Europe	Illumina Genome Analyzer IIx	ERP002061
Gut	IBD-CD	PRJEB1220	ERR209697	Stool	Spain	Europe	Illumina HiSeq 2000	ERP002061
Gut	IBD-CD	PRJEB1220	ERR209699	Stool	Spain	Europe	Illumina HiSeq 2000	ERP002061
Gut	IBD-CD	PRJEB1220	ERR209701	Stool	Spain	Europe	Illumina HiSeq 2000	ERP002061
Gut	IBD-CD	PRJEB1220	ERR209706	Stool	Spain	Europe	Illumina HiSeq 2000	ERP002061
Gut	IBD-CD	PRJEB1220	ERR209709	Stool	Spain	Europe	Illumina HiSeq 2000	ERP002061
Gut	IBD-CD	PRJEB1220	ERR209711	Stool	Spain	Europe	Illumina HiSeq 2000	ERP002061
Gut	IBD-CD	PRJEB1220	ERR209715	Stool	Spain	Europe	Illumina Genome Analyzer IIx	ERP002061
Gut	IBD-CD	PRJEB1220	ERR209717	Stool	Spain	Europe	Illumina HiSeq 2000	ERP002061
Gut	IBD-CD	PRJEB1220	ERR209730	Stool	Spain	Europe	Illumina HiSeq 2000	ERP002061
Gut	IBD-CD	PRJEB1220	ERR209732	Stool	Spain	Europe	Illumina HiSeq 2000	ERP002061
Gut	IBD-CD	PRJEB1220	ERR209739	Stool	Spain	Europe	Illumina HiSeq 2000	ERP002061
Gut	IBD-CD	PRJEB1220	ERR209746	Stool	Spain	Europe	Illumina HiSeq 2000	ERP002061
Gut	IBD-CD	PRJEB1220	ERR209747	Stool	Spain	Europe	Illumina Genome Analyzer IIx	ERP002061
Gut	IBD-CD	PRJEB1220	ERR209749	Stool	Spain	Europe	Illumina HiSeq 2000	ERP002061
Gut	IBD-CD	PRJEB15371	ERR1620255	Stool	China	Asia	Illumina HiSeq 2000	ERP017091
Gut	IBD-CD	PRJEB15371	ERR1620256	Stool	China	Asia	Illumina HiSeq 2000	ERP017091
Gut	IBD-CD	PRJEB15371	ERR1620257	Stool	China	Asia	Illumina HiSeq 2000	ERP017091
Gut	IBD-CD	PRJEB15371	ERR1620258	Stool	China	Asia	Illumina HiSeq 2000	ERP017091
Gut	IBD-CD	PRJEB15371	ERR1620259	Stool	China	Asia	Illumina HiSeq 2000	ERP017091
Gut	IBD-CD	PRJEB15371	ERR1620260	Stool	China	Asia	Illumina HiSeq 2000	ERP017091
Gut	IBD-CD	PRJEB15371	ERR1620262	Stool	China	Asia	Illumina HiSeq 2000	ERP017091
Gut	IBD-CD	PRJEB15371	ERR1620263	Stool	China	Asia	Illumina HiSeq 2000	ERP017091
Gut	IBD-CD	PRJEB15371	ERR1620264	Stool	China	Asia	Illumina HiSeq 2000	ERP017091
Gut	IBD-CD	PRJEB15371	ERR1620265	Stool	China	Asia	Illumina HiSeq 2000	ERP017091
Gut	IBD-CD	PRJEB15371	ERR1620266	Stool	China	Asia	Illumina HiSeq 2000	ERP017091
Gut	IBD-CD	PRJEB15371	ERR1620267	Stool	China	Asia	Illumina HiSeq 2000	ERP017091
Gut	IBD-CD	PRJEB15371	ERR1620268	Stool	China	Asia	Illumina HiSeq 2000	ERP017091
Gut	IBD-CD	PRJEB15371	ERR1620270	Stool	China	Asia	Illumina HiSeq 2000	ERP017091
Gut	IBD-CD	PRJEB15371	ERR1620271	Stool	China	Asia	Illumina HiSeq 2000	ERP017091
Gut	IBD-CD	PRJEB15371	ERR1620272	Stool	China	Asia	Illumina HiSeq 2000	ERP017091
Gut	IBD-CD	PRJEB15371	ERR1620274	Stool	China	Asia	Illumina HiSeq 2000	ERP017091
Gut	IBD-CD	PRJEB15371	ERR1620275	Stool	China	Asia	Illumina HiSeq 2000	ERP017091
Gut	IBD-CD	PRJEB15371	ERR1620276	Stool	China	Asia	Illumina HiSeq 2000	ERP017091
Gut	IBD-CD	PRJEB15371	ERR1620278	Stool	China	Asia	Illumina HiSeq 2000	ERP017091
Gut	IBD-CD	PRJEB15371	ERR1620280	Stool	China	Asia	Illumina HiSeq 2000	ERP017091
Gut	IBD-CD	PRJEB15371	ERR1620282	Stool	China	Asia	Illumina HiSeq 2000	ERP017091
Gut	IBD-CD	PRJEB15371	ERR1620283	Stool	China	Asia	Illumina HiSeq 2000	ERP017091
Gut	IBD-CD	PRJEB15371	ERR1620285	Stool	China	Asia	Illumina HiSeq 2000	ERP017091
Gut	IBD-CD	PRJEB15371	ERR1620286	Stool	China	Asia	Illumina HiSeq 2000	ERP017091
Gut	IBD-CD	PRJEB15371	ERR1620288	Stool	China	Asia	Illumina HiSeq 2000	ERP017091
Gut	IBD-CD	PRJEB15371	ERR1620289	Stool	China	Asia	Illumina HiSeq 2000	ERP017091
Gut	IBD-CD	PRJEB15371	ERR1620290	Stool	China	Asia	Illumina HiSeq 2000	ERP017091
Gut	IBD-CD	PRJEB15371	ERR1620291	Stool	China	Asia	Illumina HiSeq 2000	ERP017091
Gut	IBD-CD	PRJEB15371	ERR1620292	Stool	China	Asia	Illumina HiSeq 2000	ERP017091
Gut	IBD-CD	PRJEB15371	ERR1620293	Stool	China	Asia	Illumina HiSeq 2000	ERP017091
Gut	IBD-CD	PRJEB15371	ERR1620294	Stool	China	Asia	Illumina HiSeq 2000	ERP017091
Gut	IBD-CD	PRJEB15371	ERR1620295	Stool	China	Asia	Illumina HiSeq 2000	ERP017091
Gut	IBD-CD	PRJEB15371	ERR1620296	Stool	China	Asia	Illumina HiSeq 2000	ERP017091
Gut	IBD-CD	PRJEB15371	ERR1620300	Stool	China	Asia	Illumina HiSeq 2000	ERP017091
Gut	IBD-CD	PRJEB15371	ERR1620301	Stool	China	Asia	Illumina HiSeq 2000	ERP017091
Gut	IBD-CD	PRJEB15371	ERR1620302	Stool	China	Asia	Illumina HiSeq 2000	ERP017091
Gut	IBD-CD	PRJEB15371	ERR1620303	Stool	China	Asia	Illumina HiSeq 2000	ERP017091
Gut	IBD-CD	PRJEB15371	ERR1620304	Stool	China	Asia	Illumina HiSeq 2000	ERP017091
Gut	IBD-CD	PRJEB15371	ERR1620306	Stool	China	Asia	Illumina HiSeq 2000	ERP017091
Gut	IBD-CD	PRJEB15371	ERR1620308	Stool	China	Asia	Illumina HiSeq 2000	ERP017091
Gut	IBD-CD	PRJEB15371	ERR1620313	Stool	China	Asia	Illumina HiSeq 2000	ERP017091
Gut	IBD-CD	PRJEB15371	ERR1620315	Stool	China	Asia	Illumina HiSeq 2000	ERP017091
Gut	IBD-CD	PRJEB15371	ERR1620316	Stool	China	Asia	Illumina HiSeq 2000	ERP017091
Gut	IBD-CD	PRJEB15371	ERR1620318	Stool	China	Asia	Illumina HiSeq 2000	ERP017091
Gut	IBD-CD	PRJEB15371	ERR1620320	Stool	China	Asia	Illumina HiSeq 2000	ERP017091
Gut	IBD-CD	PRJEB50555	ERR10101389	Stool	France	Europe	Illumina NovaSeq 6000	ERP135147
Gut	IBD-CD	PRJEB50555	ERR10101390	Stool	France	Europe	Illumina NovaSeq 6000	ERP135147
Gut	IBD-CD	PRJEB50555	ERR10101395	Stool	France	Europe	Illumina NovaSeq 6000	ERP135147
Gut	IBD-CD	PRJEB50555	ERR10101396	Stool	France	Europe	Illumina NovaSeq 6000	ERP135147
Gut	IBD-CD	PRJEB50555	ERR10101397	Stool	France	Europe	Illumina NovaSeq 6000	ERP135147
Gut	IBD-CD	PRJEB50555	ERR10101400	Stool	France	Europe	Illumina NovaSeq 6000	ERP135147
Gut	IBD-CD	PRJEB50555	ERR10101401	Stool	France	Europe	Illumina NovaSeq 6000	ERP135147
Gut	IBD-CD	PRJEB50555	ERR10101403	Stool	France	Europe	Illumina NovaSeq 6000	ERP135147
Gut	IBD-CD	PRJEB50555	ERR10101409	Stool	France	Europe	Illumina NovaSeq 6000	ERP135147
Gut	IBD-CD	PRJEB50555	ERR10101411	Stool	France	Europe	Illumina NovaSeq 6000	ERP135147
Gut	IBD-CD	PRJEB50555	ERR10101412	Stool	France	Europe	Illumina NovaSeq 6000	ERP135147
Gut	IBD-CD	PRJEB50555	ERR10101416	Stool	France	Europe	Illumina NovaSeq 6000	ERP135147
Gut	IBD-CD	PRJEB50555	ERR10101423	Stool	France	Europe	Illumina NovaSeq 6000	ERP135147
Gut	IBD-CD	PRJEB50555	ERR10101424	Stool	France	Europe	Illumina NovaSeq 6000	ERP135147
Gut	IBD-CD	PRJEB50555	ERR10101427	Stool	France	Europe	Illumina NovaSeq 6000	ERP135147
Gut	IBD-CD	PRJEB50555	ERR10101428	Stool	France	Europe	Illumina NovaSeq 6000	ERP135147
Gut	IBD-CD	PRJEB50555	ERR10101429	Stool	France	Europe	Illumina NovaSeq 6000	ERP135147
Gut	IBD-CD	PRJEB50555	ERR10101431	Stool	France	Europe	Illumina NovaSeq 6000	ERP135147
Gut	IBD-CD	PRJEB50555	ERR10101432	Stool	France	Europe	Illumina NovaSeq 6000	ERP135147
Gut	IBD-CD	PRJEB50555	ERR10101436	Stool	France	Europe	Illumina NovaSeq 6000	ERP135147
Gut	IBD-CD	PRJEB50555	ERR10101446	Stool	France	Europe	Illumina NovaSeq 6000	ERP135147
Gut	IBD-CD	PRJEB50555	ERR10101447	Stool	France	Europe	Illumina NovaSeq 6000	ERP135147
Gut	IBD-CD	PRJEB50555	ERR10101449	Stool	France	Europe	Illumina NovaSeq 6000	ERP135147
Gut	IBD-CD	PRJEB50555	ERR10101451	Stool	France	Europe	Illumina NovaSeq 6000	ERP135147
Gut	IBD-CD	PRJEB50555	ERR10101452	Stool	France	Europe	Illumina NovaSeq 6000	ERP135147
Gut	IBD-CD	PRJEB50555	ERR10101453	Stool	France	Europe	Illumina NovaSeq 6000	ERP135147
Gut	IBD-CD	PRJEB50555	ERR10101464	Stool	France	Europe	Illumina NovaSeq 6000	ERP135147
Gut	IBD-CD	PRJEB50555	ERR10101466	Stool	France	Europe	Illumina NovaSeq 6000	ERP135147
Gut	IBD-CD	PRJEB50555	ERR10101475	Stool	France	Europe	Illumina NovaSeq 6000	ERP135147
Gut	IBD-CD	PRJEB50555	ERR10101476	Stool	France	Europe	Illumina NovaSeq 6000	ERP135147
Gut	IBD-CD	PRJEB50555	ERR10101477	Stool	France	Europe	Illumina NovaSeq 6000	ERP135147
Gut	IBD-CD	PRJEB50555	ERR10101484	Stool	France	Europe	Illumina NovaSeq 6000	ERP135147
Gut	IBD-CD	PRJEB50555	ERR10101485	Stool	France	Europe	Illumina NovaSeq 6000	ERP135147
Gut	IBD-CD	PRJEB50555	ERR10101694	Stool	Israel	Europe	Illumina NovaSeq 6000	ERP135147
Gut	IBD-CD	PRJEB50555	ERR10101695	Stool	Israel	Europe	Illumina NovaSeq 6000	ERP135147
Gut	IBD-CD	PRJEB50555	ERR10101697	Stool	Israel	Europe	Illumina NovaSeq 6000	ERP135147
Gut	IBD-CD	PRJEB50555	ERR10101698	Stool	Israel	Europe	Illumina NovaSeq 6000	ERP135147
Gut	IBD-CD	PRJEB50555	ERR10101699	Stool	Israel	Europe	Illumina NovaSeq 6000	ERP135147
Gut	IBD-CD	PRJEB50555	ERR10101700	Stool	Israel	Europe	Illumina NovaSeq 6000	ERP135147
Gut	IBD-CD	PRJEB50555	ERR10101702	Stool	Israel	Europe	Illumina NovaSeq 6000	ERP135147
Gut	IBD-CD	PRJEB50555	ERR10101703	Stool	Israel	Europe	Illumina NovaSeq 6000	ERP135147
Gut	IBD-CD	PRJEB50555	ERR10101704	Stool	Israel	Europe	Illumina NovaSeq 6000	ERP135147
Gut	IBD-CD	PRJEB50555	ERR10101708	Stool	Israel	Europe	Illumina NovaSeq 6000	ERP135147
Gut	IBD-CD	PRJEB50555	ERR10101709	Stool	Israel	Europe	Illumina NovaSeq 6000	ERP135147
Gut	IBD-CD	PRJEB50555	ERR10101710	Stool	Israel	Europe	Illumina NovaSeq 6000	ERP135147
Gut	IBD-CD	PRJEB50555	ERR10101712	Stool	Israel	Europe	Illumina NovaSeq 6000	ERP135147
Gut	IBD-CD	PRJEB50555	ERR10101713	Stool	Israel	Europe	Illumina NovaSeq 6000	ERP135147
Gut	IBD-CD	PRJEB50555	ERR10101715	Stool	Israel	Europe	Illumina NovaSeq 6000	ERP135147
Gut	IBD-CD	PRJEB50555	ERR10101717	Stool	Israel	Europe	Illumina NovaSeq 6000	ERP135147
Gut	IBD-CD	PRJEB50555	ERR10101725	Stool	Israel	Europe	Illumina NovaSeq 6000	ERP135147
Gut	IBD-CD	PRJEB50555	ERR10101726	Stool	Israel	Europe	Illumina NovaSeq 6000	ERP135147
Gut	IBD-CD	PRJEB50555	ERR10101727	Stool	Israel	Europe	Illumina NovaSeq 6000	ERP135147
Gut	IBD-CD	PRJEB50555	ERR10101728	Stool	Israel	Europe	Illumina NovaSeq 6000	ERP135147
Gut	IBD-CD	PRJEB50555	ERR10101735	Stool	Israel	Europe	Illumina NovaSeq 6000	ERP135147
Gut	IBD-CD	PRJEB50555	ERR10101736	Stool	Israel	Europe	Illumina NovaSeq 6000	ERP135147
Gut	IBD-CD	PRJEB50555	ERR10101739	Stool	NA	Europe	Illumina NovaSeq 6000	ERP135147
Gut	IBD-CD	PRJEB50555	ERR10101740	Stool	Israel	Europe	Illumina NovaSeq 6000	ERP135147
Gut	IBD-CD	PRJEB50555	ERR10101742	Stool	Israel	Europe	Illumina NovaSeq 6000	ERP135147
Gut	IBD-CD	PRJEB50555	ERR10101744	Stool	Israel	Europe	Illumina NovaSeq 6000	ERP135147
Gut	IBD-CD	PRJEB50555	ERR10101746	Stool	Israel	Europe	Illumina NovaSeq 6000	ERP135147
Gut	IBD-CD	PRJEB50555	ERR10101748	Stool	Israel	Europe	Illumina NovaSeq 6000	ERP135147
Gut	IBD-CD	PRJEB50555	ERR10101750	Stool	Israel	Europe	Illumina NovaSeq 6000	ERP135147
Gut	IBD-CD	PRJEB50555	ERR10101751	Stool	Israel	Europe	Illumina NovaSeq 6000	ERP135147
Gut	IBD-CD	PRJEB50555	ERR10101754	Stool	Israel	Europe	Illumina NovaSeq 6000	ERP135147
Gut	IBD-CD	PRJEB50555	ERR10101755	Stool	Israel	Europe	Illumina NovaSeq 6000	ERP135147
Gut	IBD-CD	PRJEB50555	ERR10101756	Stool	Israel	Europe	Illumina NovaSeq 6000	ERP135147
Gut	IBD-CD	PRJEB50555	ERR10101759	Stool	Israel	Europe	Illumina NovaSeq 6000	ERP135147
Gut	IBD-CD	PRJEB50555	ERR10101761	Stool	Israel	Europe	Illumina NovaSeq 6000	ERP135147
Gut	IBD-CD	PRJEB50555	ERR10101763	Stool	Israel	Europe	Illumina NovaSeq 6000	ERP135147
Gut	IBD-CD	PRJEB50555	ERR10101765	Stool	Israel	Europe	Illumina NovaSeq 6000	ERP135147
Gut	IBD-CD	PRJEB50555	ERR10101766	Stool	Israel	Europe	Illumina NovaSeq 6000	ERP135147
Gut	IBD-CD	PRJEB50555	ERR10101767	Stool	Israel	Europe	Illumina NovaSeq 6000	ERP135147
Gut	IBD-CD	PRJEB50555	ERR10101769	Stool	Israel	Europe	Illumina NovaSeq 6000	ERP135147
Gut	IBD-CD	PRJEB50555	ERR10101770	Stool	Israel	Europe	Illumina NovaSeq 6000	ERP135147
Gut	IBD-CD	PRJEB50555	ERR10101772	Stool	Israel	Europe	Illumina NovaSeq 6000	ERP135147
Gut	IBD-CD	PRJEB50555	ERR10101774	Stool	Israel	Europe	Illumina NovaSeq 6000	ERP135147
Gut	IBD-CD	PRJEB50555	ERR10101821	Stool	US	Europe	Illumina NovaSeq 6000	ERP135147
Gut	IBD-CD	PRJEB50555	ERR10101831	Stool	US	Europe	Illumina NovaSeq 6000	ERP135147
Gut	IBD-CD	PRJEB50555	ERR10101834	Stool	US	Europe	Illumina NovaSeq 6000	ERP135147
Gut	IBD-CD	PRJEB50555	ERR10101853	Stool	US	Europe	Illumina NovaSeq 6000	ERP135147
Gut	IBD-CD	PRJEB50555	ERR10101860	Stool	US	Europe	Illumina NovaSeq 6000	ERP135147
Gut	IBD-CD	PRJEB50555	ERR10101890	Stool	US	Europe	Illumina NovaSeq 6000	ERP135147
Gut	IBD-CD	PRJEB50555	ERR10101923	Stool	US	Europe	Illumina NovaSeq 6000	ERP135147
Gut	IBD-CD	PRJNA398089	SRR5935762	Stool	USA	North America	Illumina HiSeq 2000	SRP115494
Gut	IBD-CD	PRJNA398089	SRR5935802	Stool	USA	North America	Illumina HiSeq 2000	SRP115494
Gut	IBD-CD	PRJNA398089	SRR5935803	Stool	USA	North America	Illumina HiSeq 2000	SRP115494
Gut	IBD-CD	PRJNA398089	SRR5935823	Stool	USA	North America	Illumina HiSeq 2000	SRP115494
Gut	IBD-CD	PRJNA398089	SRR5935877	Stool	USA	North America	Illumina HiSeq 2000	SRP115494
Gut	IBD-CD	PRJNA398089	SRR5935886	Stool	USA	North America	Illumina HiSeq 2000	SRP115494
Gut	IBD-CD	PRJNA398089	SRR5935897	Stool	USA	North America	Illumina HiSeq 2000	SRP115494
Gut	IBD-CD	PRJNA398089	SRR5935911	Stool	USA	North America	Illumina HiSeq 2000	SRP115494
Gut	IBD-CD	PRJNA398089	SRR5935990	Stool	USA	North America	Illumina HiSeq 2000	SRP115494
Gut	IBD-CD	PRJNA398089	SRR5936001	Stool	USA	North America	Illumina HiSeq 2000	SRP115494
Gut	IBD-CD	PRJNA398089	SRR5936006	Stool	USA	North America	Illumina HiSeq 2000	SRP115494
Gut	IBD-CD	PRJNA398089	SRR5936045	Stool	USA	North America	Illumina HiSeq 2000	SRP115494
Gut	IBD-CD	PRJNA398089	SRR5936049	Stool	USA	North America	Illumina HiSeq 2000	SRP115494
Gut	IBD-CD	PRJNA398089	SRR5936070	Stool	USA	North America	Illumina HiSeq 2000	SRP115494
Gut	IBD-CD	PRJNA398089	SRR5936114	Stool	USA	North America	Illumina HiSeq 2000	SRP115494
Gut	IBD-CD	PRJNA398089	SRR5936125	Stool	USA	North America	Illumina HiSeq 2000	SRP115494
Gut	IBD-CD	PRJNA398089	SRR5936131	Stool	USA	North America	Illumina HiSeq 2000	SRP115494
Gut	IBD-CD	PRJNA398089	SRR5936196	Stool	USA	North America	Illumina HiSeq 2000	SRP115494
Gut	IBD-CD	PRJNA398089	SRR5936221	Stool	USA	North America	Illumina HiSeq 2000	SRP115494
Gut	IBD-CD	PRJNA398089	SRR5936233	Stool	USA	North America	Illumina HiSeq 2000	SRP115494
Gut	IBD-CD	PRJNA398089	SRR5946639	Stool	USA	North America	Illumina HiSeq 2000	SRP115494
Gut	IBD-CD	PRJNA398089	SRR5946658	Stool	USA	North America	Illumina HiSeq 2000	SRP115494
Gut	IBD-CD	PRJNA398089	SRR5946691	Stool	USA	North America	Illumina HiSeq 2000	SRP115494
Gut	IBD-CD	PRJNA398089	SRR5946692	Stool	USA	North America	Illumina HiSeq 2000	SRP115494
Gut	IBD-CD	PRJNA398089	SRR5946695	Stool	USA	North America	Illumina HiSeq 2000	SRP115494
Gut	IBD-CD	PRJNA398089	SRR5946699	Stool	USA	North America	Illumina HiSeq 2000	SRP115494
Gut	IBD-CD	PRJNA398089	SRR5946703	Stool	USA	North America	Illumina HiSeq 2000	SRP115494
Gut	IBD-CD	PRJNA398089	SRR5946750	Stool	USA	North America	Illumina HiSeq 2000	SRP115494
Gut	IBD-CD	PRJNA398089	SRR5946757	Stool	USA	North America	Illumina HiSeq 2000	SRP115494
Gut	IBD-CD	PRJNA398089	SRR5946786	Stool	USA	North America	Illumina HiSeq 2000	SRP115494
Gut	IBD-CD	PRJNA398089	SRR5946790	Stool	USA	North America	Illumina HiSeq 2000	SRP115494
Gut	IBD-CD	PRJNA398089	SRR5946792	Stool	USA	North America	Illumina HiSeq 2000	SRP115494
Gut	IBD-CD	PRJNA398089	SRR5946795	Stool	USA	North America	Illumina HiSeq 2000	SRP115494
Gut	IBD-CD	PRJNA398089	SRR5946798	Stool	USA	North America	Illumina HiSeq 2000	SRP115494
Gut	IBD-CD	PRJNA398089	SRR5946811	Stool	USA	North America	Illumina HiSeq 2000	SRP115494
Gut	IBD-CD	PRJNA398089	SRR5946814	Stool	USA	North America	Illumina HiSeq 2000	SRP115494
Gut	IBD-CD	PRJNA398089	SRR5946820	Stool	USA	North America	Illumina HiSeq 2000	SRP115494
Gut	IBD-CD	PRJNA398089	SRR5946842	Stool	USA	North America	Illumina HiSeq 2000	SRP115494
Gut	IBD-CD	PRJNA398089	SRR5946882	Stool	USA	North America	Illumina HiSeq 2000	SRP115494
Gut	IBD-CD	PRJNA398089	SRR5946893	Stool	USA	North America	Illumina HiSeq 2000	SRP115494
Gut	IBD-CD	PRJNA398089	SRR5946902	Stool	USA	North America	Illumina HiSeq 2000	SRP115494
Gut	IBD-CD	PRJNA398089	SRR5946910	Stool	USA	North America	Illumina HiSeq 2000	SRP115494
Gut	IBD-CD	PRJNA398089	SRR5946919	Stool	USA	North America	Illumina HiSeq 2000	SRP115494
Gut	IBD-CD	PRJNA398089	SRR5946928	Stool	USA	North America	Illumina HiSeq 2000	SRP115494
Gut	IBD-CD	PRJNA398089	SRR5947078	Stool	USA	North America	Illumina HiSeq 2000	SRP115494
Gut	IBD-CD	PRJNA398089	SRR5947089	Stool	USA	North America	Illumina HiSeq 2000	SRP115494
Gut	IBD-CD	PRJNA398089	SRR5947095	Stool	USA	North America	Illumina HiSeq 2000	SRP115494
Gut	IBD-CD	PRJNA398089	SRR5950517	Stool	USA	North America	Illumina HiSeq 2000	SRP115494
Gut	IBD-CD	PRJNA398089	SRR5950526	Stool	USA	North America	Illumina HiSeq 2000	SRP115494
Gut	IBD-CD	PRJNA398089	SRR5950540	Stool	USA	North America	Illumina HiSeq 2000	SRP115494
Gut	IBD-CD	PRJNA398089	SRR5950565	Stool	USA	North America	Illumina HiSeq 2000	SRP115494
Gut	IBD-CD	PRJNA398089	SRR5950589	Stool	USA	North America	Illumina HiSeq 2000	SRP115494
Gut	IBD-CD	PRJNA398089	SRR5950607	Stool	USA	North America	Illumina HiSeq 2000	SRP115494
Gut	IBD-CD	PRJNA398089	SRR5950635	Stool	USA	North America	Illumina HiSeq 2000	SRP115494
Gut	IBD-CD	PRJNA398089	SRR5950644	Stool	USA	North America	Illumina HiSeq 2000	SRP115494
Gut	IBD-CD	PRJNA398089	SRR5950656	Stool	USA	North America	Illumina HiSeq 2000	SRP115494
Gut	IBD-CD	PRJNA398089	SRR5950680	Stool	USA	North America	Illumina HiSeq 2000	SRP115494
Gut	IBD-CD	PRJNA398089	SRR5950730	Stool	USA	North America	Illumina HiSeq 2000	SRP115494
Gut	IBD-CD	PRJNA398089	SRR5950739	Stool	USA	North America	Illumina HiSeq 2000	SRP115494
Gut	IBD-CD	PRJNA398089	SRR5950781	Stool	USA	North America	Illumina HiSeq 2000	SRP115494
Gut	IBD-CD	PRJNA398089	SRR5962905	Stool	USA	North America	Illumina HiSeq 2000	SRP115494
Gut	IBD-CD	PRJNA793776	SRR17483679	Stool	China	Asia	Illumina NovaSeq 6000	SRP353958
Gut	IBD-CD	PRJNA793776	SRR17483687	Stool	China	Asia	Illumina NovaSeq 6000	SRP353958
Gut	IBD-CD	PRJNA793776	SRR17483697	Stool	China	Asia	Illumina NovaSeq 6000	SRP353958
Gut	IBD-CD	PRJNA793776	SRR17483698	Stool	China	Asia	Illumina NovaSeq 6000	SRP353958
Gut	IBD-CD	PRJNA793776	SRR17483699	Stool	China	Asia	Illumina NovaSeq 6000	SRP353958
Gut	IBD-CD	PRJNA793776	SRR17483700	Stool	China	Asia	Illumina NovaSeq 6000	SRP353958
Gut	IBD-CD	PRJNA793776	SRR17483701	Stool	China	Asia	Illumina NovaSeq 6000	SRP353958
Gut	IBD-CD	PRJNA793776	SRR17483702	Stool	China	Asia	Illumina NovaSeq 6000	SRP353958
Gut	IBD-CD	PRJNA793776	SRR17483703	Stool	China	Asia	Illumina NovaSeq 6000	SRP353958
Gut	IBD-CD	PRJNA793776	SRR17483704	Stool	China	Asia	Illumina NovaSeq 6000	SRP353958
Gut	IBD-CD	PRJNA793776	SRR17483705	Stool	China	Asia	Illumina NovaSeq 6000	SRP353958
Gut	IBD-CD	PRJNA793776	SRR17483706	Stool	China	Asia	Illumina NovaSeq 6000	SRP353958
Gut	IBD-CD	PRJNA793776	SRR17483707	Stool	China	Asia	Illumina NovaSeq 6000	SRP353958
Gut	IBD-CD	PRJNA793776	SRR17483708	Stool	China	Asia	Illumina NovaSeq 6000	SRP353958
Gut	IBD-CD	PRJNA793776	SRR17483709	Stool	China	Asia	Illumina NovaSeq 6000	SRP353958
Gut	IBD-CD	PRJNA793776	SRR17483710	Stool	China	Asia	Illumina NovaSeq 6000	SRP353958
Gut	IBD-CD	PRJNA793776	SRR17483711	Stool	China	Asia	Illumina NovaSeq 6000	SRP353958
Gut	IBD-CD	PRJNA793776	SRR17483712	Stool	China	Asia	Illumina NovaSeq 6000	SRP353958
Gut	IBD-CD	PRJNA793776	SRR17483713	Stool	China	Asia	Illumina NovaSeq 6000	SRP353958
Gut	IBD-CD	PRJNA793776	SRR17483714	Stool	China	Asia	Illumina NovaSeq 6000	SRP353958
Gut	IBD-CD	PRJNA793776	SRR17483715	Stool	China	Asia	Illumina NovaSeq 6000	SRP353958
Gut	IBD-CD	PRJNA793776	SRR17483716	Stool	China	Asia	Illumina NovaSeq 6000	SRP353958
Gut	IBD-CD	PRJNA793776	SRR17483717	Stool	China	Asia	Illumina NovaSeq 6000	SRP353958
Gut	IBD-CD	PRJNA793776	SRR17483718	Stool	China	Asia	Illumina NovaSeq 6000	SRP353958
Gut	IBD-CD	PRJNA793776	SRR17483719	Stool	China	Asia	Illumina NovaSeq 6000	SRP353958
Gut	IBD-CD	PRJNA793776	SRR17483720	Stool	China	Asia	Illumina NovaSeq 6000	SRP353958
Gut	IBD-CD	PRJNA793776	SRR17483721	Stool	China	Asia	Illumina NovaSeq 6000	SRP353958
Gut	IBD-CD	PRJNA793776	SRR17483722	Stool	China	Asia	Illumina NovaSeq 6000	SRP353958
Gut	IBD-CD	PRJNA793776	SRR17483723	Stool	China	Asia	Illumina NovaSeq 6000	SRP353958
Gut	IBD-CD	PRJNA793776	SRR17483724	Stool	China	Asia	Illumina NovaSeq 6000	SRP353958
Gut	IBD-CD	PRJNA793776	SRR17483725	Stool	China	Asia	Illumina NovaSeq 6000	SRP353958
Gut	IBD-CD	PRJNA793776	SRR17483726	Stool	China	Asia	Illumina NovaSeq 6000	SRP353958
Gut	IBD-CD	PRJNA793776	SRR17483727	Stool	China	Asia	Illumina NovaSeq 6000	SRP353958
Gut	IBD-CD	PRJNA793776	SRR17483738	Stool	China	Asia	Illumina NovaSeq 6000	SRP353958
Gut	IBD-CD	PRJNA793776	SRR17483749	Stool	China	Asia	Illumina NovaSeq 6000	SRP353958
Gut	IBD-CD	PRJNA793776	SRR17483762	Stool	China	Asia	Illumina NovaSeq 6000	SRP353958
Gut	IBD-CD	PRJNA793776	SRR17483773	Stool	China	Asia	Illumina NovaSeq 6000	SRP353958
Gut	IBD-CD	PRJNA793776	SRR17483784	Stool	China	Asia	Illumina NovaSeq 6000	SRP353958
Gut	IBD-CD	PRJNA793776	SRR17483796	Stool	China	Asia	Illumina NovaSeq 6000	SRP353958
Gut	IBD-CD	PRJNA793776	SRR17483797	Stool	China	Asia	Illumina NovaSeq 6000	SRP353958
Gut	IBD-CD	PRJNA793776	SRR17483798	Stool	China	Asia	Illumina NovaSeq 6000	SRP353958
Gut	IBD-Control	PRJEB1220	ERR209071	Stool	Denmark	Europe	Illumina Genome Analyzer II	ERP002061
Gut	IBD-Control	PRJEB1220	ERR209091	Stool	Denmark	Europe	Illumina Genome Analyzer II	ERP002061
Gut	IBD-Control	PRJEB1220	ERR209240	Stool	Denmark	Europe	Illumina Genome Analyzer II	ERP002061
Gut	IBD-Control	PRJEB1220	ERR209241	Stool	Denmark	Europe	Illumina Genome Analyzer IIx	ERP002061
Gut	IBD-Control	PRJEB1220	ERR209245	Stool	Denmark	Europe	Illumina Genome Analyzer IIx	ERP002061
Gut	IBD-Control	PRJEB1220	ERR209246	Stool	Denmark	Europe	Illumina Genome Analyzer IIx	ERP002061
Gut	IBD-Control	PRJEB1220	ERR209254	Stool	Denmark	Europe	Illumina Genome Analyzer IIx	ERP002061
Gut	IBD-Control	PRJEB1220	ERR209255	Stool	Denmark	Europe	Illumina Genome Analyzer IIx	ERP002061
Gut	IBD-Control	PRJEB1220	ERR209262	Stool	Denmark	Europe	Illumina Genome Analyzer IIx	ERP002061
Gut	IBD-Control	PRJEB1220	ERR209268	Stool	Denmark	Europe	Illumina Genome Analyzer IIx	ERP002061
Gut	IBD-Control	PRJEB1220	ERR209274	Stool	Denmark	Europe	Illumina Genome Analyzer IIx	ERP002061
Gut	IBD-Control	PRJEB1220	ERR209280	Stool	Denmark	Europe	Illumina Genome Analyzer IIx	ERP002061
Gut	IBD-Control	PRJEB1220	ERR209286	Stool	Denmark	Europe	Illumina Genome Analyzer IIx	ERP002061
Gut	IBD-Control	PRJEB1220	ERR209292	Stool	Denmark	Europe	Illumina Genome Analyzer IIx	ERP002061
Gut	IBD-Control	PRJEB1220	ERR209296	Stool	Denmark	Europe	Illumina Genome Analyzer IIx	ERP002061
Gut	IBD-Control	PRJEB1220	ERR209301	Stool	Denmark	Europe	Illumina Genome Analyzer IIx	ERP002061
Gut	IBD-Control	PRJEB1220	ERR209305	Stool	Denmark	Europe	Illumina Genome Analyzer IIx	ERP002061
Gut	IBD-Control	PRJEB1220	ERR209310	Stool	Denmark	Europe	Illumina Genome Analyzer IIx	ERP002061
Gut	IBD-Control	PRJEB1220	ERR209315	Stool	Denmark	Europe	Illumina Genome Analyzer IIx	ERP002061
Gut	IBD-Control	PRJEB1220	ERR209320	Stool	Denmark	Europe	Illumina Genome Analyzer IIx	ERP002061
Gut	IBD-Control	PRJEB1220	ERR209327	Stool	Denmark	Europe	Illumina Genome Analyzer IIx	ERP002061
Gut	IBD-Control	PRJEB1220	ERR209332	Stool	Denmark	Europe	Illumina Genome Analyzer IIx	ERP002061
Gut	IBD-Control	PRJEB1220	ERR209339	Stool	Denmark	Europe	Illumina Genome Analyzer IIx	ERP002061
Gut	IBD-Control	PRJEB1220	ERR209345	Stool	Denmark	Europe	Illumina Genome Analyzer IIx	ERP002061
Gut	IBD-Control	PRJEB1220	ERR209350	Stool	Denmark	Europe	Illumina Genome Analyzer IIx	ERP002061
Gut	IBD-Control	PRJEB1220	ERR209356	Stool	Denmark	Europe	Illumina Genome Analyzer IIx	ERP002061
Gut	IBD-Control	PRJEB1220	ERR209359	Stool	Denmark	Europe	Illumina Genome Analyzer IIx	ERP002061
Gut	IBD-Control	PRJEB1220	ERR209363	Stool	Denmark	Europe	Illumina Genome Analyzer IIx	ERP002061
Gut	IBD-Control	PRJEB1220	ERR209368	Stool	Denmark	Europe	Illumina Genome Analyzer IIx	ERP002061
Gut	IBD-Control	PRJEB1220	ERR209371	Stool	Denmark	Europe	Illumina Genome Analyzer IIx	ERP002061
Gut	IBD-Control	PRJEB1220	ERR209377	Stool	Denmark	Europe	Illumina Genome Analyzer IIx	ERP002061
Gut	IBD-Control	PRJEB1220	ERR209381	Stool	Denmark	Europe	Illumina Genome Analyzer IIx	ERP002061
Gut	IBD-Control	PRJEB1220	ERR209384	Stool	Denmark	Europe	Illumina Genome Analyzer IIx	ERP002061
Gut	IBD-Control	PRJEB1220	ERR209388	Stool	Denmark	Europe	Illumina Genome Analyzer IIx	ERP002061
Gut	IBD-Control	PRJEB1220	ERR209389	Stool	Denmark	Europe	Illumina Genome Analyzer IIx	ERP002061
Gut	IBD-Control	PRJEB1220	ERR209394	Stool	Denmark	Europe	Illumina Genome Analyzer IIx	ERP002061
Gut	IBD-Control	PRJEB1220	ERR209403	Stool	Denmark	Europe	Illumina Genome Analyzer IIx	ERP002061
Gut	IBD-Control	PRJEB1220	ERR209407	Stool	Denmark	Europe	Illumina Genome Analyzer IIx	ERP002061
Gut	IBD-Control	PRJEB1220	ERR209411	Stool	Denmark	Europe	Illumina Genome Analyzer IIx	ERP002061
Gut	IBD-Control	PRJEB1220	ERR209415	Stool	Denmark	Europe	Illumina Genome Analyzer IIx	ERP002061
Gut	IBD-Control	PRJEB1220	ERR209419	Stool	Denmark	Europe	Illumina Genome Analyzer IIx	ERP002061
Gut	IBD-Control	PRJEB1220	ERR209423	Stool	Denmark	Europe	Illumina Genome Analyzer IIx	ERP002061
Gut	IBD-Control	PRJEB1220	ERR209427	Stool	Denmark	Europe	Illumina Genome Analyzer IIx	ERP002061
Gut	IBD-Control	PRJEB1220	ERR209431	Stool	Denmark	Europe	Illumina Genome Analyzer IIx	ERP002061
Gut	IBD-Control	PRJEB1220	ERR209435	Stool	Denmark	Europe	Illumina Genome Analyzer IIx	ERP002061
Gut	IBD-Control	PRJEB1220	ERR209439	Stool	Denmark	Europe	Illumina Genome Analyzer IIx	ERP002061
Gut	IBD-Control	PRJEB1220	ERR209443	Stool	Denmark	Europe	Illumina Genome Analyzer IIx	ERP002061
Gut	IBD-Control	PRJEB1220	ERR209451	Stool	Denmark	Europe	Illumina Genome Analyzer IIx	ERP002061
Gut	IBD-Control	PRJEB1220	ERR209452	Stool	Denmark	Europe	Illumina Genome Analyzer IIx	ERP002061
Gut	IBD-Control	PRJEB1220	ERR209453	Stool	Denmark	Europe	Illumina Genome Analyzer IIx	ERP002061
Gut	IBD-Control	PRJEB1220	ERR209454	Stool	Denmark	Europe	Illumina Genome Analyzer IIx	ERP002061
Gut	IBD-Control	PRJEB1220	ERR209455	Stool	Denmark	Europe	Illumina Genome Analyzer IIx	ERP002061
Gut	IBD-Control	PRJEB1220	ERR209456	Stool	Denmark	Europe	Illumina Genome Analyzer IIx	ERP002061
Gut	IBD-Control	PRJEB1220	ERR209457	Stool	Denmark	Europe	Illumina Genome Analyzer IIx	ERP002061
Gut	IBD-Control	PRJEB1220	ERR209458	Stool	Denmark	Europe	Illumina Genome Analyzer IIx	ERP002061
Gut	IBD-Control	PRJEB1220	ERR209460	Stool	Denmark	Europe	Illumina Genome Analyzer IIx	ERP002061
Gut	IBD-Control	PRJEB1220	ERR209461	Stool	Denmark	Europe	Illumina Genome Analyzer IIx	ERP002061
Gut	IBD-Control	PRJEB1220	ERR209465	Stool	Denmark	Europe	Illumina Genome Analyzer IIx	ERP002061
Gut	IBD-Control	PRJEB1220	ERR209469	Stool	Denmark	Europe	Illumina Genome Analyzer IIx	ERP002061
Gut	IBD-Control	PRJEB1220	ERR209470	Stool	Denmark	Europe	Illumina Genome Analyzer IIx	ERP002061
Gut	IBD-Control	PRJEB1220	ERR209471	Stool	Denmark	Europe	Illumina Genome Analyzer IIx	ERP002061
Gut	IBD-Control	PRJEB1220	ERR209472	Stool	Denmark	Europe	Illumina Genome Analyzer IIx	ERP002061
Gut	IBD-Control	PRJEB1220	ERR209473	Stool	Denmark	Europe	Illumina Genome Analyzer IIx	ERP002061
Gut	IBD-Control	PRJEB1220	ERR209474	Stool	Denmark	Europe	Illumina Genome Analyzer IIx	ERP002061
Gut	IBD-Control	PRJEB1220	ERR209475	Stool	Denmark	Europe	Illumina Genome Analyzer IIx	ERP002061
Gut	IBD-Control	PRJEB1220	ERR209476	Stool	Denmark	Europe	Illumina Genome Analyzer IIx	ERP002061
Gut	IBD-Control	PRJEB1220	ERR209477	Stool	Denmark	Europe	Illumina Genome Analyzer IIx	ERP002061
Gut	IBD-Control	PRJEB1220	ERR209478	Stool	Denmark	Europe	Illumina Genome Analyzer IIx	ERP002061
Gut	IBD-Control	PRJEB1220	ERR209479	Stool	Denmark	Europe	Illumina Genome Analyzer IIx	ERP002061
Gut	IBD-Control	PRJEB1220	ERR209480	Stool	Denmark	Europe	Illumina Genome Analyzer IIx	ERP002061
Gut	IBD-Control	PRJEB1220	ERR209481	Stool	Denmark	Europe	Illumina Genome Analyzer IIx	ERP002061
Gut	IBD-Control	PRJEB1220	ERR209483	Stool	Denmark	Europe	Illumina Genome Analyzer IIx	ERP002061
Gut	IBD-Control	PRJEB1220	ERR209484	Stool	Denmark	Europe	Illumina Genome Analyzer IIx	ERP002061
Gut	IBD-Control	PRJEB1220	ERR209489	Stool	Denmark	Europe	Illumina Genome Analyzer IIx	ERP002061
Gut	IBD-Control	PRJEB1220	ERR209492	Stool	Denmark	Europe	Illumina Genome Analyzer IIx	ERP002061
Gut	IBD-Control	PRJEB1220	ERR209496	Stool	Denmark	Europe	Illumina Genome Analyzer IIx	ERP002061
Gut	IBD-Control	PRJEB1220	ERR209500	Stool	Denmark	Europe	Illumina Genome Analyzer IIx	ERP002061
Gut	IBD-Control	PRJEB1220	ERR209502	Stool	Denmark	Europe	Illumina Genome Analyzer IIx	ERP002061
Gut	IBD-Control	PRJEB1220	ERR209506	Stool	Denmark	Europe	Illumina Genome Analyzer IIx	ERP002061
Gut	IBD-Control	PRJEB1220	ERR209507	Stool	Denmark	Europe	Illumina Genome Analyzer IIx	ERP002061
Gut	IBD-Control	PRJEB1220	ERR209508	Stool	Denmark	Europe	Illumina Genome Analyzer IIx	ERP002061
Gut	IBD-Control	PRJEB1220	ERR209509	Stool	Denmark	Europe	Illumina Genome Analyzer IIx	ERP002061
Gut	IBD-Control	PRJEB1220	ERR209510	Stool	Denmark	Europe	Illumina Genome Analyzer IIx	ERP002061
Gut	IBD-Control	PRJEB1220	ERR209514	Stool	Denmark	Europe	Illumina Genome Analyzer IIx	ERP002061
Gut	IBD-Control	PRJEB1220	ERR209515	Stool	Denmark	Europe	Illumina Genome Analyzer IIx	ERP002061
Gut	IBD-Control	PRJEB1220	ERR209516	Stool	Denmark	Europe	Illumina Genome Analyzer IIx	ERP002061
Gut	IBD-Control	PRJEB1220	ERR209517	Stool	Denmark	Europe	Illumina Genome Analyzer IIx	ERP002061
Gut	IBD-Control	PRJEB1220	ERR209518	Stool	Denmark	Europe	Illumina Genome Analyzer IIx	ERP002061
Gut	IBD-Control	PRJEB1220	ERR209519	Stool	Denmark	Europe	Illumina Genome Analyzer IIx	ERP002061
Gut	IBD-Control	PRJEB1220	ERR209523	Stool	Denmark	Europe	Illumina Genome Analyzer IIx	ERP002061
Gut	IBD-Control	PRJEB1220	ERR209527	Stool	Denmark	Europe	Illumina Genome Analyzer IIx	ERP002061
Gut	IBD-Control	PRJEB1220	ERR209528	Stool	Denmark	Europe	Illumina Genome Analyzer IIx	ERP002061
Gut	IBD-Control	PRJEB1220	ERR209640	Stool	Spain	Europe	Illumina Genome Analyzer IIx	ERP002061
Gut	IBD-Control	PRJEB1220	ERR209643	Stool	Spain	Europe	Illumina Genome Analyzer IIx	ERP002061
Gut	IBD-Control	PRJEB1220	ERR209644	Stool	Spain	Europe	Illumina Genome Analyzer IIx	ERP002061
Gut	IBD-Control	PRJEB1220	ERR209648	Stool	Spain	Europe	Illumina Genome Analyzer IIx	ERP002061
Gut	IBD-Control	PRJEB1220	ERR209650	Stool	Spain	Europe	Illumina Genome Analyzer IIx	ERP002061
Gut	IBD-Control	PRJEB1220	ERR209651	Stool	Spain	Europe	Illumina Genome Analyzer IIx	ERP002061
Gut	IBD-Control	PRJEB1220	ERR209654	Stool	Spain	Europe	Illumina Genome Analyzer IIx	ERP002061
Gut	IBD-Control	PRJEB1220	ERR209657	Stool	Spain	Europe	Illumina Genome Analyzer IIx	ERP002061
Gut	IBD-Control	PRJEB1220	ERR209659	Stool	Spain	Europe	Illumina Genome Analyzer IIx	ERP002061
Gut	IBD-Control	PRJEB1220	ERR209660	Stool	Spain	Europe	Illumina Genome Analyzer IIx	ERP002061
Gut	IBD-Control	PRJEB1220	ERR209661	Stool	Spain	Europe	Illumina Genome Analyzer IIx	ERP002061
Gut	IBD-Control	PRJEB1220	ERR209662	Stool	Spain	Europe	Illumina Genome Analyzer IIx	ERP002061
Gut	IBD-Control	PRJEB1220	ERR209663	Stool	Spain	Europe	Illumina Genome Analyzer IIx	ERP002061
Gut	IBD-Control	PRJEB1220	ERR209664	Stool	Spain	Europe	Illumina Genome Analyzer IIx	ERP002061
Gut	IBD-Control	PRJEB1220	ERR209665	Stool	Spain	Europe	Illumina Genome Analyzer IIx	ERP002061
Gut	IBD-Control	PRJEB1220	ERR209666	Stool	Spain	Europe	Illumina Genome Analyzer IIx	ERP002061
Gut	IBD-Control	PRJEB1220	ERR209667	Stool	Spain	Europe	Illumina Genome Analyzer IIx	ERP002061
Gut	IBD-Control	PRJEB1220	ERR209668	Stool	Spain	Europe	Illumina Genome Analyzer IIx	ERP002061
Gut	IBD-Control	PRJEB1220	ERR209669	Stool	Spain	Europe	Illumina Genome Analyzer IIx	ERP002061
Gut	IBD-Control	PRJEB1220	ERR209670	Stool	Spain	Europe	Illumina Genome Analyzer IIx	ERP002061
Gut	IBD-Control	PRJEB1220	ERR209671	Stool	Spain	Europe	Illumina Genome Analyzer IIx	ERP002061
Gut	IBD-Control	PRJEB1220	ERR209673	Stool	Spain	Europe	Illumina Genome Analyzer IIx	ERP002061
Gut	IBD-Control	PRJEB1220	ERR209674	Stool	Spain	Europe	Illumina Genome Analyzer IIx	ERP002061
Gut	IBD-Control	PRJEB15371	ERR1620322	Stool	China	Asia	Illumina HiSeq 2000	ERP017091
Gut	IBD-Control	PRJEB15371	ERR1620324	Stool	China	Asia	Illumina HiSeq 2000	ERP017091
Gut	IBD-Control	PRJEB15371	ERR1620325	Stool	China	Asia	Illumina HiSeq 2000	ERP017091
Gut	IBD-Control	PRJEB15371	ERR1620327	Stool	China	Asia	Illumina HiSeq 2000	ERP017091
Gut	IBD-Control	PRJEB15371	ERR1620328	Stool	China	Asia	Illumina HiSeq 2000	ERP017091
Gut	IBD-Control	PRJEB15371	ERR1620329	Stool	China	Asia	Illumina HiSeq 2000	ERP017091
Gut	IBD-Control	PRJEB15371	ERR1620330	Stool	China	Asia	Illumina HiSeq 2000	ERP017091
Gut	IBD-Control	PRJEB15371	ERR1620331	Stool	China	Asia	Illumina HiSeq 2000	ERP017091
Gut	IBD-Control	PRJEB15371	ERR1620332	Stool	China	Asia	Illumina HiSeq 2000	ERP017091
Gut	IBD-Control	PRJEB15371	ERR1620334	Stool	China	Asia	Illumina HiSeq 2000	ERP017091
Gut	IBD-Control	PRJEB15371	ERR1620337	Stool	China	Asia	Illumina HiSeq 2000	ERP017091
Gut	IBD-Control	PRJEB15371	ERR1620339	Stool	China	Asia	Illumina HiSeq 2000	ERP017091
Gut	IBD-Control	PRJEB15371	ERR1620340	Stool	China	Asia	Illumina HiSeq 2000	ERP017091
Gut	IBD-Control	PRJEB15371	ERR1620341	Stool	China	Asia	Illumina HiSeq 2000	ERP017091
Gut	IBD-Control	PRJEB15371	ERR1620342	Stool	China	Asia	Illumina HiSeq 2000	ERP017091
Gut	IBD-Control	PRJEB15371	ERR1620343	Stool	China	Asia	Illumina HiSeq 2000	ERP017091
Gut	IBD-Control	PRJEB15371	ERR1620344	Stool	China	Asia	Illumina HiSeq 2000	ERP017091
Gut	IBD-Control	PRJEB15371	ERR1620346	Stool	China	Asia	Illumina HiSeq 2000	ERP017091
Gut	IBD-Control	PRJEB15371	ERR1620347	Stool	China	Asia	Illumina HiSeq 2000	ERP017091
Gut	IBD-Control	PRJEB15371	ERR1620348	Stool	China	Asia	Illumina HiSeq 2000	ERP017091
Gut	IBD-Control	PRJEB15371	ERR1620350	Stool	China	Asia	Illumina HiSeq 2000	ERP017091
Gut	IBD-Control	PRJEB15371	ERR1620352	Stool	China	Asia	Illumina HiSeq 2000	ERP017091
Gut	IBD-Control	PRJEB15371	ERR1620353	Stool	China	Asia	Illumina HiSeq 2000	ERP017091
Gut	IBD-Control	PRJEB15371	ERR1620355	Stool	China	Asia	Illumina HiSeq 2000	ERP017091
Gut	IBD-Control	PRJEB15371	ERR1620356	Stool	China	Asia	Illumina HiSeq 2000	ERP017091
Gut	IBD-Control	PRJEB15371	ERR1620357	Stool	China	Asia	Illumina HiSeq 2000	ERP017091
Gut	IBD-Control	PRJEB15371	ERR1620358	Stool	China	Asia	Illumina HiSeq 2000	ERP017091
Gut	IBD-Control	PRJEB15371	ERR1620359	Stool	China	Asia	Illumina HiSeq 2000	ERP017091
Gut	IBD-Control	PRJEB15371	ERR1620360	Stool	China	Asia	Illumina HiSeq 2000	ERP017091
Gut	IBD-Control	PRJEB15371	ERR1620361	Stool	China	Asia	Illumina HiSeq 2000	ERP017091
Gut	IBD-Control	PRJEB15371	ERR1620362	Stool	China	Asia	Illumina HiSeq 2000	ERP017091
Gut	IBD-Control	PRJEB15371	ERR1620363	Stool	China	Asia	Illumina HiSeq 2000	ERP017091
Gut	IBD-Control	PRJEB15371	ERR1620364	Stool	China	Asia	Illumina HiSeq 2000	ERP017091
Gut	IBD-Control	PRJEB15371	ERR1620366	Stool	China	Asia	Illumina HiSeq 2000	ERP017091
Gut	IBD-Control	PRJEB15371	ERR1620368	Stool	China	Asia	Illumina HiSeq 2000	ERP017091
Gut	IBD-Control	PRJEB15371	ERR1620370	Stool	China	Asia	Illumina HiSeq 2000	ERP017091
Gut	IBD-Control	PRJEB15371	ERR1620372	Stool	China	Asia	Illumina HiSeq 2000	ERP017091
Gut	IBD-Control	PRJEB15371	ERR1620373	Stool	China	Asia	Illumina HiSeq 2000	ERP017091
Gut	IBD-Control	PRJEB15371	ERR1620376	Stool	China	Asia	Illumina HiSeq 2000	ERP017091
Gut	IBD-Control	PRJEB50555	ERR10101415	Stool	France	Europe	Illumina NovaSeq 6000	ERP135147
Gut	IBD-Control	PRJEB50555	ERR10101442	Stool	France	Europe	Illumina NovaSeq 6000	ERP135147
Gut	IBD-Control	PRJEB50555	ERR10101461	Stool	France	Europe	Illumina NovaSeq 6000	ERP135147
Gut	IBD-Control	PRJEB50555	ERR10101463	Stool	France	Europe	Illumina NovaSeq 6000	ERP135147
Gut	IBD-Control	PRJEB50555	ERR10101465	Stool	France	Europe	Illumina NovaSeq 6000	ERP135147
Gut	IBD-Control	PRJEB50555	ERR10101467	Stool	France	Europe	Illumina NovaSeq 6000	ERP135147
Gut	IBD-Control	PRJEB50555	ERR10101468	Stool	France	Europe	Illumina NovaSeq 6000	ERP135147
Gut	IBD-Control	PRJEB50555	ERR10101471	Stool	France	Europe	Illumina NovaSeq 6000	ERP135147
Gut	IBD-Control	PRJEB50555	ERR10101472	Stool	France	Europe	Illumina NovaSeq 6000	ERP135147
Gut	IBD-Control	PRJEB50555	ERR10101474	Stool	France	Europe	Illumina NovaSeq 6000	ERP135147
Gut	IBD-Control	PRJEB50555	ERR10101478	Stool	France	Europe	Illumina NovaSeq 6000	ERP135147
Gut	IBD-Control	PRJEB50555	ERR10101491	Stool	France	Europe	Illumina NovaSeq 6000	ERP135147
Gut	IBD-Control	PRJEB50555	ERR10101492	Stool	France	Europe	Illumina NovaSeq 6000	ERP135147
Gut	IBD-Control	PRJEB50555	ERR10101493	Stool	France	Europe	Illumina NovaSeq 6000	ERP135147
Gut	IBD-Control	PRJEB50555	ERR10101494	Stool	France	Europe	Illumina NovaSeq 6000	ERP135147
Gut	IBD-Control	PRJEB50555	ERR10101495	Stool	France	Europe	Illumina NovaSeq 6000	ERP135147
Gut	IBD-Control	PRJEB50555	ERR10101496	Stool	France	Europe	Illumina NovaSeq 6000	ERP135147
Gut	IBD-Control	PRJEB50555	ERR10101497	Stool	France	Europe	Illumina NovaSeq 6000	ERP135147
Gut	IBD-Control	PRJEB50555	ERR10101498	Stool	France	Europe	Illumina NovaSeq 6000	ERP135147
Gut	IBD-Control	PRJEB50555	ERR10101499	Stool	France	Europe	Illumina NovaSeq 6000	ERP135147
Gut	IBD-Control	PRJEB50555	ERR10101506	Stool	Germany	Europe	Illumina NovaSeq 6000	ERP135147
Gut	IBD-Control	PRJEB50555	ERR10101571	Stool	Germany	Europe	Illumina NovaSeq 6000	ERP135147
Gut	IBD-Control	PRJEB50555	ERR10101581	Stool	Germany	Europe	Illumina NovaSeq 6000	ERP135147
Gut	IBD-Control	PRJEB50555	ERR10101608	Stool	Germany	Europe	Illumina NovaSeq 6000	ERP135147
Gut	IBD-Control	PRJEB50555	ERR10101622	Stool	Germany	Europe	Illumina NovaSeq 6000	ERP135147
Gut	IBD-Control	PRJEB50555	ERR10101660	Stool	Germany	Europe	Illumina NovaSeq 6000	ERP135147
Gut	IBD-Control	PRJEB50555	ERR10101672	Stool	Germany	Europe	Illumina NovaSeq 6000	ERP135147
Gut	IBD-Control	PRJEB50555	ERR10101678	Stool	Germany	Europe	Illumina NovaSeq 6000	ERP135147
Gut	IBD-Control	PRJEB50555	ERR10101681	Stool	Germany	Europe	Illumina NovaSeq 6000	ERP135147
Gut	IBD-Control	PRJEB50555	ERR10101682	Stool	Germany	Europe	Illumina NovaSeq 6000	ERP135147
Gut	IBD-Control	PRJEB50555	ERR10101687	Stool	Germany	Europe	Illumina NovaSeq 6000	ERP135147
Gut	IBD-Control	PRJEB50555	ERR10101689	Stool	Germany	Europe	Illumina NovaSeq 6000	ERP135147
Gut	IBD-Control	PRJEB50555	ERR10101690	Stool	Germany	Europe	Illumina NovaSeq 6000	ERP135147
Gut	IBD-Control	PRJEB50555	ERR10101777	Stool	Israel	Europe	Illumina NovaSeq 6000	ERP135147
Gut	IBD-Control	PRJEB50555	ERR10101788	Stool	Israel	Europe	Illumina NovaSeq 6000	ERP135147
Gut	IBD-Control	PRJEB50555	ERR10101796	Stool	Israel	Europe	Illumina NovaSeq 6000	ERP135147
Gut	IBD-Control	PRJEB50555	ERR10101800	Stool	Israel	Europe	Illumina NovaSeq 6000	ERP135147
Gut	IBD-Control	PRJEB50555	ERR10101810	Stool	US	Europe	Illumina NovaSeq 6000	ERP135147
Gut	IBD-Control	PRJEB50555	ERR10101811	Stool	US	Europe	Illumina NovaSeq 6000	ERP135147
Gut	IBD-Control	PRJEB50555	ERR10101827	Stool	US	Europe	Illumina NovaSeq 6000	ERP135147
Gut	IBD-Control	PRJEB50555	ERR10101838	Stool	US	Europe	Illumina NovaSeq 6000	ERP135147
Gut	IBD-Control	PRJEB50555	ERR10101846	Stool	US	Europe	Illumina NovaSeq 6000	ERP135147
Gut	IBD-Control	PRJEB50555	ERR10101852	Stool	US	Europe	Illumina NovaSeq 6000	ERP135147
Gut	IBD-Control	PRJEB50555	ERR10101859	Stool	US	Europe	Illumina NovaSeq 6000	ERP135147
Gut	IBD-Control	PRJEB50555	ERR10101862	Stool	US	Europe	Illumina NovaSeq 6000	ERP135147
Gut	IBD-Control	PRJEB50555	ERR10101865	Stool	US	Europe	Illumina NovaSeq 6000	ERP135147
Gut	IBD-Control	PRJEB50555	ERR10101869	Stool	US	Europe	Illumina NovaSeq 6000	ERP135147
Gut	IBD-Control	PRJEB50555	ERR10101874	Stool	US	Europe	Illumina NovaSeq 6000	ERP135147
Gut	IBD-Control	PRJEB50555	ERR10101881	Stool	US	Europe	Illumina NovaSeq 6000	ERP135147
Gut	IBD-Control	PRJEB50555	ERR10101882	Stool	US	Europe	Illumina NovaSeq 6000	ERP135147
Gut	IBD-Control	PRJEB50555	ERR10101895	Stool	US	Europe	Illumina NovaSeq 6000	ERP135147
Gut	IBD-Control	PRJEB50555	ERR10101910	Stool	US	Europe	Illumina NovaSeq 6000	ERP135147
Gut	IBD-Control	PRJEB50555	ERR10101913	Stool	US	Europe	Illumina NovaSeq 6000	ERP135147
Gut	IBD-Control	PRJEB50555	ERR10101916	Stool	US	Europe	Illumina NovaSeq 6000	ERP135147
Gut	IBD-Control	PRJEB50555	ERR10101917	Stool	US	Europe	Illumina NovaSeq 6000	ERP135147
Gut	IBD-Control	PRJEB50555	ERR10101924	Stool	US	Europe	Illumina NovaSeq 6000	ERP135147
Gut	IBD-Control	PRJNA398089	SRR5946623	Stool	USA	North America	Illumina HiSeq 2000	SRP115494
Gut	IBD-Control	PRJNA398089	SRR5946626	Stool	USA	North America	Illumina HiSeq 2000	SRP115494
Gut	IBD-Control	PRJNA398089	SRR5946628	Stool	USA	North America	Illumina HiSeq 2000	SRP115494
Gut	IBD-Control	PRJNA398089	SRR5946670	Stool	USA	North America	Illumina HiSeq 2000	SRP115494
Gut	IBD-Control	PRJNA398089	SRR5946701	Stool	USA	North America	Illumina HiSeq 2000	SRP115494
Gut	IBD-Control	PRJNA398089	SRR5946737	Stool	USA	North America	Illumina HiSeq 2000	SRP115494
Gut	IBD-Control	PRJNA398089	SRR5946747	Stool	USA	North America	Illumina HiSeq 2000	SRP115494
Gut	IBD-Control	PRJNA398089	SRR5946760	Stool	USA	North America	Illumina HiSeq 2000	SRP115494
Gut	IBD-Control	PRJNA398089	SRR5946776	Stool	USA	North America	Illumina HiSeq 2000	SRP115494
Gut	IBD-Control	PRJNA398089	SRR5946791	Stool	USA	North America	Illumina HiSeq 2000	SRP115494
Gut	IBD-Control	PRJNA398089	SRR5946800	Stool	USA	North America	Illumina HiSeq 2000	SRP115494
Gut	IBD-Control	PRJNA398089	SRR5946815	Stool	USA	North America	Illumina HiSeq 2000	SRP115494
Gut	IBD-Control	PRJNA398089	SRR5946847	Stool	USA	North America	Illumina HiSeq 2000	SRP115494
Gut	IBD-Control	PRJNA398089	SRR5946857	Stool	USA	North America	Illumina HiSeq 2000	SRP115494
Gut	IBD-Control	PRJNA398089	SRR5946867	Stool	USA	North America	Illumina HiSeq 2000	SRP115494
Gut	IBD-Control	PRJNA398089	SRR5946876	Stool	USA	North America	Illumina HiSeq 2000	SRP115494
Gut	IBD-Control	PRJNA398089	SRR5946905	Stool	USA	North America	Illumina HiSeq 2000	SRP115494
Gut	IBD-Control	PRJNA398089	SRR5946924	Stool	USA	North America	Illumina HiSeq 2000	SRP115494
Gut	IBD-Control	PRJNA398089	SRR5946931	Stool	USA	North America	Illumina HiSeq 2000	SRP115494
Gut	IBD-Control	PRJNA398089	SRR5946969	Stool	USA	North America	Illumina HiSeq 2000	SRP115494
Gut	IBD-Control	PRJNA398089	SRR5946985	Stool	USA	North America	Illumina HiSeq 2000	SRP115494
Gut	IBD-Control	PRJNA398089	SRR5946989	Stool	USA	North America	Illumina HiSeq 2000	SRP115494
Gut	IBD-Control	PRJNA398089	SRR5946993	Stool	USA	North America	Illumina HiSeq 2000	SRP115494
Gut	IBD-Control	PRJNA398089	SRR5947000	Stool	USA	North America	Illumina HiSeq 2000	SRP115494
Gut	IBD-Control	PRJNA398089	SRR5947028	Stool	USA	North America	Illumina HiSeq 2000	SRP115494
Gut	IBD-Control	PRJNA398089	SRR5947072	Stool	USA	North America	Illumina HiSeq 2000	SRP115494
Gut	IBD-Control	PRJNA398089	SRR5947081	Stool	USA	North America	Illumina HiSeq 2000	SRP115494
Gut	IBD-Control	PRJNA398089	SRR5947097	Stool	USA	North America	Illumina HiSeq 2000	SRP115494
Gut	IBD-Control	PRJNA398089	SRR5950506	Stool	USA	North America	Illumina HiSeq 2000	SRP115494
Gut	IBD-Control	PRJNA398089	SRR5950547	Stool	USA	North America	Illumina HiSeq 2000	SRP115494
Gut	IBD-Control	PRJNA398089	SRR5950605	Stool	USA	North America	Illumina HiSeq 2000	SRP115494
Gut	IBD-Control	PRJNA398089	SRR5950727	Stool	USA	North America	Illumina HiSeq 2000	SRP115494
Gut	IBD-Control	PRJNA398089	SRR5950729	Stool	USA	North America	Illumina HiSeq 2000	SRP115494
Gut	IBD-Control	PRJNA398089	SRR5950745	Stool	USA	North America	Illumina HiSeq 2000	SRP115494
Gut	IBD-Control	PRJNA398089	SRR5962893	Stool	USA	North America	Illumina HiSeq 2000	SRP115494
Gut	IBD-Control	PRJNA793776	SRR17483669	Stool	China	Asia	Illumina NovaSeq 6000	SRP353958
Gut	IBD-Control	PRJNA793776	SRR17483670	Stool	China	Asia	Illumina NovaSeq 6000	SRP353958
Gut	IBD-Control	PRJNA793776	SRR17483671	Stool	China	Asia	Illumina NovaSeq 6000	SRP353958
Gut	IBD-Control	PRJNA793776	SRR17483672	Stool	China	Asia	Illumina NovaSeq 6000	SRP353958
Gut	IBD-Control	PRJNA793776	SRR17483673	Stool	China	Asia	Illumina NovaSeq 6000	SRP353958
Gut	IBD-Control	PRJNA793776	SRR17483674	Stool	China	Asia	Illumina NovaSeq 6000	SRP353958
Gut	IBD-Control	PRJNA793776	SRR17483675	Stool	China	Asia	Illumina NovaSeq 6000	SRP353958
Gut	IBD-Control	PRJNA793776	SRR17483676	Stool	China	Asia	Illumina NovaSeq 6000	SRP353958
Gut	IBD-Control	PRJNA793776	SRR17483677	Stool	China	Asia	Illumina NovaSeq 6000	SRP353958
Gut	IBD-Control	PRJNA793776	SRR17483678	Stool	China	Asia	Illumina NovaSeq 6000	SRP353958
Gut	IBD-Control	PRJNA793776	SRR17483680	Stool	China	Asia	Illumina NovaSeq 6000	SRP353958
Gut	IBD-Control	PRJNA793776	SRR17483681	Stool	China	Asia	Illumina NovaSeq 6000	SRP353958
Gut	IBD-Control	PRJNA793776	SRR17483682	Stool	China	Asia	Illumina NovaSeq 6000	SRP353958
Gut	IBD-Control	PRJNA793776	SRR17483683	Stool	China	Asia	Illumina NovaSeq 6000	SRP353958
Gut	IBD-Control	PRJNA793776	SRR17483684	Stool	China	Asia	Illumina NovaSeq 6000	SRP353958
Gut	IBD-Control	PRJNA793776	SRR17483685	Stool	China	Asia	Illumina NovaSeq 6000	SRP353958
Gut	IBD-Control	PRJNA793776	SRR17483686	Stool	China	Asia	Illumina NovaSeq 6000	SRP353958
Gut	IBD-Control	PRJNA793776	SRR17483688	Stool	China	Asia	Illumina NovaSeq 6000	SRP353958
Gut	IBD-Control	PRJNA793776	SRR17483689	Stool	China	Asia	Illumina NovaSeq 6000	SRP353958
Gut	IBD-Control	PRJNA793776	SRR17483690	Stool	China	Asia	Illumina NovaSeq 6000	SRP353958
Gut	IBD-Control	PRJNA793776	SRR17483691	Stool	China	Asia	Illumina NovaSeq 6000	SRP353958
Gut	IBD-Control	PRJNA793776	SRR17483692	Stool	China	Asia	Illumina NovaSeq 6000	SRP353958
Gut	IBD-Control	PRJNA793776	SRR17483693	Stool	China	Asia	Illumina NovaSeq 6000	SRP353958
Gut	IBD-Control	PRJNA793776	SRR17483694	Stool	China	Asia	Illumina NovaSeq 6000	SRP353958
Gut	IBD-Control	PRJNA793776	SRR17483695	Stool	China	Asia	Illumina NovaSeq 6000	SRP353958
Gut	IBD-Control	PRJNA793776	SRR17483696	Stool	China	Asia	Illumina NovaSeq 6000	SRP353958
Gut	IBD-Control	PRJNA793776	SRR17483728	Stool	China	Asia	Illumina NovaSeq 6000	SRP353958
Gut	IBD-Control	PRJNA793776	SRR17483729	Stool	China	Asia	Illumina NovaSeq 6000	SRP353958
Gut	IBD-Control	PRJNA793776	SRR17483730	Stool	China	Asia	Illumina NovaSeq 6000	SRP353958
Gut	IBD-Control	PRJNA793776	SRR17483731	Stool	China	Asia	Illumina NovaSeq 6000	SRP353958
Gut	IBD-Control	PRJNA793776	SRR17483732	Stool	China	Asia	Illumina NovaSeq 6000	SRP353958
Gut	IBD-Control	PRJNA793776	SRR17483733	Stool	China	Asia	Illumina NovaSeq 6000	SRP353958
Gut	IBD-Control	PRJNA793776	SRR17483734	Stool	China	Asia	Illumina NovaSeq 6000	SRP353958
Gut	IBD-Control	PRJNA793776	SRR17483735	Stool	China	Asia	Illumina NovaSeq 6000	SRP353958
Gut	IBD-Control	PRJNA793776	SRR17483736	Stool	China	Asia	Illumina NovaSeq 6000	SRP353958
Gut	IBD-Control	PRJNA793776	SRR17483737	Stool	China	Asia	Illumina NovaSeq 6000	SRP353958
Gut	IBD-Control	PRJNA793776	SRR17483739	Stool	China	Asia	Illumina NovaSeq 6000	SRP353958
Gut	IBD-Control	PRJNA793776	SRR17483740	Stool	China	Asia	Illumina NovaSeq 6000	SRP353958
Gut	IBD-Control	PRJNA793776	SRR17483741	Stool	China	Asia	Illumina NovaSeq 6000	SRP353958
Gut	IBD-Control	PRJNA793776	SRR17483742	Stool	China	Asia	Illumina NovaSeq 6000	SRP353958
Gut	IBD-Control	PRJNA793776	SRR17483743	Stool	China	Asia	Illumina NovaSeq 6000	SRP353958
Gut	IBD-Control	PRJNA793776	SRR17483744	Stool	China	Asia	Illumina NovaSeq 6000	SRP353958
Gut	IBD-Control	PRJNA793776	SRR17483745	Stool	China	Asia	Illumina NovaSeq 6000	SRP353958
Gut	IBD-Control	PRJNA793776	SRR17483746	Stool	China	Asia	Illumina NovaSeq 6000	SRP353958
Gut	IBD-Control	PRJNA793776	SRR17483747	Stool	China	Asia	Illumina NovaSeq 6000	SRP353958
Gut	IBD-Control	PRJNA793776	SRR17483748	Stool	China	Asia	Illumina NovaSeq 6000	SRP353958
Gut	IBD-Control	PRJNA793776	SRR17483750	Stool	China	Asia	Illumina NovaSeq 6000	SRP353958
Gut	IBD-Control	PRJNA793776	SRR17483751	Stool	China	Asia	Illumina NovaSeq 6000	SRP353958
Gut	IBD-Control	PRJNA793776	SRR17483752	Stool	China	Asia	Illumina NovaSeq 6000	SRP353958
Gut	IBD-Control	PRJNA793776	SRR17483753	Stool	China	Asia	Illumina NovaSeq 6000	SRP353958
Gut	IBD-Control	PRJNA793776	SRR17483754	Stool	China	Asia	Illumina NovaSeq 6000	SRP353958
Gut	IBD-Control	PRJNA793776	SRR17483755	Stool	China	Asia	Illumina NovaSeq 6000	SRP353958
Gut	IBD-Control	PRJNA793776	SRR17483756	Stool	China	Asia	Illumina NovaSeq 6000	SRP353958
Gut	IBD-Control	PRJNA793776	SRR17483757	Stool	China	Asia	Illumina NovaSeq 6000	SRP353958
Gut	IBD-Control	PRJNA793776	SRR17483758	Stool	China	Asia	Illumina NovaSeq 6000	SRP353958
Gut	IBD-Control	PRJNA793776	SRR17483759	Stool	China	Asia	Illumina NovaSeq 6000	SRP353958
Gut	IBD-Control	PRJNA793776	SRR17483760	Stool	China	Asia	Illumina NovaSeq 6000	SRP353958
Gut	IBD-Control	PRJNA793776	SRR17483761	Stool	China	Asia	Illumina NovaSeq 6000	SRP353958
Gut	IBD-Control	PRJNA793776	SRR17483763	Stool	China	Asia	Illumina NovaSeq 6000	SRP353958
Gut	IBD-Control	PRJNA793776	SRR17483764	Stool	China	Asia	Illumina NovaSeq 6000	SRP353958
Gut	IBD-Control	PRJNA793776	SRR17483765	Stool	China	Asia	Illumina NovaSeq 6000	SRP353958
Gut	IBD-Control	PRJNA793776	SRR17483766	Stool	China	Asia	Illumina NovaSeq 6000	SRP353958
Gut	IBD-Control	PRJNA793776	SRR17483767	Stool	China	Asia	Illumina NovaSeq 6000	SRP353958
Gut	IBD-Control	PRJNA793776	SRR17483768	Stool	China	Asia	Illumina NovaSeq 6000	SRP353958
Gut	IBD-Control	PRJNA793776	SRR17483769	Stool	China	Asia	Illumina NovaSeq 6000	SRP353958
Gut	IBD-Control	PRJNA793776	SRR17483770	Stool	China	Asia	Illumina NovaSeq 6000	SRP353958
Gut	IBD-Control	PRJNA793776	SRR17483771	Stool	China	Asia	Illumina NovaSeq 6000	SRP353958
Gut	IBD-Control	PRJNA793776	SRR17483772	Stool	China	Asia	Illumina NovaSeq 6000	SRP353958
Gut	IBD-Control	PRJNA793776	SRR17483774	Stool	China	Asia	Illumina NovaSeq 6000	SRP353958
Gut	IBD-Control	PRJNA793776	SRR17483775	Stool	China	Asia	Illumina NovaSeq 6000	SRP353958
Gut	IBD-Control	PRJNA793776	SRR17483776	Stool	China	Asia	Illumina NovaSeq 6000	SRP353958
Gut	IBD-Control	PRJNA793776	SRR17483777	Stool	China	Asia	Illumina NovaSeq 6000	SRP353958
Gut	IBD-Control	PRJNA793776	SRR17483778	Stool	China	Asia	Illumina NovaSeq 6000	SRP353958
Gut	IBD-Control	PRJNA793776	SRR17483779	Stool	China	Asia	Illumina NovaSeq 6000	SRP353958
Gut	IBD-Control	PRJNA793776	SRR17483780	Stool	China	Asia	Illumina NovaSeq 6000	SRP353958
Gut	IBD-Control	PRJNA793776	SRR17483781	Stool	China	Asia	Illumina NovaSeq 6000	SRP353958
Gut	IBD-Control	PRJNA793776	SRR17483782	Stool	China	Asia	Illumina NovaSeq 6000	SRP353958
Gut	IBD-Control	PRJNA793776	SRR17483783	Stool	China	Asia	Illumina NovaSeq 6000	SRP353958
Gut	IBD-Control	PRJNA793776	SRR17483785	Stool	China	Asia	Illumina NovaSeq 6000	SRP353958
Gut	IBD-Control	PRJNA793776	SRR17483786	Stool	China	Asia	Illumina NovaSeq 6000	SRP353958
Gut	IBD-Control	PRJNA793776	SRR17483787	Stool	China	Asia	Illumina NovaSeq 6000	SRP353958
Gut	IBD-Control	PRJNA793776	SRR17483788	Stool	China	Asia	Illumina NovaSeq 6000	SRP353958
Gut	IBD-Control	PRJNA793776	SRR17483789	Stool	China	Asia	Illumina NovaSeq 6000	SRP353958
Gut	IBD-Control	PRJNA793776	SRR17483790	Stool	China	Asia	Illumina NovaSeq 6000	SRP353958
Gut	IBD-Control	PRJNA793776	SRR17483791	Stool	China	Asia	Illumina NovaSeq 6000	SRP353958
Gut	IBD-Control	PRJNA793776	SRR17483792	Stool	China	Asia	Illumina NovaSeq 6000	SRP353958
Gut	IBD-Control	PRJNA793776	SRR17483793	Stool	China	Asia	Illumina NovaSeq 6000	SRP353958
Gut	IBD-Control	PRJNA793776	SRR17483794	Stool	China	Asia	Illumina NovaSeq 6000	SRP353958
Gut	IBD-Control	PRJNA793776	SRR17483795	Stool	China	Asia	Illumina NovaSeq 6000	SRP353958
Gut	IBD-UC	PRJEB1220	ERR209533	Stool	Spain	Europe	Illumina Genome Analyzer IIx	ERP002061
Gut	IBD-UC	PRJEB1220	ERR209536	Stool	Spain	Europe	Illumina Genome Analyzer IIx	ERP002061
Gut	IBD-UC	PRJEB1220	ERR209537	Stool	Spain	Europe	Illumina Genome Analyzer IIx	ERP002061
Gut	IBD-UC	PRJEB1220	ERR209540	Stool	Spain	Europe	Illumina Genome Analyzer IIx	ERP002061
Gut	IBD-UC	PRJEB1220	ERR209543	Stool	Spain	Europe	Illumina Genome Analyzer IIx	ERP002061
Gut	IBD-UC	PRJEB1220	ERR209546	Stool	Spain	Europe	Illumina Genome Analyzer IIx	ERP002061
Gut	IBD-UC	PRJEB1220	ERR209549	Stool	Spain	Europe	Illumina Genome Analyzer IIx	ERP002061
Gut	IBD-UC	PRJEB1220	ERR209553	Stool	Spain	Europe	Illumina Genome Analyzer IIx	ERP002061
Gut	IBD-UC	PRJEB1220	ERR209556	Stool	Spain	Europe	Illumina Genome Analyzer IIx	ERP002061
Gut	IBD-UC	PRJEB1220	ERR209560	Stool	Spain	Europe	Illumina Genome Analyzer IIx	ERP002061
Gut	IBD-UC	PRJEB1220	ERR209563	Stool	Spain	Europe	Illumina Genome Analyzer IIx	ERP002061
Gut	IBD-UC	PRJEB1220	ERR209566	Stool	Spain	Europe	Illumina Genome Analyzer IIx	ERP002061
Gut	IBD-UC	PRJEB1220	ERR209569	Stool	Spain	Europe	Illumina Genome Analyzer IIx	ERP002061
Gut	IBD-UC	PRJEB1220	ERR209570	Stool	Spain	Europe	Illumina Genome Analyzer IIx	ERP002061
Gut	IBD-UC	PRJEB1220	ERR209574	Stool	Spain	Europe	Illumina Genome Analyzer IIx	ERP002061
Gut	IBD-UC	PRJEB1220	ERR209578	Stool	Spain	Europe	Illumina Genome Analyzer IIx	ERP002061
Gut	IBD-UC	PRJEB1220	ERR209579	Stool	Spain	Europe	Illumina Genome Analyzer IIx	ERP002061
Gut	IBD-UC	PRJEB1220	ERR209580	Stool	Spain	Europe	Illumina Genome Analyzer IIx	ERP002061
Gut	IBD-UC	PRJEB1220	ERR209581	Stool	Spain	Europe	Illumina Genome Analyzer IIx	ERP002061
Gut	IBD-UC	PRJEB1220	ERR209582	Stool	Spain	Europe	Illumina Genome Analyzer IIx	ERP002061
Gut	IBD-UC	PRJEB1220	ERR209583	Stool	Spain	Europe	Illumina Genome Analyzer IIx	ERP002061
Gut	IBD-UC	PRJEB1220	ERR209584	Stool	Spain	Europe	Illumina Genome Analyzer IIx	ERP002061
Gut	IBD-UC	PRJEB1220	ERR209587	Stool	Spain	Europe	Illumina Genome Analyzer IIx	ERP002061
Gut	IBD-UC	PRJEB1220	ERR209589	Stool	Spain	Europe	Illumina Genome Analyzer IIx	ERP002061
Gut	IBD-UC	PRJEB1220	ERR209590	Stool	Spain	Europe	Illumina Genome Analyzer IIx	ERP002061
Gut	IBD-UC	PRJEB1220	ERR209593	Stool	Spain	Europe	Illumina Genome Analyzer IIx	ERP002061
Gut	IBD-UC	PRJEB1220	ERR209596	Stool	Spain	Europe	Illumina Genome Analyzer IIx	ERP002061
Gut	IBD-UC	PRJEB1220	ERR209599	Stool	Spain	Europe	Illumina Genome Analyzer IIx	ERP002061
Gut	IBD-UC	PRJEB1220	ERR209600	Stool	Spain	Europe	Illumina Genome Analyzer IIx	ERP002061
Gut	IBD-UC	PRJEB1220	ERR209601	Stool	Spain	Europe	Illumina Genome Analyzer IIx	ERP002061
Gut	IBD-UC	PRJEB1220	ERR209603	Stool	Spain	Europe	Illumina Genome Analyzer IIx	ERP002061
Gut	IBD-UC	PRJEB1220	ERR209604	Stool	Spain	Europe	Illumina Genome Analyzer IIx	ERP002061
Gut	IBD-UC	PRJEB1220	ERR209605	Stool	Spain	Europe	Illumina Genome Analyzer IIx	ERP002061
Gut	IBD-UC	PRJEB1220	ERR209606	Stool	Spain	Europe	Illumina Genome Analyzer IIx	ERP002061
Gut	IBD-UC	PRJEB1220	ERR209607	Stool	Spain	Europe	Illumina Genome Analyzer IIx	ERP002061
Gut	IBD-UC	PRJEB1220	ERR209608	Stool	Spain	Europe	Illumina Genome Analyzer IIx	ERP002061
Gut	IBD-UC	PRJEB1220	ERR209609	Stool	Spain	Europe	Illumina Genome Analyzer IIx	ERP002061
Gut	IBD-UC	PRJEB1220	ERR209611	Stool	Spain	Europe	Illumina Genome Analyzer IIx	ERP002061
Gut	IBD-UC	PRJEB1220	ERR209612	Stool	Spain	Europe	Illumina Genome Analyzer IIx	ERP002061
Gut	IBD-UC	PRJEB1220	ERR209613	Stool	Spain	Europe	Illumina Genome Analyzer IIx	ERP002061
Gut	IBD-UC	PRJEB1220	ERR209616	Stool	Spain	Europe	Illumina Genome Analyzer IIx	ERP002061
Gut	IBD-UC	PRJEB1220	ERR209617	Stool	Spain	Europe	Illumina Genome Analyzer IIx	ERP002061
Gut	IBD-UC	PRJEB1220	ERR209619	Stool	Spain	Europe	Illumina Genome Analyzer IIx	ERP002061
Gut	IBD-UC	PRJEB1220	ERR209620	Stool	Spain	Europe	Illumina Genome Analyzer IIx	ERP002061
Gut	IBD-UC	PRJEB1220	ERR209621	Stool	Spain	Europe	Illumina Genome Analyzer IIx	ERP002061
Gut	IBD-UC	PRJEB1220	ERR209623	Stool	Spain	Europe	Illumina Genome Analyzer IIx	ERP002061
Gut	IBD-UC	PRJEB1220	ERR209624	Stool	Spain	Europe	Illumina Genome Analyzer IIx	ERP002061
Gut	IBD-UC	PRJEB1220	ERR209625	Stool	Spain	Europe	Illumina Genome Analyzer IIx	ERP002061
Gut	IBD-UC	PRJEB1220	ERR209626	Stool	Spain	Europe	Illumina Genome Analyzer IIx	ERP002061
Gut	IBD-UC	PRJEB1220	ERR209629	Stool	Spain	Europe	Illumina Genome Analyzer IIx	ERP002061
Gut	IBD-UC	PRJEB1220	ERR209632	Stool	Spain	Europe	Illumina Genome Analyzer IIx	ERP002061
Gut	IBD-UC	PRJEB1220	ERR209635	Stool	Spain	Europe	Illumina Genome Analyzer IIx	ERP002061
Gut	IBD-UC	PRJEB1220	ERR209637	Stool	Spain	Europe	Illumina Genome Analyzer IIx	ERP002061
Gut	IBD-UC	PRJEB1220	ERR209646	Stool	Spain	Europe	Illumina Genome Analyzer IIx	ERP002061
Gut	IBD-UC	PRJEB1220	ERR209655	Stool	Spain	Europe	Illumina Genome Analyzer IIx	ERP002061
Gut	IBD-UC	PRJEB1220	ERR209675	Stool	Spain	Europe	Illumina Genome Analyzer IIx	ERP002061
Gut	IBD-UC	PRJEB1220	ERR209678	Stool	Spain	Europe	Illumina Genome Analyzer IIx	ERP002061
Gut	IBD-UC	PRJEB1220	ERR209756	Stool	Spain	Europe	Illumina Genome Analyzer IIx	ERP002061
Gut	IBD-UC	PRJEB1220	ERR209758	Stool	Spain	Europe	Illumina HiSeq 2000	ERP002061
Gut	IBD-UC	PRJEB1220	ERR209759	Stool	Spain	Europe	Illumina Genome Analyzer IIx	ERP002061
Gut	IBD-UC	PRJEB1220	ERR209761	Stool	Spain	Europe	Illumina HiSeq 2000	ERP002061
Gut	IBD-UC	PRJEB1220	ERR209763	Stool	Spain	Europe	Illumina Genome Analyzer IIx	ERP002061
Gut	IBD-UC	PRJEB1220	ERR209765	Stool	Spain	Europe	Illumina HiSeq 2000	ERP002061
Gut	IBD-UC	PRJEB1220	ERR209769	Stool	Spain	Europe	Illumina HiSeq 2000	ERP002061
Gut	IBD-UC	PRJEB1220	ERR209773	Stool	Spain	Europe	Illumina HiSeq 2000	ERP002061
Gut	IBD-UC	PRJEB1220	ERR209777	Stool	Spain	Europe	Illumina HiSeq 2000	ERP002061
Gut	IBD-UC	PRJEB1220	ERR209783	Stool	Spain	Europe	Illumina HiSeq 2000	ERP002061
Gut	IBD-UC	PRJEB1220	ERR209788	Stool	Spain	Europe	Illumina Genome Analyzer IIx	ERP002061
Gut	IBD-UC	PRJEB1220	ERR209792	Stool	Spain	Europe	Illumina HiSeq 2000	ERP002061
Gut	IBD-UC	PRJEB1220	ERR209793	Stool	Spain	Europe	Illumina Genome Analyzer IIx	ERP002061
Gut	IBD-UC	PRJEB1220	ERR209802	Stool	Spain	Europe	Illumina Genome Analyzer IIx	ERP002061
Gut	IBD-UC	PRJEB1220	ERR209804	Stool	Spain	Europe	Illumina HiSeq 2000	ERP002061
Gut	IBD-UC	PRJEB1220	ERR209806	Stool	Spain	Europe	Illumina Genome Analyzer IIx	ERP002061
Gut	IBD-UC	PRJEB1220	ERR209807	Stool	Spain	Europe	Illumina HiSeq 2000	ERP002061
Gut	IBD-UC	PRJEB1220	ERR209815	Stool	Spain	Europe	Illumina Genome Analyzer IIx	ERP002061
Gut	IBD-UC	PRJEB1220	ERR209816	Stool	Spain	Europe	Illumina Genome Analyzer IIx	ERP002061
Gut	IBD-UC	PRJEB1220	ERR209817	Stool	Spain	Europe	Illumina HiSeq 2000	ERP002061
Gut	IBD-UC	PRJEB1220	ERR209828	Stool	Spain	Europe	Illumina HiSeq 2000	ERP002061
Gut	IBD-UC	PRJEB1220	ERR209829	Stool	Spain	Europe	Illumina HiSeq 2000	ERP002061
Gut	IBD-UC	PRJEB1220	ERR209835	Stool	Spain	Europe	Illumina HiSeq 2000	ERP002061
Gut	IBD-UC	PRJEB1220	ERR209837	Stool	Spain	Europe	Illumina Genome Analyzer IIx	ERP002061
Gut	IBD-UC	PRJEB1220	ERR209839	Stool	Spain	Europe	Illumina Genome Analyzer IIx	ERP002061
Gut	IBD-UC	PRJEB1220	ERR209840	Stool	Spain	Europe	Illumina Genome Analyzer IIx	ERP002061
Gut	IBD-UC	PRJEB1220	ERR209848	Stool	Spain	Europe	Illumina Genome Analyzer IIx	ERP002061
Gut	IBD-UC	PRJEB1220	ERR209849	Stool	Spain	Europe	Illumina HiSeq 2000	ERP002061
Gut	IBD-UC	PRJEB1220	ERR209853	Stool	Spain	Europe	Illumina Genome Analyzer IIx	ERP002061
Gut	IBD-UC	PRJEB1220	ERR209857	Stool	Spain	Europe	Illumina HiSeq 2000	ERP002061
Gut	IBD-UC	PRJEB1220	ERR209859	Stool	Spain	Europe	Illumina HiSeq 2000	ERP002061
Gut	IBD-UC	PRJEB1220	ERR209860	Stool	Spain	Europe	Illumina Genome Analyzer IIx	ERP002061
Gut	IBD-UC	PRJEB1220	ERR209862	Stool	Spain	Europe	Illumina HiSeq 2000	ERP002061
Gut	IBD-UC	PRJEB1220	ERR209863	Stool	Spain	Europe	Illumina HiSeq 2000	ERP002061
Gut	IBD-UC	PRJEB1220	ERR209865	Stool	Spain	Europe	Illumina HiSeq 2000	ERP002061
Gut	IBD-UC	PRJEB1220	ERR209867	Stool	Spain	Europe	Illumina HiSeq 2000	ERP002061
Gut	IBD-UC	PRJEB1220	ERR209870	Stool	Spain	Europe	Illumina HiSeq 2000	ERP002061
Gut	IBD-UC	PRJEB1220	ERR209873	Stool	Spain	Europe	Illumina HiSeq 2000	ERP002061
Gut	IBD-UC	PRJEB1220	ERR209875	Stool	Spain	Europe	Illumina HiSeq 2000	ERP002061
Gut	IBD-UC	PRJEB1220	ERR209878	Stool	Spain	Europe	Illumina HiSeq 2000	ERP002061
Gut	IBD-UC	PRJEB1220	ERR209881	Stool	Spain	Europe	Illumina HiSeq 2000	ERP002061
Gut	IBD-UC	PRJEB1220	ERR209884	Stool	Spain	Europe	Illumina HiSeq 2000	ERP002061
Gut	IBD-UC	PRJEB1220	ERR209887	Stool	Spain	Europe	Illumina HiSeq 2000	ERP002061
Gut	IBD-UC	PRJEB1220	ERR209890	Stool	Spain	Europe	Illumina HiSeq 2000	ERP002061
Gut	IBD-UC	PRJEB1220	ERR209894	Stool	Spain	Europe	Illumina HiSeq 2000	ERP002061
Gut	IBD-UC	PRJEB50555	ERR10101410	Stool	France	Europe	Illumina NovaSeq 6000	ERP135147
Gut	IBD-UC	PRJEB50555	ERR10101413	Stool	France	Europe	Illumina NovaSeq 6000	ERP135147
Gut	IBD-UC	PRJEB50555	ERR10101414	Stool	France	Europe	Illumina NovaSeq 6000	ERP135147
Gut	IBD-UC	PRJEB50555	ERR10101419	Stool	France	Europe	Illumina NovaSeq 6000	ERP135147
Gut	IBD-UC	PRJEB50555	ERR10101422	Stool	France	Europe	Illumina NovaSeq 6000	ERP135147
Gut	IBD-UC	PRJEB50555	ERR10101426	Stool	France	Europe	Illumina NovaSeq 6000	ERP135147
Gut	IBD-UC	PRJEB50555	ERR10101434	Stool	France	Europe	Illumina NovaSeq 6000	ERP135147
Gut	IBD-UC	PRJEB50555	ERR10101435	Stool	France	Europe	Illumina NovaSeq 6000	ERP135147
Gut	IBD-UC	PRJEB50555	ERR10101438	Stool	France	Europe	Illumina NovaSeq 6000	ERP135147
Gut	IBD-UC	PRJEB50555	ERR10101439	Stool	France	Europe	Illumina NovaSeq 6000	ERP135147
Gut	IBD-UC	PRJEB50555	ERR10101441	Stool	France	Europe	Illumina NovaSeq 6000	ERP135147
Gut	IBD-UC	PRJEB50555	ERR10101443	Stool	France	Europe	Illumina NovaSeq 6000	ERP135147
Gut	IBD-UC	PRJEB50555	ERR10101445	Stool	France	Europe	Illumina NovaSeq 6000	ERP135147
Gut	IBD-UC	PRJEB50555	ERR10101448	Stool	France	Europe	Illumina NovaSeq 6000	ERP135147
Gut	IBD-UC	PRJEB50555	ERR10101450	Stool	France	Europe	Illumina NovaSeq 6000	ERP135147
Gut	IBD-UC	PRJEB50555	ERR10101454	Stool	France	Europe	Illumina NovaSeq 6000	ERP135147
Gut	IBD-UC	PRJEB50555	ERR10101459	Stool	France	Europe	Illumina NovaSeq 6000	ERP135147
Gut	IBD-UC	PRJEB50555	ERR10101462	Stool	France	Europe	Illumina NovaSeq 6000	ERP135147
Gut	IBD-UC	PRJEB50555	ERR10101469	Stool	France	Europe	Illumina NovaSeq 6000	ERP135147
Gut	IBD-UC	PRJEB50555	ERR10101480	Stool	France	Europe	Illumina NovaSeq 6000	ERP135147
Gut	IBD-UC	PRJEB50555	ERR10101481	Stool	France	Europe	Illumina NovaSeq 6000	ERP135147
Gut	IBD-UC	PRJEB50555	ERR10101482	Stool	France	Europe	Illumina NovaSeq 6000	ERP135147
Gut	IBD-UC	PRJEB50555	ERR10101483	Stool	France	Europe	Illumina NovaSeq 6000	ERP135147
Gut	IBD-UC	PRJEB50555	ERR10101533	Stool	Germany	Europe	Illumina NovaSeq 6000	ERP135147
Gut	IBD-UC	PRJEB50555	ERR10101535	Stool	Germany	Europe	Illumina NovaSeq 6000	ERP135147
Gut	IBD-UC	PRJEB50555	ERR10101544	Stool	Germany	Europe	Illumina NovaSeq 6000	ERP135147
Gut	IBD-UC	PRJEB50555	ERR10101565	Stool	Germany	Europe	Illumina NovaSeq 6000	ERP135147
Gut	IBD-UC	PRJEB50555	ERR10101573	Stool	Germany	Europe	Illumina NovaSeq 6000	ERP135147
Gut	IBD-UC	PRJEB50555	ERR10101576	Stool	Germany	Europe	Illumina NovaSeq 6000	ERP135147
Gut	IBD-UC	PRJEB50555	ERR10101585	Stool	Germany	Europe	Illumina NovaSeq 6000	ERP135147
Gut	IBD-UC	PRJEB50555	ERR10101613	Stool	Germany	Europe	Illumina NovaSeq 6000	ERP135147
Gut	IBD-UC	PRJEB50555	ERR10101616	Stool	Germany	Europe	Illumina NovaSeq 6000	ERP135147
Gut	IBD-UC	PRJEB50555	ERR10101691	Stool	Israel	Europe	Illumina NovaSeq 6000	ERP135147
Gut	IBD-UC	PRJEB50555	ERR10101692	Stool	Israel	Europe	Illumina NovaSeq 6000	ERP135147
Gut	IBD-UC	PRJEB50555	ERR10101693	Stool	Israel	Europe	Illumina NovaSeq 6000	ERP135147
Gut	IBD-UC	PRJEB50555	ERR10101701	Stool	Israel	Europe	Illumina NovaSeq 6000	ERP135147
Gut	IBD-UC	PRJEB50555	ERR10101707	Stool	Israel	Europe	Illumina NovaSeq 6000	ERP135147
Gut	IBD-UC	PRJEB50555	ERR10101714	Stool	Israel	Europe	Illumina NovaSeq 6000	ERP135147
Gut	IBD-UC	PRJEB50555	ERR10101718	Stool	Israel	Europe	Illumina NovaSeq 6000	ERP135147
Gut	IBD-UC	PRJEB50555	ERR10101719	Stool	Israel	Europe	Illumina NovaSeq 6000	ERP135147
Gut	IBD-UC	PRJEB50555	ERR10101721	Stool	Israel	Europe	Illumina NovaSeq 6000	ERP135147
Gut	IBD-UC	PRJEB50555	ERR10101723	Stool	Israel	Europe	Illumina NovaSeq 6000	ERP135147
Gut	IBD-UC	PRJEB50555	ERR10101724	Stool	Israel	Europe	Illumina NovaSeq 6000	ERP135147
Gut	IBD-UC	PRJEB50555	ERR10101729	Stool	Israel	Europe	Illumina NovaSeq 6000	ERP135147
Gut	IBD-UC	PRJEB50555	ERR10101730	Stool	Israel	Europe	Illumina NovaSeq 6000	ERP135147
Gut	IBD-UC	PRJEB50555	ERR10101731	Stool	Israel	Europe	Illumina NovaSeq 6000	ERP135147
Gut	IBD-UC	PRJEB50555	ERR10101733	Stool	Israel	Europe	Illumina NovaSeq 6000	ERP135147
Gut	IBD-UC	PRJEB50555	ERR10101734	Stool	Israel	Europe	Illumina NovaSeq 6000	ERP135147
Gut	IBD-UC	PRJEB50555	ERR10101738	Stool	Israel	Europe	Illumina NovaSeq 6000	ERP135147
Gut	IBD-UC	PRJEB50555	ERR10101743	Stool	Israel	Europe	Illumina NovaSeq 6000	ERP135147
Gut	IBD-UC	PRJEB50555	ERR10101745	Stool	Israel	Europe	Illumina NovaSeq 6000	ERP135147
Gut	IBD-UC	PRJEB50555	ERR10101749	Stool	Israel	Europe	Illumina NovaSeq 6000	ERP135147
Gut	IBD-UC	PRJEB50555	ERR10101752	Stool	Israel	Europe	Illumina NovaSeq 6000	ERP135147
Gut	IBD-UC	PRJEB50555	ERR10101753	Stool	Israel	Europe	Illumina NovaSeq 6000	ERP135147
Gut	IBD-UC	PRJEB50555	ERR10101757	Stool	Israel	Europe	Illumina NovaSeq 6000	ERP135147
Gut	IBD-UC	PRJEB50555	ERR10101760	Stool	Israel	Europe	Illumina NovaSeq 6000	ERP135147
Gut	IBD-UC	PRJEB50555	ERR10101771	Stool	Israel	Europe	Illumina NovaSeq 6000	ERP135147
Gut	IBD-UC	PRJEB50555	ERR10101789	Stool	Israel	Europe	Illumina NovaSeq 6000	ERP135147
Gut	IBD-UC	PRJEB50555	ERR10101792	Stool	Israel	Europe	Illumina NovaSeq 6000	ERP135147
Gut	IBD-UC	PRJEB50555	ERR10101807	Stool	US	Europe	Illumina NovaSeq 6000	ERP135147
Gut	IBD-UC	PRJEB50555	ERR10101809	Stool	US	Europe	Illumina NovaSeq 6000	ERP135147
Gut	IBD-UC	PRJEB50555	ERR10101813	Stool	US	Europe	Illumina NovaSeq 6000	ERP135147
Gut	IBD-UC	PRJEB50555	ERR10101818	Stool	US	Europe	Illumina NovaSeq 6000	ERP135147
Gut	IBD-UC	PRJEB50555	ERR10101819	Stool	US	Europe	Illumina NovaSeq 6000	ERP135147
Gut	IBD-UC	PRJEB50555	ERR10101820	Stool	US	Europe	Illumina NovaSeq 6000	ERP135147
Gut	IBD-UC	PRJEB50555	ERR10101824	Stool	US	Europe	Illumina NovaSeq 6000	ERP135147
Gut	IBD-UC	PRJEB50555	ERR10101826	Stool	US	Europe	Illumina NovaSeq 6000	ERP135147
Gut	IBD-UC	PRJEB50555	ERR10101828	Stool	US	Europe	Illumina NovaSeq 6000	ERP135147
Gut	IBD-UC	PRJEB50555	ERR10101832	Stool	US	Europe	Illumina NovaSeq 6000	ERP135147
Gut	IBD-UC	PRJEB50555	ERR10101835	Stool	US	Europe	Illumina NovaSeq 6000	ERP135147
Gut	IBD-UC	PRJEB50555	ERR10101843	Stool	US	Europe	Illumina NovaSeq 6000	ERP135147
Gut	IBD-UC	PRJEB50555	ERR10101844	Stool	US	Europe	Illumina NovaSeq 6000	ERP135147
Gut	IBD-UC	PRJEB50555	ERR10101847	Stool	US	Europe	Illumina NovaSeq 6000	ERP135147
Gut	IBD-UC	PRJEB50555	ERR10101863	Stool	US	Europe	Illumina NovaSeq 6000	ERP135147
Gut	IBD-UC	PRJEB50555	ERR10101867	Stool	US	Europe	Illumina NovaSeq 6000	ERP135147
Gut	IBD-UC	PRJEB50555	ERR10101875	Stool	US	Europe	Illumina NovaSeq 6000	ERP135147
Gut	IBD-UC	PRJEB50555	ERR10101886	Stool	US	Europe	Illumina NovaSeq 6000	ERP135147
Gut	IBD-UC	PRJEB50555	ERR10101899	Stool	US	Europe	Illumina NovaSeq 6000	ERP135147
Gut	IBD-UC	PRJEB50555	ERR10101900	Stool	US	Europe	Illumina NovaSeq 6000	ERP135147
Gut	IBD-UC	PRJEB50555	ERR10101901	Stool	US	Europe	Illumina NovaSeq 6000	ERP135147
Gut	IBD-UC	PRJEB50555	ERR10101907	Stool	US	Europe	Illumina NovaSeq 6000	ERP135147
Gut	IBD-UC	PRJEB50555	ERR10101911	Stool	US	Europe	Illumina NovaSeq 6000	ERP135147
Gut	IBD-UC	PRJEB50555	ERR10101919	Stool	US	Europe	Illumina NovaSeq 6000	ERP135147
Gut	IBD-UC	PRJEB50555	ERR10101921	Stool	US	Europe	Illumina NovaSeq 6000	ERP135147
Gut	IBD-UC	PRJEB50555	ERR10101925	Stool	US	Europe	Illumina NovaSeq 6000	ERP135147
Gut	IBD-UC	PRJNA398089	SRR5935741	Stool	USA	North America	Illumina HiSeq 2000	SRP115494
Gut	IBD-UC	PRJNA398089	SRR5935751	Stool	USA	North America	Illumina HiSeq 2000	SRP115494
Gut	IBD-UC	PRJNA398089	SRR5935875	Stool	USA	North America	Illumina HiSeq 2000	SRP115494
Gut	IBD-UC	PRJNA398089	SRR5936110	Stool	USA	North America	Illumina HiSeq 2000	SRP115494
Gut	IBD-UC	PRJNA398089	SRR5936199	Stool	USA	North America	Illumina HiSeq 2000	SRP115494
Gut	IBD-UC	PRJNA398089	SRR5946613	Stool	USA	North America	Illumina HiSeq 2000	SRP115494
Gut	IBD-UC	PRJNA398089	SRR5946688	Stool	USA	North America	Illumina HiSeq 2000	SRP115494
Gut	IBD-UC	PRJNA398089	SRR5946690	Stool	USA	North America	Illumina HiSeq 2000	SRP115494
[truncated: 914 more rows]

## Sheet: S2|Microbial profile
Group	SampleName	Abiotrophia_defectiva	Abiotrophia_sp_HMSC24B09	Absiella_dolichum	Acetobacter_aceti	Acetobacteraceae_bacterium_DB1506	Achromobacter_denitrificans	Achromobacter_insolitus	Achromobacter_marplatensis	Achromobacter_spanius	Achromobacter_xylosoxidans	Acidaminococcus_fermentans	Acidaminococcus_intestini	Acidaminococcus_sp_CAG_542	Acidipropionibacterium_acidipropionici	Acidisphaera_rubrifaciens	Acidocella_sp_MX_AZ02	Acidovorax_ebreus	Acidovorax_kalamii	Acidovorax_sp_GW101_3H11	Acidovorax_sp_HMWF029	Acidovorax_sp_MR_S7	Acidovorax_wautersii	Acinetobacter_baumannii	Acinetobacter_beijerinckii	Acinetobacter_bereziniae	Acinetobacter_bohemicus	Acinetobacter_guillouiae	Acinetobacter_haemolyticus	Acinetobacter_idrijaensis	Acinetobacter_indicus	Acinetobacter_johnsonii	Acinetobacter_junii	Acinetobacter_lwoffii	Acinetobacter_nosocomialis	Acinetobacter_oleivorans	Acinetobacter_parvus	Acinetobacter_pittii	Acinetobacter_proteolyticus	Acinetobacter_radioresistens	Acinetobacter_rudis	Acinetobacter_schindleri	Acinetobacter_soli	Acinetobacter_sp_TGL_Y2	Acinetobacter_sp_WC_141	Acinetobacter_towneri	Acinetobacter_ursingii	Acinetobacter_variabilis	Acinetobacter_venetianus
Gut-CRC	DRR127488	0	0	0	0	0	0	0	0	0	0	0.29	0	0	0	0	0	0	0	0	0	0	0	0	0	0	0	0	0	0	0	0	0	0	0	0	0	0	0	0	0	0	0	0	0	0	0	0	0
Gut-CRC	DRR127524	0	0	0	0	0	0	0	0	0	0	0	0	0	0	0	0	0	0	0	0	0	0	0	0	0	0	0	0	0	0	0	0	0	0	0	0	0	0	0	0	0	0	0	0	0	0	0	0
Gut-CRC	DRR127532	0	0	0	0	0	0	0	0	0	0	0	0	0	0	0	0	0	0	0	0	0	0	0	0	0	0	0	0	0	0	0	0	0	0	0	0	0	0	0	0	0	0	0	0	0	0	0	0
Gut-CRC	DRR127535	0	0	0	0	0	0	0	0	0	0	0	0	0	0	0	0	0	0	0	0	0	0	0	0	0	0	0	0	0	0	0	0	0	0	0	0	0	0	0	0	0	0	0	0	0	0	0	0
Gut-CRC	DRR127537	0	0	0	0	0	0	0	0	0	0	0	0	0	0	0	0	0	0	0	0	0	0	0	0	0	0	0	0	0	0	0	0	0	0	0	0	0	0	0	0	0	0	0	0	0	0	0	0
Gut-CRC	DRR127546	0	0	0	0	0	0	0	0	0	0	0	0	0	0	0	0	0	0	0	0	0	0	0	0	0	0	0	0	0	0	0	0	0	0	0	0	0	0	0	0	0	0	0	0	0	0	0	0
Gut-CRC	DRR127552	0	0	1.08528	0	0	0	0	0	0	0	0	0	0	0	0	0	0	0	0	0	0	0	0	0	0	0	0	0	0	0	0	0	0	0	0	0	0	0	0	0	0	0	0	0	0	0	0	0
Gut-CRC	DRR127583	0	0	0	0	0	0	0	0	0	0	0	0	0	0	0	0	0	0	0	0	0	0	0	0	0	0	0	0	0	0	0	0	0	0	0	0	0	0	0	0	0	0	0	0	0	0	0	0
Gut-CRC	DRR127588	0	0	0	0	0	0	0	0	0	0	0	0	0	0	0	0	0	0	0	0	0	0	0	0	0	0	0	0	0	0	0	0	0	0	0	0	0	0	0	0	0	0	0	0	0	0	0	0
Gut-CRC	DRR127596	0	0	0	0	0	0	0	0	0	0	0	0	0	0	0	0	0	0	0	0	0	0	0	0	0	0	0	0	0	0	0	0	0	0	0	0	0	0	0	0	0	0	0	0	0	0	0	0
Gut-CRC	DRR127597	0	0	0	0	0	0	0	0	0	0	0	0	0	0	0	0	0	0	0	0	0	0	0	0	0	0	0	0	0	0	0	0	0	0	0	0	0	0	0	0	0	0	0	0	0	0	0	0
Gut-CRC	DRR127613	0	0	0	0	0	0	0	0	0	0	0	0	0	0	0	0	0	0	0	0	0	0	0	0	0	0	0	0	0	0	0	0	0	0	0	0	0	0	0	0	0	0	0	0	0	0	0	0
Gut-CRC	DRR127616	0	0	0	0	0	0	0	0	0	0	0	0	0	0	0	0	0	0	0	0	0	0	0	0	0	0	0	0	0	0	0	0	0	0	0	0	0	0	0	0	0	0	0	0	0	0	0	0
Gut-CRC	DRR127619	0	0	0	0	0	0	0	0	0	0	0	0	0	0	0	0	0	0	0	0	0	0	0	0	0	0	0	0	0	0	0	0	0	0	0	0	0	0	0	0	0	0	0	0	0	0	0	0
Gut-CRC	DRR127628	0	0	0	0	0	0	0	0	0	0	0	0	0	0	0	0	0	0	0	0	0	0	0	0	0	0	0	0	0	0	0	0	0	0	0	0	0	0	0	0	0	0	0	0	0	0	0	0
Gut-CRC	DRR127634	0	0.00029	0	0	0	0	0	0	0	0	0	0	0	0	0	0	0	0	0	0	0	0	0	0	0	0	0	0	0	0	0	0	0	0	0	0	0	0	0	0	0	0	0	0	0	0	0	0
Gut-CRC	DRR127649	0	0	0	0	0	0	0	0	0	0	0	0	0	0	0	0	0	0	0	0	0	0	0	0	0	0	0	0	0	0	0	0	0	0	0	0	0	0	0	0	0	0	0	0	0	0	0	0
Gut-CRC	DRR127672	0	0	0	0	0	0	0	0	0	0	0	4.10667	0	0	0	0	0	0	0	0	0	0	0	0	0	0	0	0	0	0	0	0	0	0	0	0	0	0	0	0	0	0	0	0	0	0	0	0
Gut-CRC	DRR127683	0	0	0	0	0	0	0	0	0	0	0	0	0	0	0	0	0	0	0	0	0	0	0	0	0	0	0	0	0	0	0	0	0	0	0	0	0	0	0	0	0	0	0	0	0	0	0	0
Gut-CRC	DRR127692	0	0	0	0	0	0	0	0	0	0	0	0	0	0	0	0	0	0	0	0	0	0	0	0	0	0	0	0	0	0	0	0	0	0	0	0	0	0	0	0	0	0	0	0	0	0	0	0
Gut-CRC	DRR127704	0	0	0	0	0	0	0	0	0	0	0	0	0	0	0	0	0	0	0	0	0	0	0	0	0	0	0	0	0	0	0	0	0	0	0	0	0	0	0	0	0	0	0	0	0	0	0	0
Gut-CRC	DRR127707	0	0.00603	0	0	0	0	0	0	0	0	0	0	0	0	0	0	0	0	0	0	0	0	0	0	0	0	0	0	0	0	0	0	0	0	0	0	0	0	0	0	0	0	0	0	0	0	0	0
Gut-CRC	DRR127713	0	0	0	0	0	0	0	0	0	0	0	2.37266	0	0	0	0	0	0	0	0	0	0	0	0	0	0	0	0	0	0	0	0	0	0	0	0	0	0	0	0	0	0	0	0	0	0	0	0
Gut-CRC	DRR127721	0	0	0.00952	0	0	0	0	0	0	0	0.00874	0.09003	0.338	0	0	0	0	0	0	0	0	0	0	0	0	0	0	0	0	0	0	0	0	0	0	0	0	0	0	0	0	0	0	0	0	0	0	0
Gut-CRC	DRR127724	0	0	0	0	0	0	0	0	0	0	0	0	0.00115	0	0	0	0	0	0	0	0	0	0	0	0	0	0	0	0	0	0	0	0	0	0	0	0	0	0	0	0	0	0	0	0	0	0	0
Gut-CRC	DRR127728	0	0	0	0	0	0	0	0	0	0	0	0	0	0	0	0	0	0	0	0	0	0	0	0	0	0	0	0	0	0	0	0	0	0	0	0	0	0	0	0	0	0	0	0	0	0	0	0
Gut-CRC	DRR127731	0	0	0	0	0	0	0	0	0	0	0	4.75487	0	0	0	0	0	0	0	0	0	0	0	0	0	0	0	0	0	0	0	0	0	0	0	0	0	0	0	0	0	0	0	0	0	0	0	0
Gut-CRC	DRR127736	0	0	0	0	0	0	0	0	0	0	0	0	0	0	0	0	0	0	0	0	0	0	0	0	0	0	0	0	0	0	0	0	0	0	0	0	0	0	0	0	0	0	0	0	0	0	0	0
Gut-CRC	DRR127737	0	0	0	0	0	0	0	0	0	0	0	1.49277	0	0	0	0	0	0	0	0	0	0	0	0	0	0	0	0	0	0	0	0	0	0	0	0	0	0	0	0	0	0	0	0	0	0	0	0
Gut-CRC	DRR127748	0	0	0	0	0	0	0	0	0	0	0	2.73934	0	0	0	0	0	0	0	0	0	0	0	0	0	0	0	0	0	0	0	0	0	0	0	0	0	0	0	0	0	0	0	0	0	0	0	0
Gut-CRC	DRR127751	0.00163	0.00308	0	0	0	0	0	0	0	0	0	0	0.00032	0	0	0	0	0	0	0	0	0	0	0	0	0	0	0	0	0	0	0	0	0	0	0	0	0	0	0	0	0	0	0	0	0	0	0
Gut-CRC	DRR127752	0	0	0	0	0	0	0	0	0	0	0	0	0	0	0	0	0	0	0	0	0	0	0	0	0	0	0	0	0	0	0	0	0	0	0	0	0	0	0	0	0	0	0	0	0	0	0	0
Gut-CRC	DRR127755	0	0	0	0	0	0	0	0	0	0	0	0	0	0	0	0	0	0	0	0	0	0	0	0	0	0	0	0	0	0	0	0	0	0	0	0	0	0	0	0	0	0	0	0	0	0	0	0
Gut-CRC	DRR127756	0	0	0	0	0	0	0	0	0	0	0	0	0	0	0	0	0	0	0	0	0	0	0	0	0	0	0	0	0	0	0	0	0	0	0	0	0	0	0	0	0	0	0	0	0	0	0	0
Gut-CRC	DRR127762	0	0	0	0	0	0	0	0	0	0	0	0	0	0	0	0	0	0	0	0	0	0	0	0	0	0	0	0	0	0	0	0	0	0	0	0	0	0	0	0	0	0	0	0	0	0	0	0
Gut-CRC	DRR127763	0	0	0	0	0	0	0	0	0	0	0	0	0	0	0	0	0	0	0	0	0	0	0	0	0	0	0	0	0	0	0	0	0	0	0	0	0	0	0	0	0	0	0	0	0	0	0	0
Gut-CRC	DRR127776	0	0	0	0	0	0	0	0	0	0	0	0	0	0	0	0	0	0	0	0	0	0	0	0	0	0	0	0	0	0	0	0	0	0	0	0	0	0	0	0	0	0	0	0	0	0	0	0
Gut-CRC	DRR127777	0	0	0	0	0	0	0	0	0	0	0	0	0	0	0	0	0	0	0	0	0	0	0	0	0	0	0	0	0	0	0	0	0	0	0	0	0	0	0	0	0	0	0	0	0	0	0	0
Gut-CRC	DRR162775	0	0	0	0	0	0	0	0	0	0	0	0	0	0	0	0	0	0	0	0	0	0	0	0	0	0	0	0	0	0	0	0	0	0	0	0	0	0	0	0	0	0	0	0	0	0	0	0
Gut-CRC	DRR162776	0	0	0	0	0	0	0	0	0	0	0	0	0	0	0	0	0	0	0	0	0	0	0	0	0	0	0	0	0	0	0	0	0	0	0	0	0	0	0	0	0	0	0	0	0	0	0	0
Gut-CRC	ERR1018193	0	0	0	0	0	0	0	0	0	0	0	0	0	0	0	0	0	0	0	0	0	0	0	0	0	0	0	0	0	0	0	0	0	0	0	0	0	0	0	0	0	0	0	0	0	0	0	0
Gut-CRC	ERR1018195	0	0	0	0	0	0	0	0	0	0	0	0	0	0	0	0	0	0	0	0	0	0	0	0	0	0	0	0	0	0	0	0	0	0	0	0	0	0	0	0	0	0	0	0	0	0	0	0
Gut-CRC	ERR1018203	0	0	0	0	0	0	0	0	0	0	0	0	0	0	0	0	0	0	0	0	0	0	0	0	0	0	0	0	0	0	0	0	0	0	0	0	0	0	0	0	0	0	0	0	0	0	0	0
Gut-CRC	ERR1018205	0	0	0	0	0	0	0	0	0	0	0	0	0.01063	0	0	0	0	0	0	0	0	0	0	0	0	0	0	0	0	0	0	0	0	0	0	0	0	0	0	0	0	0	0	0	0	0	0	0
Gut-CRC	ERR1018209	0	0	0	0	0	0	0	0	0	0	0	0	0	0	0	0	0	0	0	0	0	0	0	0	0	0	0	0	0	0	0	0	0	0	0	0	0	0	0	0	0	0	0	0	0	0	0	0
Gut-CRC	ERR1018217	0.0011	0.00217	0	0	0	0	0	0	0	0	0	0	0	0	0	0	0	0	0	0	0	0	0	0	0	0	0	0	0	0	0	0	0	0	0	0	0	0	0	0	0	0	0	0	0	0	0	0
Gut-CRC	ERR1018232	0	0	0	0	0	0	0	0	0	0	0.00374	0.01228	0.17193	0	0	0	0	0	0	0	0	0	0	0	0	0	0	0	0	0	0	0	0	0	0	0	0	0	0	0	0	0	0	0	0	0	0	0
Gut-CRC	ERR1018233	0	0	0.00826	0	0	0	0	0	0	0	0	0	0	0	0	0	0	0	0	0	0	0	0	0	0	0	0	0	0	0	0	0	0	0	0	0	0	0	0	0	0	0	0	0	0	0	0	0
Gut-CRC	ERR1018234	0	0	0	0	0	0	0	0	0	0	0	0	0	0	0	0	0	0	0	0	0	0	0	0	0	0	0	0	0	0	0	0	0	0	0	0	0	0	0	0	0	0	0	0	0	0	0	0
Gut-CRC	ERR1018235	0	0	0	0	0	0	0	0	0	0	0	0	0	0	0	0	0	0	0	0	0	0	0	0	0	0	0	0	0	0	0	0	0	0	0	0	0	0	0	0	0	0	0	0	0	0	0	0
Gut-CRC	ERR1018236	0	0	0	0	0	0	0	0	0	0	0	0	0	0	0	0	0	0	0	0	0	0	0	0	0	0	0	0	0	0	0	0	0	0	0	0	0	0	0	0	0	0	0	0	0	0	0	0
Gut-CRC	ERR1018237	0	0	0	0	0	0	0	0	0	0	0	0	0	0	0	0	0	0	0	0	0	0	0	0	0	0	0	0	0	0	0	0	0	0	0	0	0	0	0	0	0	0	0	0	0	0	0	0
Gut-CRC	ERR1018238	0	0.00033	0	0	0	0	0	0	0	0	0	0	0	0	0	0	0	0	0	0	0	0	0	0	0	0	0	0	0	0	0	0	0	0	0	0	0	0	0	0	0	0	0	0	0	0	0	0
Gut-CRC	ERR1018239	0	0	0	0	0	0	0	0	0	0	0	0	0	0	0	0	0	0	0	0	0	0	0	0	0	0	0	0	0	0	0	0	0	0	0	0	0	0	0	0	0	0	0	0	0	0	0	0
Gut-CRC	ERR1018240	0	0	0	0	0	0	0	0	0	0	0	0	0	0	0	0	0	0	0	0	0	0	0	0	0	0	0	0	0	0	0	0	0	0	0	0	0	0	0	0	0	0	0	0	0	0	0	0
Gut-CRC	ERR1018242	0	0	0	0	0	0	0	0	0	0	0	0	0	0	0	0	0	0	0	0	0	0	0	0	0	0	0	0	0	0	0	0	0	0	0	0	0	0	0	0	0	0	0	0	0	0	0	0
Gut-CRC	ERR1018243	0	0	0	0	0	0	0	0	0	0	0	0	0	0	0	0	0	0	0	0	0	0	0	0	0	0	0	0	0	0	0	0	0	0	0	0	0	0	0	0	0	0	0	0	0	0	0	0
Gut-CRC	ERR1018244	0	0	0	0	0	0	0	0	0	0	0	0	0	0	0	0	0	0	0	0	0	0	0	0	0	0	0	0	0	0	0	0	0	0	0	0	0	0	0	0	0	0	0	0	0	0	0	0
Gut-CRC	ERR1018245	0	0	0	0	0	0	0	0	0	0	0	0	0	0	0	0	0	0	0	0	0	0	0	0	0	0	0	0	0	0	0	0	0	0	0	0	0	0	0	0	0	0	0	0	0	0	0	0
Gut-CRC	ERR1018246	0	0	0	0	0	0	0	0	0	0	0.00804	0	0.33163	0	0	0	0	0	0	0	0	0	0	0	0	0	0	0	0	0	0	0	0	0	0	0	0	0	0	0	0	0	0	0	0	0	0	0
Gut-CRC	ERR1018247	0	0	0	0	0	0	0	0	0	0	0	0.01732	0	0	0	0	0	0	0	0	0	0	0	0	0	0	0	0	0	0	0	0	0	0	0	0	0	0	0	0	0	0	0	0	0	0	0	0
Gut-CRC	ERR1018248	0	0	0	0	0	0	0	0	0	0	0.00019	0	0.13374	0	0	0	0	0	0	0	0	0	0	0	0	0	0	0	0	0	0	0	0	0	0	0	0	0	0	0	0	0	0	0	0	0	0	0
Gut-CRC	ERR1018249	0	0	0	0	0	0	0	0	0	0	0	0	0	0	0	0	0	0	0	0	0	0	0	0	0	0	0	0	0	0	0	0	0	0	0	0	0	0	0	0	0	0	0	0	0	0	0	0
Gut-CRC	ERR1018250	0	0.00374	0	0	0	0	0	0	0	0	0	0	0.00085	0	0	0	0	0	0	0	0	0	0	0	0	0	0	0	0	0	0	0	0	0	0	0	0	0	0	0	0	0	0	0	0	0	0	0
Gut-CRC	ERR1018251	0	0	0	0	0	0	0	0	0	0	0	0	0.00018	0	0	0	0	0	0	0	0	0	0	0	0	0	0	0	0	0	0	0	0	0	0	0	0	0	0	0	0	0	0	0	0	0	0	0
Gut-CRC	ERR1018252	0	0	0	0	0	0	0	0	0	0	0	0.45756	0	0	0	0	0	0	0	0	0	0	0	0	0	0	0	0	0	0	0	0	0	0	0	0	0	0	0	0	0	0	0	0	0	0	0	0
Gut-CRC	ERR1018253	0	0	0	0	0	0	0	0	0	0	0	0	0	0	0	0	0	0	0	0	0	0	0	0	0	0	0	0	0	0	0	0	0	0	0	0	0	0	0	0	0	0	0	0	0	0	0	0
Gut-CRC	ERR1018254	0	0	0	0	0	0	0	0	0	0	0	0	0	0	0	0	0	0	0	0	0	0	0	0	0	0	0	0	0	0	0	0	0	0	0	0	0	0	0	0	0	0	0	0	0	0	0	0
Gut-CRC	ERR1018255	0	0	0	0	0	0	0	0	0	0	0	0	0	0	0	0	0	0	0	0	0	0	0	0	0	0	0	0	0	0	0	0	0	0	0	0	0	0	0	0	0	0	0	0	0	0	0	0
Gut-CRC	ERR1018256	0	0	0	0	0	0	0	0	0	0	0	0	0	0	0	0	0	0	0	0	0	0	0	0	0	0	0	0	0	0	0	0	0	0	0	0	0	0	0	0	0	0	0	0	0	0	0	0
Gut-CRC	ERR1018257	0	0	0	0	0	0	0	0	0	0	0	0	0	0	0	0	0	0	0	0	0	0	0	0	0	0	0	0	0	0	0	0	0	0	0	0	0	0	0	0	0	0	0	0	0	0	0	0
Gut-CRC	ERR1018258	0	0	0	0	0	0	0	0	0	0	0	0	0	0	0	0	0	0	0	0	0	0	0	0	0	0	0	0	0	0	0	0	0	0	0	0	0	0	0	0	0	0	0	0	0	0	0	0
Gut-CRC	ERR1018259	0	0	0	0	0	0	0	0	0	0	0	0	0	0	0	0	0	0	0	0	0	0	0	0	0	0	0	0	0	0	0	0	0	0	0	0	0	0	0	0	0	0	0	0	0	0	0	0
Gut-CRC	ERR1018260	0	0	0	0	0	0	0	0	0	0	0	0	0	0	0	0	0	0	0	0	0	0	0	0	0	0	0	0	0	0	0	0	0	0	0	0	0	0	0	0	0	0	0	0	0	0	0	0
Gut-CRC	ERR1018261	0	0	0.14404	0	0	0	0	0	0	0	0	0	0	0	0	0	0	0	0	0	0	0	0	0	0	0	0	0	0	0	0	0	0	0	0	0	0	0	0	0	0	0	0	0	0	0	0	0
Gut-CRC	ERR1018262	0	0	0	0	0	0	0	0	0	0	0	0.0199	0	0	0	0	0	0	0	0	0	0	0	0	0	0	0	0	0	0	0	0	0	0	0	0	0	0	0	0	0	0	0	0	0	0	0	0
Gut-CRC	ERR1018263	0	0	0	0	0	0	0	0	0	0	0	0	0	0	0	0	0	0	0	0	0	0	0	0	0	0	0	0	0	0	0	0	0	0	0	0	0	0	0	0	0	0	0	0	0	0	0	0
Gut-CRC	ERR1018264	0	0	0	0	0	0	0	0	0	0	0	0	0	0	0	0	0	0	0	0	0	0	0	0	0	0	0	0	0	0	0	0	0	0	0	0	0	0	0	0	0	0	0	0	0	0	0	0
Gut-CRC	ERR1018265	0	0	0	0	0	0	0	0	0	0	0	0	0	0	0	0	0	0	0	0	0	0	0	0	0	0	0	0	0	0	0	0	0	0	0	0	0	0	0	0	0	0	0	0	0	0	0	0
Gut-CRC	ERR1018266	0	0	0	0	0	0	0	0	0	0	0	0	0	0	0	0	0	0	0	0	0	0	0	0	0	0	0	0	0	0	0	0	0	0	0	0	0	0	0	0	0	0	0	0	0	0	0	0
Gut-CRC	ERR1018267	0	0	0	0	0	0	0	0	0	0	0	0	0	0	0	0	0	0	0	0	0	0	0	0	0	0	0	0	0	0	0	0	0	0	0	0	0	0	0	0	0	0	0	0	0	0	0	0
Gut-CRC	ERR1018268	0	0	0	0	0	0	0	0	0	0	0	0	0	0	0	0	0	0	0	0	0	0	0	0	0	0	0	0	0	0	0	0	0	0	0	0	0	0	0	0	0	0	0	0	0	0	0	0
Gut-CRC	ERR1018269	0	0	0	0	0	0	0	0	0	0	0	0.48959	0	0	0	0	0	0	0	0	0	0	0	0	0	0	0	0	0	0	0	0	0	0	0	0	0	0	0	0	0	0	0	0	0	0	0	0
Gut-CRC	ERR1018270	0	0	0	0	0	0	0	0	0	0	0	0.29915	0	0	0	0	0	0	0	0	0	0	0	0	0	0	0	0	0	0	0	0	0	0	0	0	0	0	0	0	0	0	0	0	0	0	0	0
Gut-CRC	ERR1018271	0	0	0	0	0	0	0	0	0	0	0	0.54578	0	0	0	0	0	0	0	0	0	0	0	0	0	0	0	0	0	0	0	0	0	0	0	0	0	0	0	0	0	0	0	0	0	0	0	0
Gut-CRC	ERR1018272	0	0	0	0	0	0	0	0	0	0	0	0	0	0	0	0	0	0	0	0	0	0	0	0	0	0	0	0	0	0	0	0	0	0	0	0	0	0	0	0	0	0	0	0	0	0	0	0
Gut-CRC	ERR1018273	0	0	0	0	0	0	0	0	0	0	0	0	0	0	0	0	0	0	0	0	0	0	0	0	0	0	0	0	0	0	0	0	0	0	0	0	0	0	0	0	0	0	0	0	0	0	0	0
Gut-CRC	ERR1018274	0	0	0	0	0	0	0	0	0	0	0	0	0	0	0	0	0	0	0	0	0	0	0	0	0	0	0	0	0	0	0	0	0	0	0	0	0	0	0	0	0	0	0	0	0	0	0	0
Gut-CRC	ERR1018275	0	0	0	0	0	0	0	0	0	0	0	0	0	0	0	0	0	0	0	0	0	0	0	0	0	0	0	0	0	0	0	0	0	0	0	0	0	0	0	0	0	0	0	0	0	0	0	0
Gut-CRC	ERR1018276	0	0	0	0	0	0	0	0	0	0	0	0	0	0	0	0	0	0	0	0	0	0	0	0	0	0	0	0	0	0	0	0	0	0	0	0	0	0	0	0	0	0	0	0	0	0	0	0
Gut-CRC	ERR1018277	0	0	0	0	0	0	0	0	0	0	0	0	0	0	0	0	0	0	0	0	0	0	0	0	0	0	0	0	0	0	0	0	0	0	0	0	0	0	0	0	0	0	0	0	0	0	0	0
Gut-CRC	ERR1018278	0	0	0	0	0	0	0	0	0	0	0	0	0	0	0	0	0	0	0	0	0	0	0	0	0	0	0	0	0	0	0	0	0	0	0	0	0	0	0	0	0	0	0	0	0	0	0	0
Gut-CRC	ERR1018308	0	0	0	0	0	0	0	0	0	0	0	0	0	0	0	0	0	0	0	0	0	0	0	0	0	0	0	0	0	0	0	0	0	0	0	0	0	0	0	0	0	0	0	0	0	0	0	0
Gut-CRC	ERR1018309	0	0	0	0	0	0	0	0	0	0	0	0	0	0	0	0	0	0	0	0	0	0	0	0	0	0	0	0	0	0	0	0	0	0	0	0	0	0	0	0	0	0	0	0	0	0	0	0
Gut-CRC	ERR2726404	0	0	0	0	0	0	0	0	0	0	0	0	0	0	0	0	0	0	0	0	0	0	0	0	0	0	0	0	0	0	0	0	0	0	0	0	0	0	0	0	0	0	0	0	0	0	0	0
Gut-CRC	ERR2726405	0	0	0	0	0	0	0	0	0	0	0	0	0	0	0	0	0	0	0	0	0	0	0	0	0	0	0	0	0	0	0	0	0	0	0	0	0	0	0	0	0	0	0	0	0	0	0	0
Gut-CRC	ERR2726406	0	0	0	0	0	0	0	0	0	0	0	0	0	0	0	0	0	0	0	0	0	0	0	0	0	0	0	0	0	0	0	0	0	0	0	0	0	0	0	0	0	0	0	0	0	0	0	0
Gut-CRC	ERR2726407	0	0	0	0	0	0	0	0	0	0	0	0	0	0	0	0	0	0	0	0	0	0	0	0	0	0	0	0	0	0	0	0	0	0	0	0	0	0	0	0	0	0	0	0	0	0	0	0
Gut-CRC	ERR2726408	0	0	0	0	0	0	0	0	0	0	0	0	0	0	0	0	0	0	0	0	0	0	0	0	0	0	0	0	0	0	0	0	0	0	0	0	0	0	0	0	0	0	0	0	0	0	0	0
Gut-CRC	ERR2726409	0	0	0	0	0	0	0	0	0	0	0	0	0	0	0	0	0	0	0	0	0	0	0	0	0	0	0	0	0	0	0	0	0	0	0	0	0	0	0	0	0	0	0	0	0	0	0	0
Gut-CRC	ERR2726419	0	0	0	0	0	0	0	0	0	0	0	0	0	0	0	0	0	0	0	0	0	0	0	0	0	0	0	0	0	0	0	0	0	0	0	0	0	0	0	0	0	0	0	0	0	0	0	0
Gut-CRC	ERR2726420	0	0	0	0	0	0	0	0	0	0	0	0	0	0	0	0	0	0	0	0	0	0	0	0	0	0	0	0	0	0	0	0	0	0	0	0	0	0	0	0	0	0	0	0	0	0	0	0
Gut-CRC	ERR2726421	0	0	0	0	0	0	0	0	0	0	0	0	0	0	0	0	0	0	0	0	0	0	0	0	0	0	0	0	0	0	0	0	0	0	0	0	0	0	0	0	0	0	0	0	0	0	0	0
Gut-CRC	ERR2726422	0	0	0	0	0	0	0	0	0	0	0	0	0	0	0	0	0	0	0	0	0	0	0	0	0	0	0	0	0	0	0	0	0	0	0	0	0	0	0	0	0	0	0	0	0	0	0	0
Gut-CRC	ERR2726427	0	0	0	0	0	0	0	0	0	0	0	0	0	0	0	0	0	0	0	0	0	0	0	0	0	0	0	0	0	0	0	0	0	0	0	0	0	0	0	0	0	0	0	0	0	0	0	0
Gut-CRC	ERR2726428	0	0	0	0	0	0	0	0	0	0	0	0	0	0	0	0	0	0	0	0	0	0	0	0	0	0	0	0	0	0	0	0	0	0	0	0	0	0	0	0	0	0	0	0	0	0	0	0
Gut-CRC	ERR2726429	0	0	0	0	0	0	0	0	0	0	0	0	0	0	0	0	0	0	0	0	0	0	0	0	0	0	0	0	0	0	0	0	0	0	0	0	0	0	0	0	0	0	0	0	0	0	0	0
Gut-CRC	ERR2726430	0	0	0	0	0	0	0	0	0	0	0	0	0	0	0	0	0	0	0	0	0	0	0	0	0	0	0	0	0	0	0	0	0	0	0	0	0	0	0	0	0	0	0	0	0	0	0	0
Gut-CRC	ERR2726431	0	0	0	0	0	0	0	0	0	0	0	0	0	0	0	0	0	0	0	0	0	0	0	0	0	0	0	0	0	0	0	0	0	0	0	0	0	0	0	0	0	0	0	0	0	0	0	0
Gut-CRC	ERR2726432	0	0	0	0	0	0	0	0	0	0	0	0	0	0	0	0	0	0	0	0	0	0	0	0	0	0	0	0	0	0	0	0	0	0	0	0	0	0	0	0	0	0	0	0	0	0	0	0
Gut-CRC	ERR2726433	0	0	0	0	0	0	0	0	0	0	0	0	0	0	0	0	0	0	0	0	0	0	0	0	0	0	0	0	0	0	0	0	0	0	0	0	0	0	0	0	0	0	0	0	0	0	0	0
Gut-CRC	ERR2726434	0	0	0	0	0	0	0	0	0	0	0	0	0	0	0	0	0	0	0	0	0	0	0	0	0	0	0	0	0	0	0	0	0	0	0	0	0	0	0	0	0	0	0	0	0	0	0	0
Gut-CRC	ERR2726435	0	0	0	0	0	0	0	0	0	0	0	0	0	0	0	0	0	0	0	0	0	0	0	0	0	0	0	0	0	0	0	0	0	0	0	0	0	0	0	0	0	0	0	0	0	0	0	0
Gut-CRC	ERR2726436	0	0	0	0	0	0	0	0	0	0	0	0	0	0	0	0	0	0	0	0	0	0	0	0	0	0	0	0	0	0	0	0	0	0	0	0	0	0	0	0	0	0	0	0	0	0	0	0
Gut-CRC	ERR2726441	0	0	0	0	0	0	0	0	0	0	0	0	0	0	0	0	0	0	0	0	0	0	0	0	0	0	0	0	0	0	0	0	0	0	0	0	0	0	0	0	0	0	0	0	0	0	0	0
Gut-CRC	ERR2726442	0	0	0	0	0	0	0	0	0	0	0	0	0	0	0	0	0	0	0	0	0	0	0	0	0	0	0	0	0	0	0	0	0	0	0	0	0	0	0	0	0	0	0	0	0	0	0	0
Gut-CRC	ERR2726443	0	0	0	0	0	0	0	0	0	0	0	0	0	0	0	0	0	0	0	0	0	0	0	0	0	0	0	0	0	0	0	0	0	0	0	0	0	0	0	0	0	0	0	0	0	0	0	0
Gut-CRC	ERR2726444	0	0	0	0	0	0	0	0	0	0	0	0	0	0	0	0	0	0	0	0	0	0	0	0	0	0	0	0	0	0	0	0	0	0	0	0	0	0	0	0	0	0	0	0	0	0	0	0
Gut-CRC	ERR2726445	0	0	0	0	0	0	0	0	0	0	0	0	0	0	0	0	0	0	0	0	0	0	0	0	0	0	0	0	0	0	0	0	0	0	0	0	0	0	0	0	0	0	0	0	0	0	0	0
Gut-CRC	ERR2726446	0	0	0	0	0	0	0	0	0	0	0	0	0	0	0	0	0	0	0	0	0	0	0	0	0	0	0	0	0	0	0	0	0	0	0	0	0	0	0	0	0	0	0	0	0	0	0	0
Gut-CRC	ERR2726447	0	0	0	0	0	0	0	0	0	0	0	0	0	0	0	0	0	0	0	0	0	0	0	0	0	0	0	0	0	0	0	0	0	0	0	0	0	0	0	0	0	0	0	0	0	0	0	0
Gut-CRC	ERR2726449	0	0	0	0	0	0	0	0	0	0	0	0	0	0	0	0	0	0	0	0	0	0	0	0	0	0	0	0	0	0	0	0	0	0	0	0	0	0	0	0	0	0	0	0	0	0	0	0
Gut-CRC	ERR2726450	0	0	0	0	0	0	0	0	0	0	0	0	0	0	0	0	0	0	0	0	0	0	0	0	0	0	0	0	0	0	0	0	0	0	0	0	0	0	0	0	0	0	0	0	0	0	0	0
Gut-CRC	ERR2726451	0	0	0	0	0	0	0	0	0	0	0	0	0	0	0	0	0	0	0	0	0	0	0	0	0	0	0	0	0	0	0	0	0	0	0	0	0	0	0	0	0	0	0	0	0	0	0	0
Gut-CRC	ERR2726452	0	0	0	0	0	0	0	0	0	0	0	0	0	0	0	0	0	0	0	0	0	0	0	0	0	0	0	0	0	0	0	0	0	0	0	0	0	0	0	0	0	0	0	0	0	0	0	0
Gut-CRC	ERR2726457	0	0	0	0	0	0	0	0	0	0	0	0	0	0	0	0	0	0	0	0	0	0	0	0	0	0	0	0	0	0	0	0	0	0	0	0	0	0	0	0	0	0	0	0	0	0	0	0
Gut-CRC	ERR2726458	0	0	0	0	0	0	0	0	0	0	0	0	0	0	0	0	0	0	0	0	0	0	0	0	0	0	0	0	0	0	0	0	0	0	0	0	0	0	0	0	0	0	0	0	0	0	0	0
Gut-CRC	ERR2726459	0	0	0	0	0	0	0	0	0	0	0	0	0	0	0	0	0	0	0	0	0	0	0	0	0	0	0	0	0	0	0	0	0	0	0	0	0	0	0	0	0	0	0	0	0	0	0	0
Gut-CRC	ERR2726460	0	0	0	0	0	0	0	0	0	0	0	0	0	0	0	0	0	0	0	0	0	0	0	0	0	0	0	0	0	0	0	0	0	0	0	0	0	0	0	0	0	0	0	0	0	0	0	0
Gut-CRC	ERR2726461	0	0	0	0	0	0	0	0	0	0	0	0	0	0	0	0	0	0	0	0	0	0	0	0	0	0	0	0	0	0	0	0	0	0	0	0	0	0	0	0	0	0	0	0	0	0	0	0
Gut-CRC	ERR2726462	0	0	0	0	0	0	0	0	0	0	0	0	0	0	0	0	0	0	0	0	0	0	0	0	0	0	0	0	0	0	0	0	0	0	0	0	0	0	0	0	0	0	0	0	0	0	0	0
Gut-CRC	ERR2726471	0	0	0	0	0	0	0	0	0	0	0	0	0	0	0	0	0	0	0	0	0	0	0	0	0	0	0	0	0	0	0	0	0	0	0	0	0	0	0	0	0	0	0	0	0	0	0	0
Gut-CRC	ERR2726472	0	0	0	0	0	0	0	0	0	0	0	0	0	0	0	0	0	0	0	0	0	0	0	0	0	0	0	0	0	0	0	0	0	0	0	0	0	0	0	0	0	0	0	0	0	0	0	0
Gut-CRC	ERR2726473	0	0	0	0	0	0	0	0	0	0	0	0	0	0	0	0	0	0	0	0	0	0	0	0	0	0	0	0	0	0	0	0	0	0	0	0	0	0	0	0	0	0	0	0	0	0	0	0
Gut-CRC	ERR2726474	0	0	0	0	0	0	0	0	0	0	0	0	0	0	0	0	0	0	0	0	0	0	0	0	0	0	0	0	0	0	0	0	0	0	0	0	0	0	0	0	0	0	0	0	0	0	0	0
Gut-CRC	ERR2726475	0	0	0	0	0	0	0	0	0	0	0	0	0	0	0	0	0	0	0	0	0	0	0	0	0	0	0	0	0	0	0	0	0	0	0	0	0	0	0	0	0	0	0	0	0	0	0	0
Gut-CRC	ERR2726485	0	0	0	0	0	0	0	0	0	0	0	0	0	0	0	0	0	0	0	0	0	0	0	0	0	0	0	0	0	0	0	0	0	0	0	0	0	0	0	0	0	0	0	0	0	0	0	0
Gut-CRC	ERR2726486	0	0	0	0	0	0	0	0	0	0	0	0	0	0	0	0	0	0	0	0	0	0	0	0	0	0	0	0	0	0	0	0	0	0	0	0	0	0	0	0	0	0	0	0	0	0	0	0
Gut-CRC	ERR2726487	0	0	0	0	0	0	0	0	0	0	0	0	0	0	0	0	0	0	0	0	0	0	0	0	0	0	0	0	0	0	0	0	0	0	0	0	0	0	0	0	0	0	0	0	0	0	0	0
Gut-CRC	ERR2726493	0	0	0	0	0	0	0	0	0	0	0	0	0	0	0	0	0	0	0	0	0	0	0	0	0	0	0	0	0	0	0	0	0	0	0	0	0	0	0	0	0	0	0	0	0	0	0	0
Gut-CRC	ERR2726498	0	0	0	0	0	0	0	0	0	0	0	0	0	0	0	0	0	0	0	0	0	0	0	0	0	0	0	0	0	0	0	0	0	0	0	0	0	0	0	0	0	0	0	0	0	0	0	0
Gut-CRC	ERR2726499	0	0	0	0	0	0	0	0	0	0	0	0	0	0	0	0	0	0	0	0	0	0	0	0	0	0	0	0	0	0	0	0	0	0	0	0	0	0	0	0	0	0	0	0	0	0	0	0
Gut-CRC	ERR2726500	0	0	0.00091	0	0	0	0	0	0	0	0	0	0	0	0	0	0	0	0	0	0	0	0	0	0	0	0	0	0	0	0	0	0	0	0	0	0	0	0	0	0	0	0	0	0	0	0	0
Gut-CRC	ERR2726502	0	0	0	0	0	0	0	0	0	0	0	0	0	0	0	0	0	0	0	0	0	0	0	0	0	0	0	0	0	0	0	0	0	0	0	0	0	0	0	0	0	0	0	0	0	0	0	0
Gut-CRC	ERR2726504	0	0	0	0	0	0	0	0	0	0	0	0	0	0	0	0	0	0	0	0	0	0	0	0	0	0	0	0	0	0	0	0	0	0	0	0	0	0	0	0	0	0	0	0	0	0	0	0
Gut-CRC	ERR2726505	0	0	0	0	0	0	0	0	0	0	0	0	0	0	0	0	0	0	0	0	0	0	0	0	0	0	0	0	0	0	0	0	0	0	0	0	0	0	0	0	0	0	0	0	0	0	0	0
Gut-CRC	ERR2726506	0	0	0	0	0	0	0	0	0	0	0	0	0	0	0	0	0	0	0	0	0	0	0	0	0	0	0	0	0	0	0	0	0	0	0	0	0	0	0	0	0	0	0	0	0	0	0	0
Gut-CRC	ERR2726511	0	0	0	0	0	0	0	0	0	0	0	0	0	0	0	0	0	0	0	0	0	0	0	0	0	0	0	0	0	0	0	0	0	0	0	0	0	0	0	0	0	0	0	0	0	0	0	0
Gut-CRC	ERR2726512	0	0	0	0	0	0	0	0	0	0	0	1.10313	0	0	0	0	0	0	0	0	0	0	0	0	0	0	0	0	0	0	0	0	0	0	0	0	0	0	0	0	0	0	0	0	0	0	0	0
Gut-CRC	ERR2726517	0	0	0	0	0	0	0	0	0	0	0	0	0	0	0	0	0	0	0	0	0	0	0	0	0	0	0	0	0	0	0	0	0	0	0	0	0	0	0	0	0	0	0	0	0	0	0	0
Gut-CRC	ERR2726526	0	0	0	0	0	0	0	0	0	0	0	0	0	0	0	0	0	0	0	0	0	0	0	0	0	0	0	0	0	0	0	0	0	0	0	0	0	0	0	0	0	0	0	0	0	0	0	0
Gut-CRC	ERR2726531	0	0	0	0	0	0	0	0	0	0	0	6.95699	0	0	0	0	0	0	0	0	0	0	0	0	0	0	0	0	0	0	0	0	0	0	0	0	0	0	0	0	0	0	0	0	0	0	0	0
Gut-CRC	ERR2726532	0	0	0	0	0	0	0	0	0	0	0	0.72132	0	0	0	0	0	0	0	0	0	0	0	0	0	0	0	0	0	0	0	0	0	0	0	0	0	0	0	0	0	0	0	0	0	0	0	0
Gut-CRC	ERR2726533	0	0	0	0	0	0	0	0	0	0	0	0	0	0	0	0	0	0	0	0	0	0	0	0	0	0	0	0	0	0	0	0	0	0	0	0	0	0	0	0	0	0	0	0	0	0	0	0
Gut-CRC	ERR478965	0	0	0	0	0	0	0	0	0	0	0.3847	0	0	0	0	0	0	0	0	0	0	0	0	0	0	0	0	0	0	0	0	0	0	0	0	0	0	0	0	0	0	0	0	0	0	0	0	0
Gut-CRC	ERR478974	0	0	0	0	0	0	0	0	0	0	0	0	0	0	0	0	0	0	0	0	0	0	0	0	0	0	0	0	0	0	0	0	0	0	0	0	0	0	0	0	0	0	0	0	0	0	0	0
Gut-CRC	ERR479004	0	0	0	0	0	0	0	0	0	0	0	0	0	0	0	0	0	0	0	0	0	0	0	0	0	0	0	0	0	0	0	0	0	0	0	0	0	0	0	0	0	0	0	0	0	0	0	0
Gut-CRC	ERR479021	0	0	0	0	0	0	0	0	0	0	0	0	0	0	0	0	0	0	0	0	0	0	0	0	0	0	0	0	0	0	0	0	0	0	0	0	0	0	0	0	0	0	0	0	0	0	0	0
Gut-CRC	ERR479042	0	0	0	0	0	0	0	0	0	0	0	0	0	0	0	0	0	0	0	0	0	0	0	0	0	0	0	0	0	0	0	0	0.03869	0	0	0	0	0	0	0	0	0	0	0	0	0	0	0
Gut-CRC	ERR479043	0	0	0	0	0	0	0	0	0	0	0	0	0	0	0	0	0	0	0	0	0	0	0	0	0	0	0	0	0	0	0	0	0	0	0	0	0	0	0	0	0	0	0	0	0	0	0	0
Gut-CRC	ERR479051	0	0	0	0	0	0	0	0	0	0	0	0	0	0	0	0	0	0	0	0	0	0	0	0	0	0	0	0	0	0	0	0	0	0	0	0	0	0	0	0	0	0	0	0	0	0	0	0
Gut-CRC	ERR479064	0	0	0	0	0	0	0	0	0	0	0	0	0	0	0	0	0	0	0	0	0	0	0	0	0	0	0	0	0	0	0	0	0	0	0	0	0	0	0	0	0	0	0	0	0	0	0	0
Gut-CRC	ERR479095	0	0	0	0	0	0	0	0	0	0	0	0.01986	0	0	0	0	0	0	0	0	0	0	0	0	0	0	0	0	0	0	0	0	0	0	0	0	0	0	0	0	0	0	0	0	0	0	0	0
Gut-CRC	ERR479099	0	0	0.00755	0	0	0	0	0	0	0	1.99145	0	0.1887	0	0	0	0	0	0	0	0	0	0	0	0	0	0	0	0	0	0	0	0	0	0	0	0	0	0	0	0	0	0	0	0	0	0	0
Gut-CRC	ERR479102	0	0.03328	0.12958	0	0	0	0	0	0	0	0	0.26925	0	0	0	0	0	0	0	0	0	0	0	0	0	0	0	0	0	0	0	0	0	0	0	0	0	0	0	0	0	0	0	0	0	0	0	0
Gut-CRC	ERR479203	0	0	0.0497	0	0	0	0	0	0	0	0	0	0	0	0	0	0	0	0	0	0	0	0	0	0	0	0	0	0	0	0	0	0	0	0	0	0	0	0	0	0	0	0	0	0	0	0	0
Gut-CRC	ERR479270	0	0	0	0	0	0	0	0	0	0	0	0	0	0	0	0	0	0	0	0	0	0	0	0	0	0	0	0	0	0	0	0	0	0	0	0	0	0	0	0	0	0	0	0	0	0	0	0
Gut-CRC	ERR479323	0	0	0	0	0	0	0	0	0	0	0	0	0	0	0	0	0	0	0	0	0	0	0	0	0	0	0	0	0	0	0	0	0	0	0	0	0	0	0	0	0	0	0	0	0	0	0	0
Gut-CRC	ERR479326	0	0	0.09332	0	0	0	0	0	0	0	0.10673	0	0	0	0	0	0	0	0	0	0	0	0	0	0	0	0	0	0	0	0	0	0	0	0	0	0	0	0	0	0	0	0	0	0	0	0	0
Gut-CRC	ERR479570	0	0	0	0	0	0	0	0	0	0	0	0	0	0	0	0	0	0	0	0	0	0	0	0	0	0	0	0	0	0	0	0	0	0	0	0	0	0	0	0	0	0	0	0	0	0	0	0
Gut-CRC	ERR479577	0	0	0	0	0	0	0	0	0	0	0	0	0	0	0	0	0	0	0	0	0	0	0	0	0	0	0	0	0	0	0	0	0	0	0	0	0	0	0	0	0	0	0	0	0	0	0	0
Gut-CRC	ERR479583	0	0	0	0	0	0	0	0	0	0	0	0	0	0	0	0	0	0	0	0	0	0	0	0	0	0	0	0	0	0	0	0	0	0	0	0	0	0	0	0	0	0	0	0	0	0	0	0
Gut-CRC	ERR479596	0	0	0	0	0	0	0	0	0	0	0	0	0	0	0	0	0	0	0	0	0	0	0	0	0	0	0	0	0	0	0	0	0	0	0	0	0	0	0	0	0	0	0	0	0	0	0	0
Gut-CRC	ERR479597	0	0	0	0	0	0	0	0	0	0	0	0	0	0	0	0	0	0	0	0	0	0	0	0	0	0	0	0	0	0	0	0	0	0	0	0	0	0	0	0	0	0	0	0	0	0	0	0
Gut-CRC	ERR688506	0	0	0	0	0	0	0	0	0	0	0	0	0	0	0	0	0	0	0	0	0	0	0	0	0	0	0	0	0	0	0	0	0	0	0	0	0	0	0	0	0	0	0	0	0	0	0	0
Gut-CRC	ERR688507	0	0	0	0	0	0	0	0	0	0	0	0	0	0	0	0	0	0	0	0	0	0	0	0	0	0	0	0	0	0	0	0	0	0	0	0	0	0	0	0	0	0	0	0	0	0	0	0
Gut-CRC	ERR688509	0	0	0	0	0	0	0	0	0	0	0	0	0	0	0	0	0	0	0	0	0	0	0	0	0	0	0	0	0	0	0	0	0	0	0	0	0	0	0	0	0	0	0	0	0	0	0	0
Gut-CRC	ERR688510	0	0.00222	0	0	0	0	0	0	0	0	0	0	0	0	0	0	0	0	0	0	0	0	0	0	0	0	0	0	0	0	0	0	0	0	0	0	0	0	0	0	0	0	0	0	0	0	0	0
Gut-CRC	ERR688511	0	0	0.01562	0	0	0	0	0	0	0	0	0	0	0	0	0	0	0	0	0	0	0	0	0	0	0	0	0	0	0	0	0	0	0	0	0	0	0	0	0	0	0	0	0	0	0	0	0
Gut-CRC	ERR688514	0	0	0	0	0	0	0	0	0	0	0	0	0	0	0	0	0	0	0	0	0	0	0	0	0	0	0	0	0	0	0	0	0	0	0	0	0	0	0	0	0	0	0	0	0	0	0	0
Gut-CRC	ERR688516	0	0	0	0	0	0	0	0	0	0	0	0	0	0	0	0	0	0	0	0	0	0	0	0	0	0	0	0	0	0	0	0	0	0	0	0	0	0	0	0	0	0	0	0	0	0	0	0
Gut-CRC	ERR688518	0	0	0	0	0	0	0	0	0	0	0	0	0	0	0	0	0	0	0	0	0	0	0	0	0	0	0	0	0	0	0	0	0	0	0	0	0	0	0	0	0	0	0	0	0	0	0	0
Gut-CRC	ERR688520	0	0	0	0	0	0	0	0	0	0	0	0	0	0	0	0	0	0	0	0	0	0	0	0	0	0	0	0	0	0	0	0	0	0	0	0	0	0	0	0	0	0	0	0	0	0	0	0
Gut-CRC	ERR688523	0	0	0	0	0	0	0	0	0	0	0	0	0	0	0	0	0	0	0	0	0	0	0	0	0	0	0	0	0	0	0	0	0	0	0	0	0	0	0	0	0	0	0	0	0	0	0	0
Gut-CRC	ERR688528	0	0	0	0	0	0	0	0	0	0	0	0	0	0	0	0	0	0	0	0	0	0	0	0	0	0	0	0	0	0	0	0	0	0	0	0	0	0	0	0	0	0	0	0	0	0	0	0
Gut-CRC	ERR688529	0	0	0	0	0	0	0	0	0	0	0	0	0	0	0	0	0	0	0	0	0	0	0	0	0	0	0	0	0	0	0	0	0	0	0	0	0	0	0	0	0	0	0	0	0	0	0	0
Gut-CRC	ERR688530	0	0	0	0	0	0	0	0	0	0	0	0	0	0	0	0	0	0	0	0	0	0	0	0	0	0	0	0	0	0	0	0	0	0	0	0	0	0	0	0	0	0	0	0	0	0	0	0
Gut-CRC	ERR688532	0	0	0	0	0	0	0	0	0	0	0	0	0	0	0	0	0	0	0	0	0	0	0	0	0	0	0	0	0	0	0	0	0	0	0	0	0	0	0	0	0	0	0	0	0	0	0	0
Gut-CRC	ERR688533	0	0	0	0	0	0	0	0	0	0	0.00581	0	0	0	0	0	0	0	0	0	0	0	0	0	0	0	0	0	0	0	0	0	0	0	0	0	0	0	0	0	0	0	0	0	0	0	0	0
Gut-CRC	ERR688535	0	0	0	0	0	0	0	0	0	0	0	0	0	0	0	0	0	0	0	0	0	0	0	0	0	0	0	0	0	0	0	0	0	0	0	0	0	0	0	0	0	0	0	0	0	0	0	0
Gut-CRC	ERR688537	0	0	0	0	0	0	0	0	0	0	0	0	0	0	0	0	0	0	0	0	0	0	0	0	0	0	0	0	0	0	0	0	0	0	0	0	0	0	0	0	0	0	0	0	0	0	0	0
Gut-CRC	ERR688539	0	0	0	0	0	0	0	0	0	0	0	0	0	0	0	0	0	0	0	0	0	0	0	0	0	0	0	0	0	0	0	0	0	0	0	0	0	0	0	0	0	0	0	0	0	0	0	0
Gut-CRC	ERR688543	0	0	0	0	0	0	0	0	0	0	0	0	0	0	0	0	0	0	0	0	0	0	0	0	0	0	0	0	0	0	0	0	0	0	0	0	0	0	0	0	0	0	0	0	0	0	0	0
Gut-CRC	ERR688544	0	0	0	0	0	0	0	0	0	0	0	0	0	0	0	0	0	0	0	0	0	0	0	0	0	0	0	0	0	0	0	0	0	0	0	0	0	0	0	0	0	0	0	0	0	0	0	0
Gut-CRC	ERR688550	0	0	0	0	0	0	0	0	0	0	0	0	0	0	0	0	0	0	0	0	0	0	0	0	0	0	0	0	0	0	0	0	0	0	0	0	0	0	0	0	0	0	0	0	0	0	0	0
Gut-CRC	ERR688551	0	0	0.01518	0	0	0	0	0	0	0	0	0	0	0	0	0	0	0	0	0	0	0	0	0	0	0	0	0	0	0	0	0	0	0	0	0	0	0	0	0	0	0	0	0	0	0	0	0
Gut-CRC	ERR688552	0	0	0	0	0	0	0	0	0	0	0	0	0	0	0	0	0	0	0	0	0	0	0	0	0	0	0	0	0	0	0	0	0	0	0	0	0	0	0	0	0	0	0	0	0	0	0	0
Gut-CRC	ERR688554	0	0	0	0	0	0	0	0	0	0	0	0	0	0	0	0	0	0	0	0	0	0	0	0	0	0	0	0	0	0	0	0	0	0	0	0	0	0	0	0	0	0	0	0	0	0	0	0
Gut-CRC	ERR688556	0	0	0	0	0	0	0	0	0	0	0	0	0	0.00933	0	0	0	0	0	0	0	0	0	0	0	0	0	0	0	0	0	0	0	0	0	0	0	0	0	0	0	0	0	0	0	0	0	0
Gut-CRC	ERR688557	0	0	0	0	0	0	0	0	0	0	0	0	0	0	0	0	0	0	0	0	0	0	0	0	0	0	0	0	0	0	0	0	0	0	0	0	0	0	0	0	0	0	0	0	0	0	0	0
Gut-CRC	ERR688559	0	0	0	0	0	0	0	0	0	0	0	0	0	0	0	0	0	0	0	0	0	0	0	0	0	0	0	0	0	0	0	0	0	0	0	0	0	0	0	0	0	0	0	0	0	0	0	0
Gut-CRC	ERR688561	0.00223	0.00646	0	0	0	0	0	0	0	0	0	0	0	0	0	0	0	0	0	0	0	0	0	0	0	0	0	0	0	0	0	0	0	0	0	0	0	0	0	0	0	0	0	0	0	0	0	0
Gut-CRC	ERR688562	0.0005	0	0	0	0	0	0	0	0	0	0	0	0	0	0	0	0	0	0	0	0	0	0	0	0	0	0	0	0	0	0	0	0	0	0	0	0	0	0	0	0	0	0	0	0	0	0	0
Gut-CRC	ERR688563	0	0	0	0	0	0	0	0	0	0	0	0	0	0	0	0	0	0	0	0	0	0	0	0	0	0	0	0	0	0	0	0	0	0	0	0	0	0	0	0	0	0	0	0	0	0	0	0
Gut-CRC	ERR688564	0	0	0	0	0	0	0	0	0	0	0	0	0	0	0	0	0	0	0	0	0	0	0	0	0	0	0	0	0	0	0	0	0	0	0	0	0	0	0	0	0	0	0	0	0	0	0	0
Gut-CRC	ERR688565	0	0	0	0	0	0	0	0	0	0	0	0	0	0	0	0	0	0	0	0	0	0	0	0	0	0	0	0	0	0	0	0	0	0	0	0	0	0	0	0	0	0	0	0	0	0	0	0
Gut-CRC	ERR688566	0	0	0	0	0	0	0	0	0	0	0	0	0	0	0	0	0	0	0	0	0	0	0	0	0	0	0	0	0	0	0	0	0	0	0	0	0	0	0	0	0	0	0	0	0	0	0	0
Gut-CRC	ERR688590	0	0	0.02163	0	0	0	0	0	0	0	0	0	0	0	0	0	0	0	0	0	0	0	0	0	0	0	0	0	0	0	0	0	0	0	0	0	0	0	0	0	0	0	0	0	0	0	0	0
Gut-CRC	ERR688591	0	0	0.00028	0	0	0	0	0	0	0	0	0	0	0	0	0	0	0	0	0	0	0	0	0	0	0	0	0	0	0	0	0	0	0	0	0	0	0	0	0	0	0	0	0	0	0	0	0
Gut-CRC	ERR688593	0	0	0	0	0	0	0	0	0	0	0	0	0	0	0	0	0	0	0	0	0	0	0	0	0	0	0	0	0	0	0	0	0	0	0	0	0	0	0	0	0	0	0	0	0	0	0	0
Gut-CRC	ERR688594	0	0	0	0	0	0	0	0	0	0	0	0	0	0	0	0	0	0	0	0	0	0	0	0	0	0	0	0	0	0	0	0	0	0	0	0	0	0	0	0	0	0	0	0	0	0	0	0
Gut-CRC	ERR688595	0	0	0	0	0	0	0	0	0	0	0	0	0	0	0	0	0	0	0	0	0	0	0	0	0	0	0	0	0	0	0	0	0	0	0	0	0	0	0	0	0	0	0	0	0	0	0	0
Gut-CRC	ERR688596	0	0	0	0	0	0	0	0	0	0	0	0	0	0	0	0	0	0	0	0	0	0	0	0	0	0	0	0	0	0	0	0	0	0	0	0	0	0	0	0	0	0	0	0	0	0	0	0
Gut-CRC	ERR688598	0.02521	0.01774	0	0	0	0	0	0	0	0	0	0	0	0	0	0	0	0	0	0	0	0	0	0	0	0	0	0	0	0	0	0	0	0	0	0	0	0	0	0	0	0	0	0	0	0	0	0
Gut-CRC	ERR688599	0	0	0	0	0	0	0	0	0	0	0	0	0	0	0	0	0	0	0	0	0	0	0	0	0	0	0	0	0	0	0	0	0	0	0	0	0	0	0	0	0	0	0	0	0	0	0	0
Gut-CRC	ERR688600	0	0	0	0	0	0	0	0	0	0	0	0	0	0	0	0	0	0	0	0	0	0	0	0	0	0	0	0	0	0	0	0	0	0	0	0	0	0	0	0	0	0	0	0	0	0	0	0
Gut-CRC	ERR688603	0	0	0	0	0	0	0	0	0	0	0	0	0	0	0	0	0	0	0	0	0	0	0	0	0	0	0	0	0	0	0	0	0	0	0	0	0	0	0	0	0	0	0	0	0	0	0	0
Gut-CRC	ERR688605	0	0	0	0	0	0	0	0	0	0	0	0	0	0	0	0	0	0	0	0	0	0	0	0	0	0	0	0	0	0	0	0	0	0	0	0	0	0	0	0	0	0	0	0	0	0	0	0
Gut-CRC	ERR688606	0	0	0	0	0	0	0	0	0	0	0	0	0	0	0	0	0	0	0	0	0	0	0	0	0	0	0	0	0	0	0	0	0	0	0	0	0	0	0	0	0	0	0	0	0	0	0	0
Gut-CRC	ERR688607	0	0	0	0	0	0	0	0	0	0	0	0	0	0	0	0	0	0	0	0	0	0	0	0	0	0	0	0	0	0	0	0	0	0	0	0	0	0	0	0	0	0	0	0	0	0	0	0
Gut-CRC	ERR688608	0	0	0	0	0	0	0	0	0	0	0	0	0	0	0	0	0	0	0	0	0	0	0	0	0	0	0	0	0	0	0	0	0	0	0	0	0	0	0	0	0	0	0	0	0	0	0	0
Gut-CRC	ERR688610	0	0	0	0	0	0	0	0	0	0	0	0	0	0	0	0	0	0	0	0	0	0	0	0	0	0	0	0	0	0	0	0	0	0	0	0	0	0	0	0	0	0	0	0	0	0	0	0
Gut-CRC	ERR688612	0	0	0.00684	0	0	0	0	0	0	0	0	0	0	0	0	0	0	0	0	0	0	0	0	0	0	0	0	0	0	0	0	0	0	0	0	0	0	0	0	0	0	0	0	0	0	0	0	0
Gut-CRC	ERR688614	0	0	0	0	0	0	0	0	0	0	0	0	0	0	0	0	0	0	0	0	0	0	0	0	0	0	0	0	0	0	0	0	0	0	0	0	0	0	0	0	0	0	0	0	0	0	0	0
Gut-CRC	ERR688616	0	0	0	0	0	0	0	0	0	0	0	0.21978	0	0	0	0	0	0	0	0	0	0	0	0	0	0	0	0	0	0	0	0	0	0	0	0	0	0	0	0	0	0	0	0	0	0	0	0
Gut-CRC	ERR688617	0	0	0	0	0	0	0	0	0	0	0	0	0	0	0	0	0	0	0	0	0	0	0	0	0	0	0	0	0	0	0	0	0	0	0	0	0	0	0	0	0	0	0	0	0	0	0	0
Gut-CRC	ERR688619	0	0	0	0	0	0	0	0	0	0	0	0	0	0	0	0	0	0	0	0	0	0	0	0	0	0	0	0	0	0	0	0	0	0	0	0	0	0	0	0	0	0	0	0	0	0	0	0
Gut-CRC	ERR688622	0	0	0	0	0	0	0	0	0	0	0	0	0	0	0	0	0	0	0	0	0	0	0	0	0	0	0	0	0	0	0	0	0	0	0	0	0	0	0	0	0	0	0	0	0	0	0	0
Gut-CRC	ERR688624	0	0	0	0	0	0	0	0	0	0	0	0	0	0	0	0	0	0	0	0	0	0	0	0	0	0	0	0	0	0	0	0	0	0	0	0	0	0	0	0	0	0	0	0	0	0	0	0
Gut-CRC	ERR688646	0	0	0	0	0	0	0	0	0	0	0	0	0	0	0	0	0	0	0	0	0	0	0	0	0	0	0	0	0	0	0	0	0	0	0	0	0	0	0	0	0	0	0	0	0	0	0	0
Gut-CRC	ERR688648	0	0	0	0	0	0	0	0	0	0	0	0	0	0	0	0	0	0	0	0	0	0	0	0	0	0	0	0	0	0	0	0	0	0	0	0	0	0	0	0	0	0	0	0	0	0	0	0
Gut-CRC	ERR710426	0	0	0	0	0	0	0	0	0	0	0	0	0	0	0	0	0	0	0	0	0	0	0	0	0	0	0	0	0	0	0	0	0	0	0	0	0	0	0	0	0	0	0	0	0	0	0	0
Gut-CRC	ERR710427	0	0	0	0	0	0	0	0	0	0	0	0	0	0	0	0	0	0	0	0	0	0	0	0	0	0	0	0	0	0	0	0	0	0	0	0	0	0	0	0	0	0	0	0	0	0	0	0
Gut-CRC	ERR710428	0	0	0	0	0	0	0	0	0	0	0	0.76977	0	0	0	0	0	0	0	0	0	0	0	0	0	0	0	0	0	0	0	0	0	0	0	0	0	0	0	0	0	0	0	0	0	0	0	0
Gut-CRC	ERR710429	0	0	0	0	0	0	0	0	0	0	0	0	0	0	0	0	0	0	0	0	0	0	0	0	0	0	0	0	0	0	0	0	0	0	0	0	0	0	0	0	0	0	0	0	0	0	0	0
Gut-CRC	ERR710430	0	0	0	0	0	0	0	0	0	0	0	0	0	0	0	0	0	0	0	0	0	0	0	0	0	0	0	0	0	0	0	0	0	0	0	0	0	0	0	0	0	0	0	0	0	0	0	0
Gut-CRC	ERR710432	0	0	0	0	0	0	0	0	0	0	0	0.26673	0	0	0	0	0	0	0	0	0	0	0	0	0	0	0	0	0	0	0	0	0	0	0	0	0	0	0	0	0	0	0	0	0	0	0	0
Gut-CRC	SRR14610569	0	0	0	0	0	0	0	0	0	0	0	0	0	0	0	0	0	0	0	0	0	0	0	0	0	0	0	0	0	0	0	0	0	0	0	0	0	0	0	0	0	0	0	0	0	0	0	0
Gut-CRC	SRR14610570	0	0	0	0	0	0	0	0	0	0	0	0	0	0	0	0	0	0	0	0	0	0	0	0	0	0	0	0	0	0	0	0	0	0	0	0	0	0	0	0	0	0	0	0	0	0	0	0
Gut-CRC	SRR14610571	0	0	0	0	0	0	0	0	0	0	0	0	0	0	0	0	0	0	0	0	0	0	0	0	0	0	0	0	0	0	0	0	0	0	0	0	0	0	0	0	0	0	0	0	0	0	0	0
Gut-CRC	SRR14610572	0	0.00132	0	0	0	0	0	0	0	0	0	0	0.00482	0	0	0	0	0	0	0	0	0	0	0	0	0	0	0	0	0	0	0	0	0	0	0	0	0	0	0	0	0	0	0	0	0	0	0
Gut-CRC	SRR14610573	0	0	0	0	0	0	0	0	0	0	0	0	0	0	0	0	0	0	0	0	0	0	0	0	0	0	0	0	0	0	0	0	0	0	0	0	0	0	0	0	0	0	0	0	0	0	0	0
Gut-CRC	SRR14610574	0	0	0	0	0	0	0	0	0	0	0	0	0	0	0	0	0	0	0	0	0	0	0	0	0	0	0	0	0	0	0	0	0	0	0	0	0	0	0	0	0	0	0	0	0	0	0	0
Gut-CRC	SRR14610575	0	0	0	0	0	0	0	0	0	0	0	0	0	0	0	0	0	0	0	0	0	0	0	0	0	0	0	0	0	0	0	0	0	0	0	0	0	0	0	0	0	0	0	0	0	0	0	0
Gut-CRC	SRR14610576	0	0	0.05541	0	0	0	0	0	0	0	0	0	0	0	0	0	0	0	0	0	0	0	0	0	0	0	0	0	0	0	0	0	0	0	0	0	0	0	0	0	0	0	0	0	0	0	0	0
Gut-CRC	SRR14610577	0	0	0	0	0	0	0	0	0	0	0	0	0	0	0	0	0	0	0	0	0	0	0	0	0	0	0	0	0	0	0	0	0	0	0	0	0	0	0	0	0	0	0	0	0	0	0	0
Gut-CRC	SRR14610578	0	0	0	0	0	0	0	0	0	0	0	0	0	0	0	0	0	0	0	0	0	0	0	0	0	0	0	0	0	0	0	0	0	0	0	0	0	0	0	0	0	0	0	0	0	0	0	0
Gut-CRC	SRR14610580	0	0	0	0	0	0	0	0	0	0	0	0	0	0	0	0	0	0	0	0	0	0	0	0	0	0	0	0	0	0	0	0	0	0	0	0	0	0	0	0	0	0	0	0	0	0	0	0
Gut-CRC	SRR14610581	0	0	0.00956	0	0	0	0	0	0	0	0	0	0	0	0	0	0	0	0	0	0	0	0	0	0	0	0	0	0	0	0	0	0	0	0	0	0	0	0	0	0	0	0	0	0	0	0	0
Gut-CRC	SRR14610582	0	0	0	0	0	0	0	0	0	0	0	0	0	0	0	0	0	0	0	0	0	0	0	0	0	0	0	0	0	0	0	0	0	0	0	0	0	0	0	0	0	0	0	0	0	0	0	0
Gut-CRC	SRR14610583	0	0	0	0	0	0	0	0	0	0	0	0	0	0	0	0	0	0	0	0	0	0	0	0	0	0	0	0	0	0	0	0	0	0	0	0	0	0	0	0	0	0	0	0	0	0	0	0
Gut-CRC	SRR14610584	0.54765	0.31263	0.08957	0	0	0	0	0	0	0	0	0	0	0	0	0	0	0	0	0	0	0	0	0	0	0	0	0	0	0	0	0	0	0	0	0	0	0	0	0	0	0	0	0	0	0	0	0
Gut-CRC	SRR14610585	0	0.00157	0	0	0	0	0	0	0	0	0	0	0	0	0	0	0	0	0	0	0	0	0	0	0	0	0	0	0	0	0	0	0	0	0	0	0	0	0	0	0	0	0	0	0	0	0	0
Gut-CRC	SRR14610586	0	0	0	0	0	0	0	0	0	0	0	0	0	0	0	0	0	0	0	0	0	0	0	0	0	0	0	0	0	0	0	0	0	0	0	0	0	0	0	0	0	0	0	0	0	0	0	0
Gut-CRC	SRR14610587	0	0	0	0	0	0	0	0	0	0	0	0	0	0	0	0	0	0	0	0	0	0	0	0	0	0	0	0	0	0	0	0	0	0	0	0	0	0	0	0	0	0	0	0	0	0	0	0
Gut-CRC	SRR14610588	0	0	0	0	0	0	0	0	0	0	0	0	0	0	0	0	0	0	0	0	0	0	0	0	0	0	0	0	0	0	0	0	0	0	0	0	0	0	0	0	0	0	0	0	0	0	0	0
Gut-CRC	SRR14610589	0	0	0.00754	0	0	0	0	0	0	0	0	0	0	0	0	0	0	0	0	0	0	0	0	0	0	0	0	0	0	0	0	0	0	0	0	0	0	0	0	0	0	0	0	0	0	0	0	0
Gut-CRC	SRR14610604	0	0	0.00109	0	0	0	0	0	0	0	0	0	0	0	0	0	0	0	0	0	0	0	0	0	0	0	0	0	0	0	0	0	0	0	0	0	0	0	0	0	0	0	0	0	0	0	0	0
Gut-CRC	SRR14610605	0	0	0	0	0	0	0	0	0	0	0	0	0	0	0	0	0	0	0	0	0	0	0	0	0	0	0	0	0	0	0	0	0	0	0	0	0	0	0	0	0	0	0	0	0	0	0	0
Gut-CRC	SRR14610606	0	0	0.00371	0	0	0	0	0	0	0	0	0	0	0	0	0	0	0	0	0	0	0	0	0	0	0	0	0	0	0	0	0	0	0	0	0	0	0	0	0	0	0	0	0	0	0	0	0
Gut-CRC	SRR14610607	0	0	0.03352	0	0	0	0	0	0	0	0	0	0	0	0	0	0	0	0	0	0	0	0	0	0	0	0	0	0	0	0	0	0	0	0	0	0	0	0	0	0	0	0	0	0	0	0	0
Gut-CRC	SRR14610608	0	0	0	0	0	0	0	0	0	0	0	0	0	0	0	0	0	0	0	0	0	0	0	0	0	0	0	0	0	0	0	0	0	0	0	0	0	0	0	0	0	0	0	0	0	0	0	0
Gut-CRC	SRR14610609	0	0	0	0	0	0	0	0	0	0	0	0	0	0	0	0	0	0	0	0	0	0	0	0	0	0	0	0	0	0	0	0	0	0	0	0	0	0	0	0	0	0	0	0	0	0	0	0
Gut-CRC	SRR14610610	0	0	0	0	0	0	0	0	0	0	0	0	0	0	0	0	0	0	0	0	0	0	0	0	0	0	0	0	0	0	0	0	0	0	0	0	0	0	0	0	0	0	0	0	0	0	0	0
Gut-CRC	SRR14610611	0	0	0	0	0	0	0	0	0	0	0	0	0	0	0	0	0	0	0	0	0	0	0	0	0	0	0	0	0	0	0	0	0	0	0	0	0	0	0	0	0	0	0	0	0	0	0	0
Gut-CRC	SRR14610612	0	0	0	0	0	0	0	0	0	0	0	0	0	0	0	0	0	0	0	0	0	0	0	0	0	0	0	0	0	0	0	0	0	0	0	0	0	0	0	0	0	0	0	0	0	0	0	0
Gut-CRC	SRR14610614	0	0	0	0	0	0	0	0	0	0	0	0	0	0	0	0	0	0	0	0	0	0	0	0	0	0	0	0	0	0	0	0	0	0	0	0	0	0	0	0	0	0	0	0	0	0	0	0
Gut-CRC	SRR14610615	0	0	0	0	0	0	0	0	0	0	0	0	0	0	0	0	0	0	0	0	0	0	0	0	0	0	0	0	0	0	0	0	0	0	0	0	0	0	0	0	0	0	0	0	0	0	0	0
Gut-CRC	SRR14610616	0	0	0	0	0	0	0	0	0	0	0	0	0	0	0	0	0	0	0	0	0	0	0	0	0	0	0	0	0	0	0	0	0	0	0	0	0	0	0	0	0	0	0	0	0	0	0	0
Gut-CRC	SRR14610617	0	0.0007	0	0	0	0	0	0	0	0	0	0	0	0	0	0	0	0	0	0	0	0	0	0	0	0	0	0	0	0	0	0	0	0	0	0	0	0	0	0	0	0	0	0	0	0	0	0
Gut-CRC	SRR14610618	0	0	0	0	0	0	0	0	0	0	0	0	0	0	0	0	0	0	0	0	0	0	0	0	0	0	0	0	0	0	0	0	0	0	0	0	0	0	0	0	0	0	0	0	0	0	0	0
Gut-CRC	SRR14610619	0	0	0	0	0	0	0	0	0	0	0	0	0	0.53365	0	0	0	0	0	0	0	0	0	0	0	0	0	0	0	0	0	0	0	0	0	0	0	0	0	0	0	0	0	0	0	0	0	0
Gut-CRC	SRR14610620	0	0	0	0	0	0	0	0	0	0	0	0	0	0	0	0	0	0	0	0	0	0	0	0	0	0	0	0	0	0	0	0	0	0	0	0	0	0	0	0	0	0	0	0	0	0	0	0
Gut-CRC	SRR14610621	0	0	0	0	0	0	0	0	0	0	0	0	0	0	0	0	0	0	0	0	0	0	0	0	0	0	0	0	0	0	0.00772	0	0	0	0	0	0	0	0	0	0	0	0	0	0	0	0	0
Gut-CRC	SRR14610622	0	0	0	0	0	0	0	0	0	0	0	0	0	0	0	0	0	0	0	0	0	0	0	0	0	0	0	0	0	0	0	0	0	0	0	0	0	0	0	0	0	0	0	0	0	0	0	0
Gut-CRC	SRR14610623	0.00023	0.0049	0.00225	0	0	0	0	0	0	0	0	0	0	0	0	0	0	0	0	0	0	0	0	0	0	0	0	0	0	0	0	0	0	0	0	0	0	0	0	0	0	0	0	0	0	0	0	0
Gut-CRC	SRR14610625	0	0	0	0	0	0	0	0	0	0	0	0	0	0	0	0	0	0	0	0	0	0	0	0	0	0	0	0	0	0	0	0	0	0	0	0	0	0	0	0	0	0	0	0	0	0	0	0
Gut-CRC	SRR14610626	0.00902	0.00883	0	0	0	0	0	0	0	0	0	0	0	0	0	0	0	0	0	0	0	0	0	0	0	0	0	0	0	0	0	0	0	0	0	0	0	0	0	0	0	0	0	0	0	0	0	0
Gut-CRC	SRR14610627	0	0	0	0	0	0	0	0	0	0	0	0	0	0	0	0	0	0	0	0	0	0	0	0	0	0	0	0	0	0	0	0	0	0	0	0	0	0	0	0	0	0	0	0	0	0	0	0
Gut-CRC	SRR14610628	0	0	0	0	0	0	0	0	0	0	0	0	0	0	0	0	0	0	0	0	0	0	0	0	0	0	0	0	0	0	0	0	0	0	0	0	0	0	0	0	0	0	0	0	0	0	0	0
Gut-CRC	SRR14610629	0	0	0	0	0	0	0	0	0	0	0	0	0	0	0	0	0	0	0	0	0	0	0	0	0	0	0	0	0	0	0	0	0	0	0	0	0	0	0	0	0	0	0	0	0	0	0	0
Gut-CRC	SRR14610630	0	0	0	0	0	0	0	0	0	0	0	0	0	0	0	0	0	0	0	0	0	0	0	0	0	0	0	0	0	0	0.00259	0.00185	0.00128	0	0	0	0	0	0	0	0.00272	0	0	0	0	0	0	0
Gut-CRC	SRR14610631	0.00254	0.00106	0	0	0	0	0	0	0	0	0	0	0	0	0	0	0	0	0	0	0	0	0	0	0	0	0	0	0	0	0	0	0	0	0	0	0	0	0	0	0	0	0	0	0	0	0	0
Gut-CRC	SRR14610632	0.01097	0.01183	0	0	0	0	0	0	0	0	0	0	0	0	0	0	0	0	0	0	0	0	0	0	0	0	0	0	0	0	0	0	0	0	0	0	0	0	0	0	0	0	0	0	0	0	0	0
Gut-CRC	SRR14610633	0	0	0	0	0	0	0	0	0	0	0	0	0	0	0	0	0	0	0	0	0	0	0	0	0	0	0	0	0	0	0	0	0	0	0	0	0	0	0	0	0	0	0	0	0	0	0	0
Gut-CRC	SRR14610634	0	0.00218	0	0	0	0	0	0	0	0	0	0	0	0	0	0	0	0	0	0	0	0	0	0	0	0	0	0	0	0	0	0	0	0	0	0	0	0	0	0	0	0	0	0	0	0	0	0
Gut-CRC	SRR14610660	0	0	0	0	0	0	0	0	0	0	0	0	0	0	0	0	0	0	0	0	0	0	0	0	0	0	0	0	0	0	0	0	0	0	0	0	0	0	0	0	0	0	0	0	0	0	0	0
Gut-CRC	SRR14610661	0	0	0.03057	0	0	0	0	0	0	0	0	0	0	0	0	0	0	0	0	0	0	0	0	0	0	0	0	0	0	0	0	0	0	0	0	0	0	0	0	0	0	0	0	0	0	0	0	0
Gut-CRC	SRR14610662	0	0	0	0	0	0	0	0	0	0	0	0	0	0	0	0	0	0	0	0	0	0	0	0	0	0	0	0	0	0	0	0	0	0	0	0	0	0	0	0	0	0	0	0	0	0	0	0
Gut-CRC	SRR14610663	0	0	0	0	0	0	0	0	0	0	0	0	0.00685	0	0	0	0	0	0	0	0	0	0	0	0	0	0	0	0	0	0	0	0	0	0	0	0	0	0	0	0	0	0	0	0	0	0	0
Gut-CRC	SRR14610664	0	0	0	0	0	0	0	0	0	0	0	0	0	0	0	0	0	0	0	0	0	0	0	0	0	0	0	0	0	0	0	0	0	0	0	0	0	0	0	0	0	0	0	0	0	0	0	0
Gut-CRC	SRR14610665	0	0	0.00566	0	0	0	0	0	0	0	0	0	0	0	0	0	0	0	0	0	0	0	0	0	0	0	0	0	0	0	0	0	0	0	0	0	0	0	0	0	0	0	0	0	0	0	0	0
Gut-CRC	SRR14610668	0	0	0	0	0	0	0	0	0	0	0	0	0	0	0	0	0	0	0	0	0	0	0	0	0	0	0	0	0	0	0	0	0	0	0	0	0	0	0	0	0	0	0	0	0	0	0	0
Gut-CRC	SRR14610669	0.00225	0.00206	0	0	0	0	0	0	0	0	0	0	0	0	0	0	0	0	0	0	0	0	0	0	0	0	0	0	0	0	0	0	0	0	0	0	0	0	0	0	0	0	0	0	0	0	0	0
Gut-CRC	SRR14610670	0	0	0	0	0	0	0	0	0	0	0	0	0	0	0	0	0	0	0	0	0	0	0	0	0	0	0	0	0	0	0	0	0	0	0	0	0	0	0	0	0	0	0	0	0	0	0	0
Gut-CRC	SRR14610671	0	0	0.01669	0	0	0	0	0	0	0	0	0	0	0	0	0	0	0	0	0	0	0	0	0	0	0	0	0	0	0	0	0	0	0	0	0	0	0	0	0	0	0	0	0	0	0	0	0
Gut-CRC	SRR14610672	0	0	0	0	0	0	0	0	0	0	0	0	0	0	0	0	0	0	0	0	0	0	0	0	0	0	0	0	0	0	0	0	0	0	0	0	0	0	0	0	0	0	0	0	0	0	0	0
Gut-CRC	SRR14610673	0	0	0	0	0	0	0	0	0	0	0	0	0	0	0	0	0	0	0	0	0	0	0	0	0	0	0	0	0	0	0	0	0	0	0	0	0	0	0	0	0	0	0	0	0	0	0	0
Gut-CRC	SRR14610674	0.00285	0	1.07453	0	0	0	0	0	0	0	0	0	0	0	0	0	0	0	0	0	0	0	0	0	0	0	0	0	0	0	0	0	0	0	0	0	0	0	0	0	0	0	0	0	0	0	0	0
Gut-CRC	SRR14610675	0	0	0	0	0	0	0	0	0	0	0	0	0	0	0	0	0	0	0	0	0	0	0	0	0	0	0	0	0	0	0	0	0	0	0	0	0	0	0	0	0	0	0	0	0	0	0	0
Gut-CRC	SRR14610676	0.01399	0.01825	0	0	0	0	0	0	0	0	0	0	0	0	0	0	0	0	0	0	0	0	0	0	0	0	0	0	0	0	0	0	0	0	0	0	0	0	0	0	0	0	0	0	0	0	0	0
Gut-CRC	SRR14610677	0	0	0	0	0	0	0	0	0	0	0	0	0	0	0	0	0	0	0	0	0	0	0	0	0	0	0	0	0	0	0	0	0	0	0	0	0	0	0	0	0	0	0	0	0	0	0	0
Gut-CRC	SRR14610679	0	0	0	0	0	0	0	0	0	0	0	0	0	0	0	0	0	0	0	0	0	0	0	0	0	0	0	0	0	0	0	0	0	0	0	0	0	0	0	0	0	0	0	0	0	0	0	0
Gut-CRC	SRR14610680	0	0	0.55956	0	0	0	0	0	0	0	0	0	0	0	0	0	0	0	0	0	0	0	0	0	0	0	0	0	0	0	0	0	0	0	0	0	0	0	0	0	0	0	0	0	0	0	0	0
Gut-CRC	SRR14610681	0	0	0	0	0	0	0	0	0	0	0	0	0	0	0	0	0	0	0	0	0	0	0	0	0	0	0	0	0	0	0	0	0	0	0	0	0	0	0	0	0	0	0	0	0	0	0	0
Gut-CRC	SRR14610682	0	0	0.01451	0	0	0	0	0	0	0	0	0	0	0	0	0	0	0	0	0	0	0	0	0	0	0	0	0	0	0	0	0	0	0	0	0	0	0	0	0	0	0	0	0	0	0	0	0
Gut-CRC	SRR14610683	0	0	0	0	0	0	0	0	0	0	0	0	0	0	0	0	0	0	0	0	0	0	0	0	0	0	0	0	0	0	0	0	0	0	0	0	0	0	0	0	0	0	0	0	0	0	0	0
Gut-CRC	SRR14610684	0	0	0	0	0	0	0	0	0	0	0	0	0	0	0	0	0	0	0	0	0	0	0	0	0	0	0	0	0	0	0	0	0	0	0	0	0	0	0	0	0	0	0	0	0	0	0	0
Gut-CRC	SRR14610685	0	0	0	0	0	0	0	0	0	0	0	0	0.05769	0	0	0	0	0	0	0	0	0	0	0	0	0	0	0	0	0	0	0	0	0	0	0	0	0	0	0	0	0	0	0	0	0	0	0
Gut-CRC	SRR14610686	0	0	0	0	0	0	0	0	0	0	0	0	0	0	0	0	0	0	0	0	0	0	0	0	0	0	0	0	0	0	0	0	0	0	0	0	0	0	0	0	0	0	0	0	0	0	0	0
Gut-CRC	SRR14610687	0	0	0	0	0	0	0	0	0	0	0	0	0	0	0	0	0	0	0	0	0	0	0	0	0	0	0	0	0	0	0	0	0	0	0	0	0	0	0	0	0	0	0	0	0	0	0	0
Gut-CRC	SRR14610688	0	0	0	0	0	0	0	0	0	0	0	0	0	0	0	0	0	0	0	0	0	0	0	0	0	0	0	0	0	0	0	0	0	0	0	0	0	0	0	0	0	0	0	0	0	0	0	0
Gut-CRC	SRR14610690	0	0	0	0	0	0	0	0	0	0	0	0	0	0	0	0	0	0	0	0	0	0	0	0	0	0	0	0	0	0	0	0	0	0	0	0	0	0	0	0	0	0	0	0	0	0	0	0
Gut-CRC	SRR14610691	0	0	0	0	0	0	0	0	0	0	0	0	0	0	0	0	0	0	0	0	0	0	0	0	0	0	0	0	0	0	0	0	0	0	0	0	0	0	0	0	0	0	0	0	0	0	0	0
Gut-CRC	SRR14610692	0	0	0	0	0	0	0	0	0	0	0	0	0	0	0	0	0	0	0	0	0	0	0	0	0	0	0	0	0	0	0	0	0	0	0	0	0	0	0	0	0	0	0	0	0	0	0	0
Gut-CRC	SRR14610693	0	0	0	0	0	0	0	0	0	0	0	0	0	0	0	0	0	0	0	0	0	0	0	0	0	0	0	0	0	0	0	0	0	0	0	0	0	0	0	0	0	0	0	0	0	0	0	0
Gut-CRC	SRR14610694	0	0	0	0	0	0	0	0	0	0	0	0	0	0	0	0	0	0	0	0	0	0	0	0	0	0	0	0	0	0	0	0	0	0	0	0	0	0	0	0	0	0	0	0	0	0	0	0
Gut-CRC	SRR14610695	0	0	0	0	0	0	0	0	0	0	0	0	0	0	0	0	0	0	0	0	0	0	0	0	0	0	0	0	0	0	0	0	0	0	0	0	0	0	0	0	0	0	0	0	0	0	0	0
Gut-CRC	SRR14610696	0	0	0	0	0	0	0	0	0	0	0	0	0	0	0	0	0	0	0	0	0	0	0	0	0	0	0	0	0	0	0	0	0	0	0	0	0	0	0	0	0	0	0	0	0	0	0	0
Gut-CRC	SRR14610697	0	0	0	0	0	0	0	0	0	0	0	0	0	0	0	0	0	0	0	0	0	0	0	0	0	0	0	0	0	0	0	0	0	0	0	0	0	0	0	0	0	0	0	0	0	0	0	0
Gut-CRC	SRR14610698	0	0	0	0	0	0	0	0	0	0	0	0	0	0	0	0	0	0	0	0	0	0	0	0	0	0	0	0	0	0	0	0	0	0	0	0	0	0	0	0	0	0	0	0	0	0	0	0
Gut-CRC	SRR14610731	0	0	0	0	0	0	0	0	0	0	0	0	0	0	0	0	0	0	0	0	0	0	0	0	0	0	0	0	0	0	0	0	0	0	0	0	0	0	0	0	0	0	0	0	0	0	0	0
Gut-CRC	SRR6456128	0	0	0	0	0	0	0	0	0	0	0	0	0	0	0	0	0	0	0	0	0	0	0	0	0	0	0	0	0	0	0	0	0	0	0	0	0	0	0	0	0	0	0	0	0	0	0	0
Gut-CRC	SRR6456129	0	0	0	0	0	0	0	0	0	0	0	0	0	0	0	0	0	0	0	0	0	0	0	0	0	0	0	0	0	0	0	0	0	0	0	0	0	0	0	0	0	0	0	0	0	0	0	0
Gut-CRC	SRR6456130	0	0	0	0	0	0	0	0	0	0	0	0	0	0	0	0	0	0	0	0	0	0	0	0	0	0	0	0	0	0	0	0	0	0	0	0	0	0	0	0	0	0	0	0	0	0	0	0
Gut-CRC	SRR6456131	0	0	0	0	0	0	0	0	0	0	0	0	0	0	0	0	0	0	0	0	0	0	0	0	0	0	0	0	0	0	0	0	0	0	0	0	0	0	0	0	0	0	0	0	0	0	0	0
Gut-CRC	SRR6456132	0	0	0	0	0	0	0	0	0	0	0	0	0	0	0	0	0	0	0	0	0	0	0	0	0	0	0	0	0	0	0	0	0	0	0	0	0	0	0	0	0	0	0	0	0	0	0	0
Gut-CRC	SRR6456133	0	0	0	0	0	0	0	0	0	0	0	0	0	0	0	0	0	0	0	0	0	0	0	0	0	0	0	0	0	0	0	0	0	0	0	0	0	0	0	0	0	0	0	0	0	0	0	0
Gut-CRC	SRR6456134	0	0	0	0	0	0	0	0	0	0	0	0	0	0	0	0	0	0	0	0	0	0	0	0	0	0	0	0	0	0	0	0	0	0	0	0	0	0	0	0	0	0	0	0	0	0	0	0
Gut-CRC	SRR6456135	0	0	0	0	0	0	0	0	0	0	0	0	0	0	0	0	0	0	0	0	0	0	0	0	0	0	0	0	0	0	0	0	0	0	0	0	0	0	0	0	0	0	0	0	0	0	0	0
Gut-CRC	SRR6456136	0	0	0	0	0	0	0	0	0	0	0	0	0.00813	0	0	0	0	0	0	0	0	0	0	0	0	0	0	0	0	0	0	0	0	0	0	0	0	0	0	0	0	0	0	0	0	0	0	0
Gut-CRC	SRR6456137	0	0	0	0	0	0	0	0	0	0	0	0	0	0	0	0	0	0	0	0	0	0	0	0	0	0	0	0	0	0	0	0	0	0	0	0	0	0	0	0	0	0	0	0	0	0	0	0
Gut-CRC	SRR6456149	0	0	0	0	0	0	0	0	0	0	0	0	0	0	0	0	0	0	0	0	0	0	0	0	0	0	0	0	0	0	0	0	0	0	0	0	0	0	0	0	0	0	0	0	0	0	0	0
Gut-CRC	SRR6456151	0	0	0	0	0	0	0	0	0	0	0	0	0	0	0	0	0	0	0	0	0	0	0	0	0	0	0	0	0	0	0	0	0	0	0	0	0	0	0	0	0	0	0	0	0	0	0	0
Gut-CRC	SRR6456152	0	0	0	0	0	0	0	0	0	0	0	0	0	0	0	0	0	0	0	0	0	0	0	0	0	0	0	0	0	0	0	0	0	0	0	0	0	0	0	0	0	0	0	0	0	0	0	0
Gut-CRC	SRR6456153	0	0	0	0	0	0	0	0	0	0	0	0	0	0	0	0	0	0	0	0	0	0	0	0	0	0	0	0	0	0	0	0	0	0	0	0	0	0	0	0	0	0	0	0	0	0	0	0
Gut-CRC	SRR6456154	0	0	0.04442	0	0	0	0	0	0	0	0	0	0	0	0	0	0	0	0	0	0	0	0	0	0	0	0	0	0	0	0	0	0	0	0	0	0	0	0	0	0	0	0	0	0	0	0	0
Gut-CRC	SRR6456155	0	0	0.01757	0	0	0	0	0	0	0	0	0	0	0	0	0	0	0	0	0	0	0	0	0	0	0	0	0	0	0	0	0	0	0	0	0	0	0	0	0	0	0	0	0	0	0	0	0
Gut-CRC	SRR6456156	0	0	0	0	0	0	0	0	0	0	0	0	0	0	0	0	0	0	0	0	0	0	0	0	0	0	0	0	0	0	0	0	0	0	0	0	0	0	0	0	0	0	0	0	0	0	0	0
Gut-CRC	SRR6456157	0	0	0	0	0	0	0	0	0	0	0	0	0	0	0	0	0	0	0	0	0	0	0	0	0	0	0	0	0	0	0	0	0	0	0	0	0	0	0	0	0	0	0	0	0	0	0	0
Gut-CRC	SRR6456158	0	0	0	0	0	0	0	0	0	0	0	0	0	0	0	0	0	0	0	0	0	0	0	0	0	0	0	0	0	0	0	0	0	0	0	0	0	0	0	0	0	0	0	0	0	0	0	0
Gut-CRC	SRR6456163	0	0	0	0	0	0	0	0	0	0	0	0	0	0	0	0	0	0	0	0	0	0	0	0	0	0	0	0	0	0	0	0	0	0	0	0	0	0	0	0	0	0	0	0	0	0	0	0
Gut-CRC	SRR6456164	0	0	0	0	0	0	0	0	0	0	0	0	0	0	0	0	0	0	0	0	0	0	0	0	0	0	0	0	0	0	0	0	0	0	0	0	0	0	0	0	0	0	0	0	0	0	0	0
Gut-CRC	SRR6456165	0	0	0	0	0	0	0	0	0	0	0	0	0	0	0	0	0	0	0	0	0	0	0	0	0	0	0	0	0	0	0	0	0	0	0	0	0	0	0	0	0	0	0	0	0	0	0	0
Gut-CRC	SRR6456166	0	0	0	0	0	0	0	0	0	0	0	0	0	0	0	0	0	0	0	0	0	0	0	0	0	0	0	0	0	0	0	0	0	0	0	0	0	0	0	0	0	0	0	0	0	0	0	0
Gut-CRC	SRR6456167	0	0	0	0	0	0	0	0	0	0	0	0	0	0	0	0	0	0	0	0	0	0	0	0	0	0	0	0	0	0	0	0	0	0	0	0	0	0	0	0	0	0	0	0	0	0	0	0
Gut-CRC	SRR6456168	0	0	0	0	0	0	0	0	0	0	0	0	0	0	0	0	0	0	0	0	0	0	0	0	0	0	0	0	0	0	0	0	0	0	0	0	0	0	0	0	0	0	0	0	0	0	0	0
Gut-CRC	SRR6456169	0	0	0	0	0	0	0	0	0	0	0	0	0	0	0	0	0	0	0	0	0	0	0	0	0	0	0	0	0	0	0	0	0	0	0	0	0	0	0	0	0	0	0	0	0	0	0	0
Gut-CRC	SRR6456170	0	0	0	0	0	0	0	0	0	0	0	0	0	0	0	0	0	0	0	0	0	0	0	0	0	0	0	0	0	0	0	0	0	0	0	0	0	0	0	0	0	0	0	0	0	0	0	0
Gut-CRC	SRR6456171	0	0	0	0	0	0	0	0	0	0	0	0	0	0	0	0	0	0	0	0	0	0	0	0	0	0	0	0	0	0	0	0	0	0	0	0	0	0	0	0	0	0	0	0	0	0	0	0
Gut-CRC	SRR6456172	0	0	0.01453	0	0	0	0	0	0	0	0	0	0	0	0	0	0	0	0	0	0	0	0	0	0	0	0	0	0	0	0	0	0	0	0	0	0	0	0	0	0	0	0	0	0	0	0	0
Gut-CRC	SRR6456173	0	0	0	0	0	0	0	0	0	0	0	0	0	0	0	0	0	0	0	0	0	0	0	0	0	0	0	0	0	0	0	0	0	0	0	0	0	0	0	0	0	0	0	0	0	0	0	0
Gut-CRC	SRR6456174	0	0	0	0	0	0	0	0	0	0	0	0	0	0	0	0	0	0	0	0	0	0	0	0	0	0	0	0	0	0	0	0	0	0	0	0	0	0	0	0	0	0	0	0	0	0	0	0
Gut-CRC	SRR6456175	0	0	0	0	0	0	0	0	0	0	0	0	0	0	0	0	0	0	0	0	0	0	0	0	0	0	0	0	0	0	0	0	0	0	0	0	0	0	0	0	0	0	0	0	0	0	0	0
Gut-CRC	SRR6456176	0	0	0	0	0	0	0	0	0	0	0	0.4241	0	0	0	0	0	0	0	0	0	0	0	0	0	0	0	0	0	0	0	0	0	0	0	0	0	0	0	0	0	0	0	0	0	0	0	0
Gut-CRC	SRR6456177	0	0	0	0	0	0	0	0	0	0	0	0	0	0	0	0	0	0	0	0	0	0	0	0	0	0	0	0	0	0	0	0	0	0	0	0	0	0	0	0	0	0	0	0	0	0	0	0
Gut-CRC	SRR6456178	0	0	0	0	0	0	0	0	0	0	0	0	0	0	0	0	0	0	0	0	0	0	0	0	0	0	0	0	0	0	0	0	0	0	0	0	0	0	0	0	0	0	0	0	0	0	0	0
Gut-CRC	SRR6456179	0	0	0	0	0	0	0	0	0	0	0	0	0	0	0	0	0	0	0	0	0	0	0	0	0	0	0	0	0	0	0	0	0	0	0	0	0	0	0	0	0	0	0	0	0	0	0	0
Gut-CRC	SRR6456181	0	0	0	0	0	0	0	0	0	0	0	0	0	0	0	0	0	0	0	0	0	0	0	0	0	0	0	0	0	0	0	0	0	0	0	0	0	0	0	0	0	0	0	0	0	0	0	0
Gut-CRC	SRR6456182	0	0	0	0	0	0	0	0	0	0	0	0	0	0	0	0	0	0	0	0	0	0	0	0	0	0	0	0	0	0	0	0	0	0	0	0	0	0	0	0	0	0	0	0	0	0	0	0
Gut-CRC	SRR6456210	0	0	0	0	0	0	0	0	0	0	0	0	0	0	0	0	0	0	0	0	0	0	0	0	0	0	0	0	0	0	0	0	0	0	0	0	0	0	0	0	0	0	0	0	0	0	0	0
Gut-CRC	SRR6456211	0	0	0	0	0	0	0	0	0	0	0	0	0	0	0	0	0	0	0	0	0	0	0	0	0	0	0	0	0	0	0	0	0	0	0	0	0	0	0	0	0	0	0	0	0	0	0	0
Gut-CRC	SRR6456226	0	0	0	0	0	0	0	0	0	0	0	0	0	0	0	0	0	0	0	0	0	0	0	0	0	0	0	0	0	0	0	0	0	0	0	0	0	0	0	0	0	0	0	0	0	0	0	0
Gut-CRC	SRR6456227	0	0	0	0	0	0	0	0	0	0	0	0	0	0	0	0	0	0	0	0	0	0	0	0	0	0	0	0	0	0	0	0	0	0	0	0	0	0	0	0	0	0	0	0	0	0	0	0
Gut-CRC	SRR6456228	0	0	0	0	0	0	0	0	0	0	0	0	0	0	0	0	0	0	0	0	0	0	0	0	0	0	0	0	0	0	0	0	0	0	0	0	0	0	0	0	0	0	0	0	0	0	0	0
Gut-CRC	SRR6456229	0	0	0	0	0	0	0	0	0	0	0	0	0	0	0	0	0	0	0	0	0	0	0	0	0	0	0	0	0	0	0	0	0	0	0	0	0	0	0	0	0	0	0	0	0	0	0	0
Gut-CRC	SRR6456230	0	0	0	0	0	0	0	0	0	0	0	0	0	0	0	0	0	0	0	0	0	0	0	0	0	0	0	0	0	0	0	0	0	0	0	0	0	0	0	0	0	0	0	0	0	0	0	0
Gut-CRC	SRR6456231	0	0	0	0	0	0	0	0	0	0	0	0	0	0	0	0	0	0	0	0	0	0	0	0	0	0	0	0	0	0	0	0	0	0	0	0	0	0	0	0	0	0	0	0	0	0	0	0
Gut-CRC	SRR6456232	0	0	0	0	0	0	0	0	0	0	0	0	0	0	0	0	0	0	0	0	0	0	0	0	0	0	0	0	0	0	0	0	0	0	0	0	0	0	0	0	0	0	0	0	0	0	0	0
Gut-CRC	SRR6456233	0	0	0.10433	0	0	0	0	0	0	0	0	0	0	0	0	0	0	0	0	0	0	0	0.05291	0	0	0	0	0	0	0	0.00328	0	0.00272	0.33783	0	0	0	0	0	0	0	0	0	0	0	0	0	0
Gut-CRC	SRR6456234	0	0	0	0	0	0	0	0	0	0	0	0	0	0	0	0	0	0	0	0	0	0	0	0	0	0	0	0	0	0	0	0	0	0	0	0	0	0	0	0	0	0	0	0	0	0	0	0
Gut-CRC	SRR6456235	0	0	0	0	0	0	0	0	0	0	0	0	0	0	0	0	0	0	0	0	0	0	0	0	0	0	0	0	0	0	0	0	0	0	0	0	0	0	0	0	0	0	0	0	0	0	0	0
Gut-CRC	SRR6456236	0	0	0	0	0	0	0	0	0	0	0	0	0	0	0	0	0	0	0	0	0	0	0	0	0	0	0	0	0	0	0	0	0	0	0	0	0	0	0	0	0	0	0	0	0	0	0	0
Gut-CRC	SRR6456237	0	0	0	0	0	0	0	0	0	0	0	0	0	0	0	0	0	0	0	0	0	0	0	0	0	0	0	0	0	0	0	0	0	0	0	0	0	0	0	0	0	0	0	0	0	0	0	0
Gut-CRC	SRR6456238	0	0	0	0	0	0	0	0	0	0	0	0	0	0	0	0	0	0	0	0	0	0	0	0	0	0	0	0	0	0	0	0	0	0	0	0	0	0	0	0	0	0	0	0	0	0	0	0
Gut-CRC	SRR6456239	0	0	0	0	0	0	0	0	0	0	0	0	0	0	0	0	0	0	0	0	0	0	0	0	0	0	0	0	0	0	0	0	0	0	0	0	0	0	0	0	0	0	0	0	0	0	0	0
Gut-CRC	SRR6456240	0	0	0	0	0	0	0	0	0	0	0	0	0	0	0	0	0	0	0	0	0	0	0	0	0	0	0	0	0	0	0	0	0	0	0	0	0	0	0	0	0	0	0	0	0	0	0	0
Gut-CRC	SRR6456241	0	0	0	0	0	0	0	0	0	0	0	0	0	0	0	0	0	0	0	0	0	0	0	0	0	0	0	0	0	0	0	0	0	0	0	0	0	0	0	0	0	0	0	0	0	0	0	0
Gut-CRC	SRR6456242	0	0	0	0	0	0	0	0	0	0	0	0	0	0	0	0	0	0	0	0	0	0	0	0	0	0	0	0	0	0	0	0	0	0	0	0	0	0	0	0	0	0	0	0	0	0	0	0
Gut-CRC	SRR6456243	0	0	0	0	0	0	0	0	0	0	0	0	0	0	0	0	0	0	0	0	0	0	0	0	0	0	0	0	0	0	0	0	0	0	0	0	0	0	0	0	0	0	0	0	0	0	0	0
Gut-CRC	SRR6456244	0	0	0	0	0	0	0	0	0	0	0	0	0	0	0	0	0	0	0	0	0	0	0	0	0	0	0	0	0	0	0	0	0	0	0	0	0	0	0	0	0	0	0	0	0	0	0	0
Gut-CRC	SRR6456245	0	0	0	0	0	0	0	0	0	0	0	0	0	0	0	0	0	0	0	0	0	0	0	0	0	0	0	0	0	0	0	0	0	0	0	0	0	0	0	0	0	0	0	0	0	0	0	0
Gut-CRC	SRR6456246	0	0	0	0	0	0	0	0	0	0	0	0	0	0	0	0	0	0	0	0	0	0	0	0	0	0	0	0	0	0	0	0	0	0	0	0	0	0	0	0	0	0	0	0	0	0	0	0
Gut-CRC	SRR6456247	0	0	0	0	0	0	0	0	0	0	0	0	0.10931	0	0	0	0	0	0	0	0	0	0	0	0	0	0	0	0	0	0	0	0	0	0	0	0	0	0	0	0	0	0	0	0	0	0	0
Gut-CRC	SRR6456248	0	0	0	0	0	0	0	0	0	0	0	0	0	0	0	0	0	0	0	0	0	0	0	0	0	0	0	0	0	0	0	0	0	0	0	0	0	0	0	0	0	0	0	0	0	0	0	0
Gut-CRC	SRR6456249	0	0	0	0	0	0	0	0	0	0	0	0	0	0	0	0	0	0	0	0	0	0	0	0	0	0	0	0	0	0	0	0	0	0	0	0	0	0	0	0	0	0	0	0	0	0	0	0
Gut-CRC	SRR6456250	0	0	0.1035	0	0	0	0	0	0	0	0	0	0	0	0	0	0	0	0	0	0	0	0	0	0	0	0	0	0	0	0	0	0	0	0	0	0	0	0	0	0	0	0	0	0	0	0	0
Gut-CRC	SRR6456251	0	0	0.01078	0	0	0	0	0	0	0	0	0	0	0	0	0	0	0	0	0	0	0	0	0	0	0	0	0	0	0	0	0	0	0	0	0	0	0	0	0	0	0	0	0	0	0	0	0
Gut-CRC	SRR6456252	0	0	0	0	0	0	0	0	0	0	0	0	0	0	0	0	0	0	0	0	0	0	0	0	0	0	0	0	0	0	0	0	0	0	0	0	0	0	0	0	0	0	0	0	0	0	0	0
Gut-CRC	SRR6456253	0	0	0.01713	0	0	0	0	0	0	0	0	0	0	0	0	0	0	0	0	0	0	0	0	0	0	0	0	0	0	0	0	0	0	0	0	0	0	0	0	0	0	0	0	0	0	0	0	0
Gut-CRC	SRR6456254	0	0	0	0	0	0	0	0	0	0	0	0	0	0	0	0	0	0	0	0	0	0	0	0	0	0	0	0	0	0	0	0	0	0	0	0	0	0	0	0	0	0	0	0	0	0	0	0
Gut-CRC	SRR6456255	0	0	0	0	0	0	0	0	0	0	0	0	0	0	0	0	0	0	0	0	0	0	0	0	0	0	0	0	0	0	0	0	0	0	0	0	0	0	0	0	0	0	0	0	0	0	0	0
Gut-CRC	SRR6456352	0	0	0	0	0	0	0	0	0	0	0	0	0	0	0	0	0	0	0	0	0	0	0	0	0	0	0	0	0	0	0	0	0	0	0	0	0	0	0	0	0	0	0	0	0	0	0	0
Gut-CRC	SRR6456353	0	0	0	0	0	0	0	0	0	0	0	0	0	0	0	0	0	0	0	0	0	0	0	0	0	0	0	0	0	0	0	0	0	0	0	0	0	0	0	0	0	0	0	0	0	0	0	0
Gut-CRC	SRR6456354	0	0	0	0	0	0	0	0	0	0	0	0	0	0	0	0	0	0	0	0	0	0	0	0	0	0	0	0	0	0	0	0	0	0	0	0	0	0	0	0	0	0	0	0	0	0	0	0
Gut-CRC	SRR6456355	0	0	0.03691	0	0	0	0	0	0	0	0	0	0	0	0	0	0	0	0	0	0	0	0	0	0	0	0	0	0	0	0	0	0	0	0	0	0	0	0	0	0	0	0	0	0	0	0	0
Gut-CRC	SRR6456356	0	0	0	0	0	0	0	0	0	0	0	0	0	0	0	0	0	0	0	0	0	0	0	0	0	0	0	0	0	0	0	0	0	0	0	0	0	0	0	0	0	0	0	0	0	0	0	0
Gut-CRC	SRR6456357	0	0	0	0	0	0	0	0	0	0	0	0	0	0	0	0	0	0	0	0	0	0	0	0	0	0	0	0	0	0	0	0	0	0	0	0	0	0	0	0	0	0	0	0	0	0	0	0
Gut-CRC	SRR6456358	0	0	0	0	0	0	0	0	0	0	0	0	0	0	0	0	0	0	0	0	0	0	0	0	0	0	0	0	0	0	0	0	0	0	0	0	0	0	0	0	0	0	0	0	0	0	0	0
Gut-CRC	SRR6456359	0	0	0	0	0	0	0	0	0	0	0	0	0	0	0	0	0	0	0	0	0	0	0	0	0	0	0	0	0	0	0	0	0	0	0	0	0	0	0	0	0	0	0	0	0	0	0	0
Gut-CRC	SRR6456360	0	0	0	0	0	0	0	0	0	0	0	0	0	0	0	0	0	0	0	0	0	0	0	0	0	0	0	0	0	0	0	0	0	0	0	0	0	0	0	0	0	0	0	0	0	0	0	0
Gut-CRC	SRR6456361	0	0	0	0	0	0	0	0	0	0	0	0	0	0	0	0	0	0	0	0	0	0	0	0	0	0	0	0	0	0	0	0	0	0	0	0	0	0	0	0	0	0	0	0	0	0	0	0
Gut-CRC	SRR6456362	0	0	0	0	0	0	0	0	0	0	0	0	0	0	0	0	0	0	0	0	0	0	0	0	0	0	0	0	0	0	0	0	0	0	0	0	0	0	0	0	0	0	0	0	0	0	0	0
Gut-CRC	SRR6456363	0	0	0	0	0	0	0	0	0	0	0	0	0	0	0	0	0	0	0	0	0	0	0	0	0	0	0	0	0	0	0	0	0	0	0	0	0	0	0	0	0	0	0	0	0	0	0	0
Gut-CRC	SRR6456364	0	0	0	0	0	0	0	0	0	0	0	0	0	0	0	0	0	0	0	0	0	0	0	0	0	0	0	0	0	0	0	0	0	0	0	0	0	0	0	0	0	0	0	0	0	0	0	0
Gut-CRC	SRR6456365	0	0.0016	0	0	0	0	0	0	0	0	0	0	0	0	0	0	0	0	0	0	0	0	0	0	0	0	0	0	0	0	0	0	0	0	0	0	0	0	0	0	0	0	0	0	0	0	0	0
Gut-CRC	SRR6456366	0	0	0	0	0	0	0	0	0	0	0	0	0	0	0	0	0	0	0	0	0	0	0	0	0	0	0	0	0	0	0	0	0	0	0	0	0	0	0	0	0	0	0	0	0	0	0	0
Gut-CRC	SRR6456368	0	0	0	0	0	0	0	0	0	0	0	0	0	0	0	0	0	0	0	0	0	0	0	0	0	0	0	0	0	0	0	0	0	0	0	0	0	0	0	0	0	0	0	0	0	0	0	0
Gut-CRC	SRR6456369	0	0	0	0	0	0	0	0	0	0	0	0	0	0	0	0	0	0	0	0	0	0	0	0	0	0	0	0	0	0	0	0	0	0	0	0	0	0	0	0	0	0	0	0	0	0	0	0
Gut-CRC	SRR6456370	0	0	0	0	0	0	0	0	0	0	0	0	0	0	0	0	0	0	0	0	0	0	0	0	0	0	0	0	0	0	0	0	0	0	0	0	0	0	0	0	0	0	0	0	0	0	0	0
Gut-CRC	SRR6456371	0	0	0	0	0	0	0	0	0	0	0	0	0	0	0	0	0	0	0	0	0	0	0	0	0	0	0	0	0	0	0	0	0	0	0	0	0	0	0	0	0	0	0	0	0	0	0	0
Gut-CRC	SRR6456372	0	0	0	0	0	0	0	0	0	0	0	0	0	0	0	0	0	0	0	0	0	0	0	0	0	0	0	0	0	0	0	0	0	0	0	0	0	0	0	0	0	0	0	0	0	0	0	0
Gut-CRC	SRR6456373	0	0	0	0	0	0	0	0	0	0	0	0	0	0	0	0	0	0	0	0	0	0	0	0	0	0	0	0	0	0	0	0	0	0	0	0	0	0	0	0	0	0	0	0	0	0	0	0
Gut-CRC	SRR6456374	0	0	0	0	0	0	0	0	0	0	0	0	0	0	0	0	0	0	0	0	0	0	0	0	0	0	0	0	0	0	0	0	0	0	0	0	0	0	0	0	0	0	0	0	0	0	0	0
Gut-CRC	SRR6456375	0	0	0	0	0	0	0	0	0	0	0	0	0	0	0	0	0	0	0	0	0	0	0	0	0	0	0	0	0	0	0	0	0	0	0	0	0	0	0	0	0	0	0	0	0	0	0	0
Gut-CRC	SRR6456376	0	0	0	0	0	0	0	0	0	0	0	0	0	0	0	0	0	0	0	0	0	0	0	0	0	0	0	0	0	0	0	0	0	0	0	0	0	0	0	0	0	0	0	0	0	0	0	0
Gut-CRC	SRR6456377	0	0	0	0	0	0	0	0	0	0	0	0	0	0	0	0	0	0	0	0	0	0	0	0	0	0	0	0	0	0	0	0	0	0	0	0	0	0	0	0	0	0	0	0	0	0	0	0
Gut-CRC	SRR6915092	0	0	0	0	0	0	0	0	0	0	0	0	0	0	0	0	0	0	0	0	0	0	0	0	0	0	0	0	0	0	0	0	0	0	0	0	0	0	0	0	0	0	0	0	0	0	0	0
Gut-CRC	SRR6915097	0	0	0	0	0	0	0	0	0	0	0	0	0	0	0	0	0	0	0	0	0	0	0	0	0	0	0	0	0	0	0	0	0	0	0	0	0	0	0	0	0	0	0	0	0	0	0	0
Gut-CRC	SRR6915100	0	0	0	0	0	0	0	0	0	0	0	0	0	0	0	0	0	0	0	0	0	0	0	0	0	0	0	0	0	0	0	0	0	0	0	0	0	0	0	0	0	0	0	0	0	0	0	0
Gut-CRC	SRR6915116	0	0	0	0	0	0	0	0	0	0	0	0	0	0	0	0	0	0	0	0	0	0	0	0	0	0	0	0	0	0	0	0	0	0	0	0	0	0	0	0	0	0	0	0	0	0	0	0
Gut-CRC	SRR6915121	0	0	0	0	0	0	0	0	0	0	0	1.12435	0	0	0	0	0	0	0	0	0	0	0	0	0	0	0	0	0	0	0	0	0	0	0	0	0	0	0	0	0	0	0	0	0	0	0	0
Gut-CRC	SRR6915122	0	0	0	0	0	0	0	0	0	0	0	1.72196	0	0	0	0	0	0	0	0	0	0	0	0	0	0	0	0	0	0	0	0	0	0	0	0	0	0	0	0	0	0	0	0	0	0	0	0
Gut-CRC	SRR6915144	0	0	0	0	0	0	0	0	0	0	0	0	0	0	0	0	0	0	0	0	0	0	0	0	0	0	0	0	0	0	0	0	0	0	0	0	0	0	0	0	0	0	0	0	0	0	0	0
Gut-CRC	SRR6915145	0	0	0	0	0	0	0	0	0	0	0	0.00347	0	0	0	0	0	0	0	0	0	0	0	0	0	0	0	0	0	0	0	0	0	0	0	0	0	0	0	0	0	0	0	0	0	0	0	0
Gut-CRC	SRR6915164	0	0	0	0	0	0	0	0	0	0	0	0	0	0	0	0	0	0	0	0	0	0	0	0	0	0	0	0	0	0	0	0	0	0	0	0	0	0	0	0	0	0	0	0	0	0	0	0
Gut-CRC	SRR6915189	0	0	0	0	0	0	0	0	0	0	0	0	0	0	0	0	0	0	0	0	0	0	0	0	0	0	0	0	0	0	0	0	0	0	0	0	0	0	0	0	0	0	0	0	0	0	0	0
Gut-CRC	SRR6915191	0	0	0	0	0	0	0	0	0	0	0	0	0	0	0	0	0	0	0	0	0	0	0	0	0	0	0	0	0	0	0	0	0	0	0	0	0	0	0	0	0	0	0	0	0	0	0	0
Gut-CRC	SRR6915192	0	0	0	0	0	0	0	0	0	0	0	0	0	0	0	0	0	0	0	0	0	0	0	0	0	0	0	0	0	0	0	0	0	0	0	0	0	0	0	0	0	0	0	0	0	0	0	0
Gut-CRC	SRR6915193	0	0	0	0	0	0	0	0	0	0	0	0	0	0	0	0	0	0	0	0	0	0	0	0	0	0	0	0	0	0	0	0	0	0	0	0	0	0	0	0	0	0	0	0	0	0	0	0
Gut-CRC	SRR6915194	0	0	0.02985	0	0	0	0	0	0	0	0	7.10704	0	0	0	0	0	0	0	0	0	0	0	0	0	0	0	0	0	0	0	0	0	0	0	0	0	0	0	0	0	0	0	0	0	0	0	0
Gut-CRC	SRR6915202	0	0	0	0	0	0	0	0	0	0	0	6.24288	0	0	0	0	0	0	0	0	0	0	0	0	0	0	0	0	0	0	0	0	0	0	0	0	0	0	0	0	0	0	0	0	0	0	0	0
Gut-CRC	SRR6915206	0	0	0	0	0	0	0	0	0	0	0	0	0	0	0	0	0	0	0	0	0	0	0	0	0	0	0	0	0	0	0	0	0	0	0	0	0	0	0	0	0	0	0	0	0	0	0	0
Gut-CRC	SRR6915207	0	0	0	0	0	0	0	0	0	0	0	0	0	0	0	0	0	0	0	0	0	0	0	0	0	0	0	0	0	0	0	0	0	0	0	0	0	0	0	0	0	0	0	0	0	0	0	0
Gut-CRC	SRR6915217	0	0	0	0	0	0	0	0	0	0	0	0	0	0	0	0	0	0	0	0	0	0	0	0	0	0	0	0	0	0	0	0	0	0	0	0	0	0	0	0	0	0	0	0	0	0	0	0
Gut-CRC	SRR6915222	0	0	0	0	0	0	0	0	0	0	0	0	0	0	0	0	0	0	0	0	0	0	0	0	0	0	0	0	0	0	0	0	0	0	0	0	0	0	0	0	0	0	0	0	0	0	0	0
Gut-CRC	SRR6915225	0	0	0	0	0	0	0	0	0	0	0	0	0	0	0	0	0	0	0	0	0	0	0	0	0	0	0	0	0	0	0	0	0	0	0	0	0	0	0	0	0	0	0	0	0	0	0	0
Gut-CRC	SRR6915227	0	0	0	0	0	0	0	0	0	0	0	0	0	0	0	0	0	0	0	0	0	0	0	0	0	0	0	0	0	0	0	0	0	0	0	0	0	0	0	0	0	0	0	0	0	0	0	0
Gut-CRC	DRR127476	0	0	0	0	0	0	0	0	0	0	0	0	0	0	0	0	0	0	0	0	0	0	0	0	0	0	0	0	0	0	0	0	0	0	0	0	0	0	0	0	0	0	0	0	0	0	0	0
Gut-CRC	DRR127478	0	0	0	0	0	0	0	0	0	0	0	0	0	0	0	0	0	0	0	0	0	0	0	0	0	0	0	0	0	0	0	0	0	0	0	0	0	0	0	0	0	0	0	0	0	0	0	0
Gut-CRC	DRR127481	0	0	0	0	0	0	0	0	0	0	0	0	0	0	0	0	0	0	0	0	0	0	0	0	0	0	0	0	0	0	0	0	0	0	0	0	0	0	0	0	0	0	0	0	0	0	0	0
Gut-CRC	DRR127485	0	0	0	0	0	0	0	0	0	0	0	0	0	0	0	0	0	0	0	0	0	0	0	0	0	0	0	0	0	0	0	0	0	0	0	0	0	0	0	0	0	0	0	0	0	0	0	0
Gut-CRC	DRR127507	0	0	0	0	0	0	0	0	0	0	0	0	0	0	0	0	0	0	0	0	0	0	0	0	0	0	0	0	0	0	0	0	0	0	0	0	0	0	0	0	0	0	0	0	0	0	0	0
Gut-CRC	DRR127509	0	0	0.46975	0	0	0	0	0	0	0	0	0	0	0	0	0	0	0	0	0	0	0	0	0	0	0	0	0	0	0	0	0	0	0	0	0	0	0	0	0	0	0	0	0	0	0	0	0
Gut-CRC	DRR127515	0.00102	0.00544	0	0	0	0	0	0	0	0	0	0.92579	0	0	0	0	0	0	0	0	0	0	0	0	0	0	0	0	0	0	0	0	0	0	0	0	0	0	0	0	0	0	0	0	0	0	0	0
Gut-CRC	DRR127517	0	0	0	0	0	0	0	0	0	0	0	0	0	0	0	0	0	0	0	0	0	0	0	0	0	0	0	0	0	0	0	0	0	0	0	0	0	0	0	0	0	0	0	0	0	0	0	0
Gut-CRC	DRR127519	0	0	0	0	0	0	0	0	0	0	0	0	0	0	0	0	0	0	0	0	0	0	0	0	0	0	0	0	0	0	0	0	0	0	0	0	0	0	0	0	0	0	0	0	0	0	0	0
Gut-CRC	DRR127521	0	0	0	0	0	0	0	0	0	0	0	0	0	0	0	0	0	0	0	0	0	0	0	0	0	0	0	0	0	0	0	0	0	0	0	0	0	0	0	0	0	0	0	0	0	0	0	0
Gut-CRC	DRR127536	0	0	0	0	0	0	0	0	0	0	0	0	0.00103	0	0	0	0	0	0	0	0	0	0	0	0	0	0	0	0	0	0	0	0	0	0	0	0	0	0	0	0	0	0	0	0	0	0	0
Gut-CRC	DRR127557	0	0	0.01375	0	0	0	0	0	0	0	0	0	0	0	0	0	0	0	0	0	0	0	0	0	0	0	0	0	0	0	0	0	0	0	0	0	0	0	0	0	0	0	0	0	0	0	0	0
Gut-CRC	DRR127559	0	0	0	0	0	0	0	0	0	0	0	0	0	0	0	0	0	0	0	0	0	0	0	0	0	0	0	0	0	0	0	0	0	0	0	0	0	0	0	0	0	0	0	0	0	0	0	0
Gut-CRC	DRR127567	0	0	0	0	0	0	0	0	0	0	0	0	0	0	0	0	0	0	0	0	0	0	0	0	0	0	0	0	0	0	0	0	0	0	0	0	0	0	0	0	0	0	0	0	0	0	0	0
Gut-CRC	DRR127579	0	0	0	0	0	0	0	0	0	0	0	0	0	0	0	0	0	0	0	0	0	0	0	0	0	0	0	0	0	0	0	0	0	0	0	0	0	0	0	0	0	0	0	0	0	0	0	0
Gut-CRC	DRR127580	0	0	0	0	0	0	0	0	0	0	0	0	0	0	0	0	0	0	0	0	0	0	0	0	0	0	0	0	0	0	0	0	0	0	0	0	0	0	0	0	0	0	0	0	0	0	0	0
Gut-CRC	DRR127594	0	0	0	0	0	0	0	0	0	0	0	0	0	0	0	0	0	0	0	0	0	0	0	0	0	0	0	0	0	0	0	0	0	0	0	0	0	0	0	0	0	0	0	0	0	0	0	0
Gut-CRC	DRR127603	0	0	0	0	0	0	0	0	0	0	0	0	0	0	0	0	0	0	0	0	0	0	0	0	0	0	0	0	0	0	0	0	0	0	0	0	0	0	0	0	0	0	0	0	0	0	0	0
Gut-CRC	DRR127617	0	0	0	0	0	0	0	0	0	0	0	0	0	0	0	0	0	0	0	0	0	0	0	0	0	0	0	0	0	0	0	0	0	0	0	0	0	0	0	0	0	0	0	0	0	0	0	0
Gut-CRC	DRR127625	0	0	0	0	0	0	0	0	0	0	0	0	0	0	0	0	0	0	0	0	0	0	0	0	0	0	0	0	0	0	0	0	0	0	0	0	0	0	0	0	0	0	0	0	0	0	0	0
Gut-CRC	DRR127638	0	0	0	0	0	0	0	0	0	0	0	0	0	0	0	0	0	0	0	0	0	0	0	0	0	0	0	0	0	0	0	0	0	0	0	0	0	0	0	0	0	0	0	0	0	0	0	0
Gut-CRC	DRR127646	0	0	0	0	0	0	0	0	0	0	0	0	0	0	0	0	0	0	0	0	0	0	0	0	0	0	0	0	0	0	0	0	0	0	0	0	0	0	0	0	0	0	0	0	0	0	0	0
Gut-CRC	DRR127647	0	0	0	0	0	0	0	0	0	0	0	0	0	0	0	0	0	0	0	0	0	0	0	0	0	0	0	0	0	0	0	0	0	0	0	0	0	0	0	0	0	0	0	0	0	0	0	0
Gut-CRC	DRR127666	0	0	0.00058	0	0	0	0	0	0	0	0	0.35503	0	0	0	0	0	0	0	0	0	0	0	0	0	0	0	0	0	0	0	0	0	0	0	0	0	0	0	0	0	0	0	0	0	0	0	0
Gut-CRC	DRR127669	0	0	0	0	0	0	0	0	0	0	0	0	0	0	0	0	0	0	0	0	0	0	0	0	0	0	0	0	0	0	0	0	0	0	0	0	0	0	0	0	0	0	0	0	0	0	0	0
Gut-CRC	DRR127674	0	0	0	0	0	0	0	0	0	0	1.13524	0	0	0	0	0	0	0	0	0	0	0	0	0	0	0	0	0	0	0	0	0	0	0	0	0	0	0	0	0	0	0	0	0	0	0	0	0
Gut-CRC	DRR127685	0.00141	0	0	0	0	0	0	0	0	0	0	0	0	0	0	0	0	0	0	0	0	0	0	0	0	0	0	0	0	0	0	0	0	0	0	0	0	0	0	0	0	0	0	0	0	0	0	0
Gut-CRC	DRR127700	0	0	0	0	0	0	0	0	0	0	0	0	0	0	0	0	0	0	0	0	0	0	0	0	0	0	0	0	0	0	0	0	0	0	0	0	0	0	0	0	0	0	0	0	0	0	0	0
Gut-CRC	DRR127708	0	0	0	0	0	0	0	0	0	0	0	0	0	0	0	0	0	0	0	0	0	0	0	0	0	0	0	0	0	0	0	0	0	0	0	0	0	0	0	0	0	0	0	0	0	0	0	0
Gut-CRC	DRR127718	0	0	0	0	0	0	0	0	0	0	0	0	0	0	0	0	0	0	0	0	0	0	0	0	0	0	0	0	0	0	0	0	0	0	0	0	0	0	0	0	0	0	0	0	0	0	0	0
Gut-CRC	DRR127720	0	0	0	0	0	0	0	0	0	0	0	0	0	0	0	0	0	0	0	0	0	0	0	0	0	0	0	0	0	0	0	0	0	0	0	0	0	0	0	0	0	0	0	0	0	0	0	0
Gut-CRC	DRR127754	0	0	0	0	0	0	0	0	0	0	0	2.96987	0	0	0	0	0	0	0	0	0	0	0	0	0	0	0	0	0	0	0	0	0	0	0	0	0	0	0	0	0	0	0	0	0	0	0	0
Gut-CRC	DRR127767	0	0	0	0	0	0	0	0	0	0	0	0	0	0	0	0	0	0	0	0	0	0	0	0	0	0	0	0	0	0	0	0	0	0	0	0	0	0	0	0	0	0	0	0	0	0	0	0
Gut-CRC	DRR127774	0	0	0	0	0	0	0	0	0	0	0	0	0	0	0	0	0	0	0	0	0	0	0	0	0	0	0	0	0	0	0	0	0	0	0	0	0	0	0	0	0	0	0	0	0	0	0	0
Gut-CRC	DRR127789	0	0	0	0	0	0	0	0	0	0	0	0	0	0	0	0	0	0	0	0	0	0	0	0	0	0	0	0	0	0	0	0	0	0	0	0	0	0	0	0	0	0	0	0	0	0	0	0
Gut-CRC	DRR162777	0	0	0	0	0	0	0	0	0	0	0	0.50963	0	0	0	0	0	0	0	0	0	0	0	0	0	0	0	0	0	0	0	0	0	0	0	0	0	0	0	0	0	0	0	0	0	0	0	0
Gut-CRC	DRR162778	0	0	0	0	0	0	0	0	0	0	0	0	0	0	0	0	0	0	0	0	0	0	0	0	0	0	0	0	0	0	0	0	0	0	0	0	0	0	0	0	0	0	0	0	0	0	0	0
Gut-CRC	DRR162779	0	0	0	0	0	0	0	0	0	0	0	0	0	0	0	0	0	0	0	0	0	0	0	0	0	0	0	0	0	0	0	0	0	0	0	0	0	0	0	0	0	0	0	0	0	0	0	0
Gut-CRC	ERR1018185	0	0	0	0	0	0	0	0	0	0	0	0.26334	0	0	0	0	0	0	0	0	0	0	0	0	0	0	0	0	0	0	0	0	0	0	0	0	0	0	0	0	0	0	0	0	0	0	0	0
Gut-CRC	ERR1018186	0	0	0	0	0	0	0	0	0	0	0	0.00315	0	0	0	0	0	0	0	0	0	0	0	0	0	0	0	0	0	0	0	0	0	0	0	0	0	0	0	0	0	0	0	0	0	0	0	0
Gut-CRC	ERR1018187	0	0	0	0	0	0	0	0	0	0	0	0	0	0	0	0	0	0	0	0	0	0	0	0	0	0	0	0	0	0	0	0	0	0	0	0	0	0	0	0	0	0	0	0	0	0	0	0
Gut-CRC	ERR1018188	0	0	0	0	0	0	0	0	0	0	0	0	0	0	0	0	0	0	0	0	0	0	0	0	0	0	0	0	0	0	0	0	0	0	0	0	0	0	0	0	0	0	0	0	0	0	0	0
Gut-CRC	ERR1018189	0	0	0	0	0	0	0	0	0	0	0	0	0	0	0	0	0	0	0	0	0	0	0	0	0	0	0	0	0	0	0	0	0	0	0	0	0	0	0	0	0	0	0	0	0	0	0	0
Gut-CRC	ERR1018190	0	0	0	0	0	0	0	0	0	0	0	0	0	0	0	0	0	0	0	0	0	0	0	0	0	0	0	0	0	0	0	0	0	0	0	0	0	0	0	0	0	0	0	0	0	0	0	0
Gut-CRC	ERR1018191	0	8e-05	0	0	0	0	0	0	0	0	0	0	0	0	0	0	0	0	0	0	0	0	0	0	0	0	0	0	0	0	0	0	0	0	0	0	0	0	0	0	0	0	0	0	0	0	0	0
Gut-CRC	ERR1018192	0	0	0	0	0	0	0	0	0	0	0.00028	0.00163	0.00766	0	0	0	0	0	0	0	0	0	0	0	0	0	0	0	0	0	0	0	0	0	0	0	0	0	0	0	0	0	0	0	0	0	0	0
Gut-CRC	ERR1018194	0	0	0	0	0	0	0	0	0	0	0	0	0	0	0	0	0	0	0	0	0	0	0	0	0	0	0	0	0	0	0	0	0	0	0	0	0	0	0	0	0	0	0	0	0	0	0	0
Gut-CRC	ERR1018196	0	0	0	0	0	0	0	0	0	0	0	0	0	0	0	0	0	0	0	0	0	0	0	0	0	0	0	0	0	0	0	0	0	0	0	0	0	0	0	0	0	0	0	0	0	0	0	0
Gut-CRC	ERR1018197	0	0	0	0	0	0	0	0	0	0	0	0	0	0	0	0	0	0	0	0	0	0	0	0	0	0	0	0	0	0	0	0	0	0	0	0	0	0	0	0	0	0	0	0	0	0	0	0
Gut-CRC	ERR1018198	0.00101	0.01011	0	0	0	0	0	0	0	0	0	0.00107	0	0	0	0	0	0	0	0	0	0	0	0	0	0	0	0	0	0	0	0	0	0	0	0	0	0	0	0	0	0	0	0	0	0	0	0
Gut-CRC	ERR1018199	0	0	0	0	0	0	0	0	0	0	0	19.3322	0	0	0	0	0	0	0	0	0	0	0	0	0	0	0	0	0	0	0	0	0	0	0	0	0	0	0	0	0	0	0	0	0	0	0	0
Gut-CRC	ERR1018200	0	0	0	0	0	0	0	0	0	0	0	0	0	0	0	0	0	0	0	0	0	0	0	0	0	0	0	0	0	0	0	0	0	0	0	0	0	0	0	0	0	0	0	0	0	0	0	0
Gut-CRC	ERR1018201	0	0	0	0	0	0	0	0	0	0	0	0	0.00304	0	0	0	0	0	0	0	0	0	0	0	0	0	0	0	0	0	0	0	0	0	0	0	0	0	0	0	0	0	0	0	0	0	0	0
Gut-CRC	ERR1018202	0	0	0	0	0	0	0	0	0	0	0	0	0	0	0	0	0	0	0	0	0	0	0	0	0	0	0	0	0	0	0	0	0	0	0	0	0	0	0	0	0	0	0	0	0	0	0	0
Gut-CRC	ERR1018204	0	0	0	0	0	0	0	0	0	0	0	0	0	0	0	0	0	0	0	0	0	0	0	0	0	0	0	0	0	0	0	0	0	0	0	0	0	0	0	0	0	0	0	0	0	0	0	0
Gut-CRC	ERR1018206	0	0	0	0	0	0	0	0	0	0	0	0	0	0	0	0	0	0	0	0	0	0	0	0	0	0	0	0	0	0	0	0	0	0	0	0	0	0	0	0	0	0	0	0	0	0	0	0
Gut-CRC	ERR1018207	0	0	0	0	0	0	0	0	0	0	0	0	0	0	0	0	0	0	0	0	0	0	0	0	0	0	0	0	0	0	0	0	0	0	0	0	0	0	0	0	0	0	0	0	0	0	0	0
Gut-CRC	ERR1018208	0	0	0	0	0	0	0	0	0	0	0	0.00973	0	0	0	0	0	0	0	0	0	0	0	0	0	0	0	0	0	0	0	0	0	0	0	0	0	0	0	0	0	0	0	0	0	0	0	0
Gut-CRC	ERR1018210	0	0	0	0	0	0	0	0	0	0	0	0	0	0	0	0	0	0	0	0	0	0	0	0	0	0	0	0	0	0	0	0	0	0	0	0	0	0	0	0	0	0	0	0	0	0	0	0
Gut-CRC	ERR1018211	0	0	0	0	0	0	0	0	0	0	0	0	0	0	0	0	0	0	0	0	0	0	0	0	0	0	0	0	0	0	0	0	0	0	0	0	0	0	0	0	0	0	0	0	0	0	0	0
Gut-CRC	ERR1018212	0	0	0	0	0	0	0	0	0	0	0	0	0	0	0	0	0	0	0	0	0	0	0	0	0	0	0	0	0	0	0	0	0	0	0	0	0	0	0	0	0	0	0	0	0	0	0	0
Gut-CRC	ERR1018213	0.01972	0.01981	0	0	0	0	0	0	0	0	0	0	0	0	0	0	0	0	0	0	0	0	0	0	0	0	0	0	0	0	0	0	0	0	0	0	0	0	0	0	0	0	0	0	0	0	0	0
Gut-CRC	ERR1018214	0	0	0	0	0	0	0	0	0	0	0	2.56131	0	0	0	0	0	0	0	0	0	0	0	0	0	0	0	0	0	0	0	0	0	0	0	0	0	0	0	0	0	0	0	0	0	0	0	0
Gut-CRC	ERR1018215	0	0	0	0	0	0	0	0	0	0	0	0.01007	0	0	0	0	0	0	0	0	0	0	0	0	0	0	0	0	0	0	0	0	0	0	0	0	0	0	0	0	0	0	0	0	0	0	0	0
Gut-CRC	ERR1018216	0	0	0	0	0	0	0	0	0	0	0	0	0	0	0	0	0	0	0	0	0	0	0	0	0	0	0	0	0	0	0	0	0	0	0	0	0	0	0	0	0	0	0	0	0	0	0	0
Gut-CRC	ERR1018218	0	0	0	0	0	0	0	0	0	0	0	0	0	0	0	0	0	0	0	0	0	0	0	0	0	0	0	0	0	0	0	0	0	0	0	0	0	0	0	0	0	0	0	0	0	0	0	0
Gut-CRC	ERR1018219	0	0	0	0	0	0	0	0	0	0	0	0	0	0	0	0	0	0	0	0	0	0	0	0	0	0	0	0	0	0	0	0	0	0	0	0	0	0	0	0	0	0	0	0	0	0	0	0
Gut-CRC	ERR1018220	0	0	0	0	0	0	0	0	0	0	0	0.27104	0	0	0	0	0	0	0	0	0	0	0	0	0	0	0	0	0	0	0	0	0	0	0	0	0	0	0	0	0	0	0	0	0	0	0	0
Gut-CRC	ERR1018221	0	0	0	0	0	0	0	0	0	0	0	0	0	0	0	0	0	0	0	0	0	0	0	0	0	0	0	0	0	0	0	0	0	0	0	0	0	0	0	0	0	0	0	0	0	0	0	0
Gut-CRC	ERR1018222	0	0	0	0	0	0	0	0	0	0	0	0	0	0	0	0	0	0	0	0	0	0	0	0	0	0	0	0	0	0	0	0	0	0	0	0	0	0	0	0	0	0	0	0	0	0	0	0
Gut-CRC	ERR1018223	0	0	0	0	0	0	0	0	0	0	0	0	0	0	0	0	0	0	0	0	0	0	0	0	0	0	0	0	0	0	0	0	0	0	0	0	0	0	0	0	0	0	0	0	0	0	0	0
Gut-CRC	ERR1018224	0	0	0	0	0	0	0	0	0	0	0	0	0	0	0	0	0	0	0	0	0	0	0	0	0	0	0	0	0	0	0	0	0	0	0	0	0	0	0	0	0	0	0	0	0	0	0	0
Gut-CRC	ERR1018225	0	0	0	0	0	0	0	0	0	0	0	2.29998	0	0	0	0	0	0	0	0	0	0	0	0	0	0	0	0	0	0	0	0	0	0	0	0	0	0	0	0	0	0	0	0	0	0	0	0
Gut-CRC	ERR1018226	0	0	0	0	0	0	0	0	0	0	0	0	0.00027	0	0	0	0	0	0	0	0	0	0	0	0	0	0	0	0	0	0	0	0	0	0	0	0	0	0	0	0	0	0	0	0	0	0	0
Gut-CRC	ERR1018227	0	0	0	0	0	0	0	0	0	0	0	0	0	0	0	0	0	0	0	0	0	0	0	0	0	0	0	0	0	0	0	0	0	0	0	0	0	0	0	0	0	0	0	0	0	0	0	0
Gut-CRC	ERR1018228	0	0	0	0	0	0	0	0	0	0	0	1.19544	0	0	0	0	0	0	0	0	0	0	0	0	0	0	0	0	0	0	0	0	0	0	0	0	0	0	0	0	0	0	0	0	0	0	0	0
Gut-CRC	ERR1018229	0	0	0	0	0	0	0	0	0	0	0.00041	0	0.01322	0	0	0	0	0	0	0	0	0	0	0	0	0	0	0	0	0	0	0	0	0	0	0	0	0	0	0	0	0	0	0	0	0	0	0
Gut-CRC	ERR1018230	0	0	0	0	0	0	0	0	0	0	0	0.00067	0	0	0	0	0	0	0	0	0	0	0	0	0	0	0	0	0	0	0	0	0	0	0	0	0	0	0	0	0	0	0	0	0	0	0	0
Gut-CRC	ERR1018231	0	0	0	0	0	0	0	0	0	0	0	0	0	0	0	0	0	0	0	0	0	0	0	0	0	0	0	0	0	0	0	0	0	0	0	0	0	0	0	0	0	0	0	0	0	0	0	0
Gut-CRC	ERR1018241	0	0	0	0	0	0	0	0	0	0	0	0	0	0	0	0	0	0	0	0	0	0	0	0	0	0	0	0	0	0	0	0	0	0	0	0	0	0	0	0	0	0	0	0	0	0	0	0
Gut-CRC	ERR1018279	0	0	0	0	0	0	0	0	0	0	0	0	0	0	0	0	0	0	0	0	0	0	0	0	0	0	0	0	0	0	0	0	0	0	0	0	0	0	0	0	0	0	0	0	0	0	0	0
Gut-CRC	ERR1018280	0	0	0	0	0	0	0	0	0	0	0	0	0	0	0	0	0	0	0	0	0	0	0	0	0	0	0	0	0	0	0	0	0	0	0	0	0	0	0	0	0	0	0	0	0	0	0	0
Gut-CRC	ERR1018281	0	0	0	0	0	0	0	0	0	0	0	0	0	0	0	0	0	0	0	0	0	0	0	0	0	0	0	0	0	0	0	0	0	0	0	0	0	0	0	0	0	0	0	0	0	0	0	0
Gut-CRC	ERR1018282	0	0	0	0	0	0	0	0	0	0	0	0	0	0	0	0	0	0	0	0	0	0	0	0	0	0	0	0	0	0	0	0	0	0	0	0	0	0	0	0	0	0	0	0	0	0	0	0
Gut-CRC	ERR1018283	0	0	0	0	0	0	0	0	0	0	0.00062	0	0.01712	0	0	0	0	0	0	0	0	0	0	0	0	0	0	0	0	0	0	0	0	0	0	0	0	0	0	0	0	0	0	0	0	0	0	0
Gut-CRC	ERR1018284	0	0	0	0	0	0	0	0	0	0	0	1.72431	0	0	0	0	0	0	0	0	0	0	0	0	0	0	0	0	0	0	0	0	0	0	0	0	0	0	0	0	0	0	0	0	0	0	0	0
Gut-CRC	ERR1018285	0	0	0	0	0	0	0	0	0	0	0	0	0	0	0	0	0	0	0	0	0	0	0	0	0	0	0	0	0	0	0	0	0	0	0	0	0	0	0	0	0	0	0	0	0	0	0	0
Gut-CRC	ERR1018286	0	0	0	0	0	0	0	0	0	0	0	0	0	0	0	0	0	0	0	0	0	0	0	0	0	0	0	0	0	0	0	0	0	0	0	0	0	0	0	0	0	0	0	0	0	0	0	0
Gut-CRC	ERR1018287	0	0	0	0	0	0	0	0	0	0	0	0	0	0	0	0	0	0	0	0	0	0	0	0	0	0	0	0	0	0	0	0	0	0	0	0	0	0	0	0	0	0	0	0	0	0	0	0
Gut-CRC	ERR1018288	0	0	0	0	0	0	0	0	0	0	0	0	0	0	0	0	0	0	0	0	0	0	0	0	0	0	0	0	0	0	0	0	0	0	0	0	0	0	0	0	0	0	0	0	0	0	0	0
Gut-CRC	ERR1018289	0	0.00532	0	0	0	0	0	0	0	0	0	0	0	0	0	0	0	0	0	0	0	0	0	0	0	0	0	0	0	0	0	0	0	0	0	0	0	0	0	0	0	0	0	0	0	0	0	0
Gut-CRC	ERR1018290	0	0	0	0	0	0	0	0	0	0	0	0	0	0	0	0	0	0	0	0	0	0	0	0	0	0	0	0	0	0	0	0	0	0	0	0	0	0	0	0	0	0	0	0	0	0	0	0
Gut-CRC	ERR1018291	0	0	0	0	0	0	0	0	0	0	0	0	0	0	0	0	0	0	0	0	0	0	0	0	0	0	0	0	0	0	0	0	0	0	0	0	0	0	0	0	0	0	0	0	0	0	0	0
Gut-CRC	ERR1018292	0	0	0	0	0	0	0	0	0	0	0	0	0	0	0	0	0	0	0	0	0	0	0	0	0	0	0	0	0	0	0	0	0	0	0	0	0	0	0	0	0	0	0	0	0	0	0	0
Gut-CRC	ERR1018293	0	0	0	0	0	0	0	0	0	0	0	0	0	0	0	0	0	0	0	0	0	0	0	0	0	0	0	0	0	0	0	0	0	0	0	0	0	0	0	0	0	0	0	0	0	0	0	0
Gut-CRC	ERR1018294	0	0	0.00208	0	0	0	0	0	0	0	0	1.81212	0	0	0	0	0	0	0	0	0	0	0	0	0	0	0	0	0	0	0	0	0	0	0	0	0	0	0	0	0	0	0	0	0	0	0	0
Gut-CRC	ERR1018295	0	0	0	0	0	0	0	0	0	0	0	0	0	0	0	0	0	0	0	0	0	0	0	0	0	0	0	0	0	0	0	0	0	0	0	0	0	0	0	0	0	0	0	0	0	0	0	0
Gut-CRC	ERR1018296	0	0	0	0	0	0	0	0	0	0	0	0	0	0	0	0	0	0	0	0	0	0	0	0	0	0	0	0	0	0	0	0	0	0	0	0	0	0	0	0	0	0	0	0	0	0	0	0
Gut-CRC	ERR1018297	0	0	0	0	0	0	0	0	0	0	0	0	0	0	0	0	0	0	0	0	0	0	0	0	0	0	0	0	0	0	0	0	0	0	0	0	0	0	0	0	0	0	0	0	0	0	0	0
Gut-CRC	ERR1018298	0	0	0	0	0	0	0	0	0	0	0	0.0491	0	0	0	0	0	0	0	0	0	0	0	0	0	0	0	0	0	0	0	0	0	0	0	0	0	0	0	0	0	0	0	0	0	0	0	0
Gut-CRC	ERR1018299	0	0	0	0	0	0	0	0	0	0	0	0	0	0	0	0	0	0	0	0	0	0	0	0	0	0	0	0	0	0	0	0	0	0	0	0	0	0	0	0	0	0	0	0	0	0	0	0
Gut-CRC	ERR1018300	0	0	0	0	0	0	0	0	0	0	0	0	0.00179	0	0	0	0	0	0	0	0	0	0	0	0	0	0	0	0	0	0	0	0	0	0	0	0	0	0	0	0	0	0	0	0	0	0	0
Gut-CRC	ERR1018301	0	0	0	0	0	0	0	0	0	0	0	0.06539	0	0	0	0	0	0	0	0	0	0	0	0	0	0	0	0	0	0	0	0	0	0	0	0	0	0	0	0	0	0	0	0	0	0	0	0
Gut-CRC	ERR1018302	0	0	0	0	0	0	0	0	0	0	0	0	0	0	0	0	0	0	0	0	0	0	0	0	0	0	0	0	0	0	0	0	0	0	0	0	0	0	0	0	0	0	0	0	0	0	0	0
Gut-CRC	ERR1018303	0	0	0	0	0	0	0	0	0	0	0	0	0	0	0	0	0	0	0	0	0	0	0	0	0	0	0	0	0	0	0	0	0	0	0	0	0	0	0	0	0	0	0	0	0	0	0	0
Gut-CRC	ERR1018304	0	0	0	0	0	0	0	0	0	0	0	1.71651	0	0	0	0	0	0	0	0	0	0	0	0	0	0	0	0	0	0	0	0	0	0	0	0	0	0	0	0	0	0	0	0	0	0	0	0
Gut-CRC	ERR1018305	0	0	0	0	0	0	0	0	0	0	0	0	0	0	0	0	0	0	0	0	0	0	0	0	0	0	0	0	0	0	0	0	0	0	0	0	0	0	0	0	0	0	0	0	0	0	0	0
Gut-CRC	ERR1018306	0	0	0	0	0	0	0	0	0	0	0	0	0	0	0	0	0	0	0	0	0	0	0	0	0	0	0	0	0	0	0	0	0	0	0	0	0	0	0	0	0	0	0	0	0	0	0	0
Gut-CRC	ERR1018307	0	0	0	0	0	0	0	0	0	0	0	1.28791	0	0	0	0	0	0	0	0	0	0	0	0	0	0	0	0	0	0	0	0	0	0	0	0	0	0	0	0	0	0	0	0	0	0	0	0
Gut-CRC	ERR1018310	0	0	0	0	0	0	0	0	0	0	0	1.52854	0	0	0	0	0	0	0	0	0	0	0	0	0	0	0	0	0	0	0	0	0	0	0	0	0	0	0	0	0	0	0	0	0	0	0	0
Gut-CRC	ERR1018311	0	0	0	0	0	0	0	0	0	0	0	0	0	0	0	0	0	0	0	0	0	0	0	0	0	0	0	0	0	0	0	0	0	0	0	0	0	0	0	0	0	0	0	0	0	0	0	0
Gut-CRC	ERR1018312	0	0	0	0	0	0	0	0	0	0	0	0	0	0	0	0	0	0	0	0	0	0	0	0	0	0	0	0	0	0	0	0	0	0	0	0	0	0	0	0	0	0	0	0	0	0	0	0
Gut-CRC	ERR2726410	0	0	0	0	0	0	0	0	0	0	0	0	0	0	0	0	0	0	0	0	0	0	0	0	0	0	0	0	0	0	0	0	0	0	0	0	0	0	0	0	0	0	0	0	0	0	0	0
Gut-CRC	ERR2726411	0	0	0	0	0	0	0	0	0	0	0	0	0	0	0	0	0	0	0	0	0	0	0	0	0	0	0	0	0	0	0	0	0	0	0	0	0	0	0	0	0	0	0	0	0	0	0	0
Gut-CRC	ERR2726417	0	0	0	0	0	0	0	0	0	0	0	0	0	0	0	0	0	0	0	0	0	0	0	0	0	0	0	0	0	0	0	0	0	0	0	0	0	0	0	0	0	0	0	0	0	0	0	0
Gut-CRC	ERR2726423	0	0	0	0	0	0	0	0	0	0	0	0	0	0	0	0	0	0	0	0	0	0	0	0	0	0	0	0	0	0	0	0	0	0	0	0	0	0	0	0	0	0	0	0	0	0	0	0
Gut-CRC	ERR2726437	0	0	0	0	0	0	0	0	0	0	0	0	0	0	0	0	0	0	0	0	0	0	0	0	0	0	0	0	0	0	0	0	0	0	0	0	0	0	0	0	0	0	0	0	0	0	0	0
Gut-CRC	ERR2726448	0	0	0	0	0	0	0	0	0	0	0	0	0	0	0	0	0	0	0	0	0	0	0	0	0	0	0	0	0	0	0	0	0	0	0	0	0	0	0	0	0	0	0	0	0	0	0	0
Gut-CRC	ERR2726453	0	0	0	0	0	0	0	0	0	0	0	3.56874	0	0	0	0	0	0	0	0	0	0	0	0	0	0	0	0	0	0	0	0	0	0	0	0	0	0	0	0	0	0	0	0	0	0	0	0
Gut-CRC	ERR2726463	0	0	0	0	0	0	0	0	0	0	0	0	0	0	0	0	0	0	0	0	0	0	0	0	0	0	0	0	0	0	0	0	0	0	0	0	0	0	0	0	0	0	0	0	0	0	0	0
Gut-CRC	ERR2726467	0	0	0	0	0	0	0	0	0	0	0	0	0	0	0	0	0	0	0	0	0	0	0	0	0	0	0	0	0	0	0	0	0	0	0	0	0	0	0	0	0	0	0	0	0	0	0	0
Gut-CRC	ERR2726476	0	0	0	0	0	0	0	0	0	0	0	0	0	0	0	0	0	0	0	0	0	0	0	0	0	0	0	0	0	0	0	0	0	0	0	0	0	0	0	0	0	0	0	0	0	0	0	0
Gut-CRC	ERR2726480	0	0	0	0	0	0	0	0	0	0	0	0	0	0	0	0	0	0	0	0	0	0	0	0	0	0	0	0	0	0	0	0	0	0	0	0	0	0	0	0	0	0	0	0	0	0	0	0
Gut-CRC	ERR2726484	0	0	0	0	0	0	0	0	0	0	0	0	0	0	0	0	0	0	0	0	0	0	0	0	0	0	0	0	0	0	0	0	0	0	0	0	0	0	0	0	0	0	0	0	0	0	0	0
Gut-CRC	ERR2726488	0	0	0	0	0	0	0	0	0	0	0	0	0	0	0	0	0	0	0	0	0	0	0	0	0	0	0	0	0	0	0	0	0	0	0	0	0	0	0	0	0	0	0	0	0	0	0	0
Gut-CRC	ERR2726489	0	0	0	0	0	0	0	0	0	0	0	0	0	0	0	0	0	0	0	0	0	0	0	0	0	0	0	0	0	0	0	0	0	0	0	0	0	0	0	0	0	0	0	0	0	0	0	0
Gut-CRC	ERR2726494	0	0	0	0	0	0	0	0	0	0	0	0	0	0	0	0	0	0	0	0	0	0	0	0	0	0	0	0	0	0	0	0	0	0	0	0	0	0	0	0	0	0	0	0	0	0	0	0
Gut-CRC	ERR2726501	0	0	0	0	0	0	0	0	0	0	0	0	0	0	0	0	0	0	0	0	0	0	0	0	0	0	0	0	0	0	0	0	0	0	0	0	0	0	0	0	0	0	0	0	0	0	0	0
Gut-CRC	ERR2726503	0	0	0	0	0	0	0	0	0	0	0	0	0	0	0	0	0	0	0	0	0	0	0	0	0	0	0	0	0	0	0	0	0	0	0	0	0	0	0	0	0	0	0	0	0	0	0	0
Gut-CRC	ERR2726507	0	0	0	0	0	0	0	0	0	0	0	0	0	0	0	0	0	0	0	0	0	0	0	0	0	0	0	0	0	0	0	0	0	0	0	0	0	0	0	0	0	0	0	0	0	0	0	0
Gut-CRC	ERR2726513	0	0	0	0	0	0	0	0	0	0	0	0	0	0	0	0	0	0	0	0	0	0	0	0	0	0	0	0	0	0	0	0	0	0	0	0	0	0	0	0	0	0	0	0	0	0	0	0
Gut-CRC	ERR2726522	0	0	0	0	0	0	0	0	0	0	0	0	0	0	0	0	0	0	0	0	0	0	0	0	0	0	0	0	0	0	0	0	0	0	0	0	0	0	0	0	0	0	0	0	0	0	0	0
Gut-CRC	ERR2726527	0	0	0	0	0	0	0	0	0	0	0	0	0	0	0	0	0	0	0	0	0	0	0	0	0	0	0	0	0	0	0	0	0	0	0	0	0	0	0	0	0	0	0	0	0	0	0	0
Gut-CRC	ERR479011	0	0	0	0	0	0	0	0	0	0	0	0	0	0	0	0	0	0	0	0	0	0	0	0	0	0	0	0	0	0	0	0	0	0	0	0	0	0	0	0	0	0	0	0	0	0	0	0
Gut-CRC	ERR479037	0	0	0	0	0	0	0	0	0	0	0	0	0	0	0	0	0	0	0	0	0	0	0	0	0	0	0	0	0	0	0	0	0	0	0	0	0	0	0	0	0	0	0	0	0	0	0	0
Gut-CRC	ERR479055	0	0	0	0	0	0	0	0	0	0	0	0	0.0131	0	0	0	0	0	0	0	0	0	0	0	0	0	0	0	0	0	0	0	0	0	0	0	0	0	0	0	0	0	0	0	0	0	0	0
Gut-CRC	ERR479065	0	0	0	0	0	0	0	0	0	0	0	0	0	0	0	0	0	0	0	0	0	0	0	0	0	0	0	0	0	0	0	0	0	0	0	0	0	0	0	0	0	0	0	0	0	0	0	0
Gut-CRC	ERR479073	0	0	0	0	0	0	0	0	0	0	0	0	0	0	0	0	0	0	0	0	0	0	0	0	0	0	0	0	0	0	0	0	0	0	0	0	0	0	0	0	0	0	0	0	0	0	0	0
Gut-CRC	ERR479077	0	0	0	0	0	0	0	0	0	0	0	0	0	0	0	0	0	0	0	0	0	0	0	0	0	0	0	0	0	0	0	0	0	0	0	0	0	0	0	0	0	0	0	0	0	0	0	0
Gut-CRC	ERR479084	0	0	0	0	0	0	0	0	0	0	0	0	0	0	0	0	0	0	0	0	0	0	0	0	0	0	0	0	0	0	0	0	0	0	0	0	0	0	0	0	0	0	0	0	0	0	0	0
Gut-CRC	ERR479117	0	0	0	0	0	0	0	0	0	0	0	0	0	0	0	0	0	0	0	0	0	0	0	0	0	0	0	0	0	0	0	0	0	0	0	0	0	0	0	0	0	0	0	0	0	0	0	0
Gut-CRC	ERR479138	0	0	0	0	0	0	0	0	0	0	0	0.03924	0	0	0	0	0	0	0	0	0	0	0	0	0	0	0	0	0	0	0	0	0	0	0	0	0	0	0	0	0	0	0	0	0	0	0	0
Gut-CRC	ERR479140	0	0	0.01064	0	0	0	0	0	0	0	0	0	0	0	0	0	0	0	0	0	0	0	0	0	0	0	0	0	0	0	0	0	0	0	0	0	0	0	0	0	0	0	0	0	0	0	0	0
Gut-CRC	ERR479144	0	0	0	0	0	0	0	0	0	0	0	0	0	0	0	0	0	0	0	0	0	0	0	0	0	0	0	0	0	0	0	0	0	0	0	0	0	0	0	0	0	0	0	0	0	0	0	0
Gut-CRC	ERR479147	0	0	0.44492	0	0	0	0	0	0	0	0	0	0	0	0	0	0	0	0	0	0	0	0	0	0	0	0	0	0	0	0	0	0	0	0	0	0	0	0	0	0	0	0	0	0	0	0	0
Gut-CRC	ERR479149	0	0	0	0	0	0	0	0	0	0	0	0	0	0	0	0	0	0	0	0	0	0	0	0	0	0	0	0	0	0	0	0	0	0	0	0	0	0	0	0	0	0	0	0	0	0	0	0
Gut-CRC	ERR479166	0	0	0	0	0	0	0	0	0	0	0	0	0	0	0	0	0	0	0	0	0	0	0	0	0	0	0	0	0	0	0	0	0	0	0	0	0	0	0	0	0	0	0	0	0	0	0	0
Gut-CRC	ERR479174	0	0	0	0	0	0	0	0	0	0	0	0	0	0	0	0	0	0	0	0	0	0	0	0	0	0	0	0	0	0	0	0	0	0	0	0	0	0	0	0	0	0	0	0	0	0	0	0
Gut-CRC	ERR479200	0	0	0	0	0	0	0	0	0	0	0	0	0	0	0	0	0	0	0	0	0	0	0	0	0	0	0	0	0	0	0	0	0	0	0	0	0	0	0	0	0	0	0	0	0	0	0	0
Gut-CRC	ERR479248	0	0	0	0	0	0	0	0	0	0	0	0	0	0	0	0	0	0	0	0	0	0	0	0	0	0	0	0	0	0	0	0	0	0	0	0	0	0	0	0	0	0	0	0	0	0	0	0
Gut-CRC	ERR479251	0	0	0	0	0	0	0	0	0	0	0.71575	0	0	0	0	0	0	0	0	0	0	0	0	0	0	0	0	0	0	0	0	0	0	0	0	0	0	0	0	0	0	0	0	0	0	0	0	0
Gut-CRC	ERR479254	0	0	0	0	0	0	0	0	0	0	0	0	0	0	0	0	0	0	0	0	0	0	0	0	0	0	0	0	0	0	0	0	0	0	0	0	0	0	0	0	0	0	0	0	0	0	0	0
Gut-CRC	ERR479284	0	0	0	0	0	0	0	0	0	0	0	0	0	0	0	0	0	0	0	0	0	0	0	0	0	0	0	0	0	0	0	0	0	0	0	0	0	0	0	0	0	0	0	0	0	0	0	0
Gut-CRC	ERR479303	0	0	0	0	0	0	0	0	0	0	0	1.52835	0	0	0	0	0	0	0	0	0	0	0	0	0	0	0	0	0	0	0	0	0	0	0	0	0	0	0	0	0	0	0	0	0	0	0	0
Gut-CRC	ERR479308	0	0	0	0	0	0	0	0	0	0	1.54759	0.95941	0	0	0	0	0	0	0	0	0	0	0	0	0	0	0	0	0	0	0	0	0	0	0	0	0	0	0	0	0	0	0	0	0	0	0	0
Gut-CRC	ERR479318	0	0	0	0	0	0	0	0	0	0	4.29539	0.14964	0	0	0	0	0	0	0	0	0	0	0	0	0	0	0	0	0	0	0	0	0	0	0	0	0	0	0	0	0	0	0	0	0	0	0	0
Gut-CRC	ERR479331	0	0	0	0	0	0	0	0	0	0	0	0	0	0	0	0	0	0	0	0	0	0	0	0	0	0	0	0	0	0	0	0	0	0	0	0	0	0	0	0	0	0	0	0	0	0	0	0
Gut-CRC	ERR479338	0	0	0	0	0	0	0	0	0	0	0	0	0	0	0	0	0	0	0	0	0	0	0	0	0	0	0	0	0	0	0	0	0	0	0	0	0	0	0	0	0	0	0	0	0	0	0	0
Gut-CRC	ERR479350	0	0	0	0	0	0	0	0	0	0	0	0	0	0	0	0	0	0	0	0	0	0	0	0	0	0	0	0	0	0	0	0	0	0	0	0	0	0	0	0	0	0	0	0	0	0	0	0
Gut-CRC	ERR479353	0	0	0	0	0	0	0	0	0	0	0	0.10738	0	0	0	0	0	0	0	0	0	0	0	0	0	0	0	0	0	0	0	0	0	0	0	0	0	0	0	0	0	0	0	0	0	0	0	0
Gut-CRC	ERR479355	0	0	0	0	0	0	0	0	0	0	0	0.08316	0	0	0	0	0	0	0	0	0	0	0	0	0	0	0	0	0	0	0	0	0	0	0	0	0	0	0	0	0	0	0	0	0	0	0	0
Gut-CRC	ERR479357	0	0	0	0	0	0	0	0	0	0	21.1143	0	0	0	0	0	0	0	0	0	0	0	0	0	0	0	0	0	0	0	0	0	0	0	0	0	0	0	0	0	0	0	0	0	0	0	0	0
Gut-CRC	ERR479389	0	0	0	0	0	0	0	0	0	0	0	0	0	0	0	0	0	0	0	0	0	0	0	0	0	0	0	0	0	0	0	0	0	0	0	0	0	0	0	0	0	0	0	0	0	0	0	0
Gut-CRC	ERR479415	0	0	0	0	0	0	0	0	0	0	0	0	0	0	0	0	0	0	0	0	0	0	0	0	0	0	0	0	0	0	0	0	0	0	0	0	0	0	0	0	0	0	0	0	0	0	0	0
Gut-CRC	ERR479418	0	0	0	0	0	0	0	0	0	0	0	0	0	0	0	0	0	0	0	0	0	0	0	0	0	0	0	0	0	0	0	0	0	0	0	0	0	0	0	0	0	0	0	0	0	0	0	0
Gut-CRC	ERR479422	0	0	0	0	0	0	0	0	0	0	0	0	0	0	0	0	0	0	0	0	0	0	0	0	0	0	0	0	0	0	0	0	0	0	0	0	0	0	0	0	0	0	0	0	0	0	0	0
Gut-CRC	ERR479451	0	0	0	0	0	0	0	0	0	0	0	0	0	0	0	0	0	0	0	0	0	0	0	0	0	0	0	0	0	0	0	0	0	0	0	0	0	0	0	0	0	0	0	0	0	0	0	0
Gut-CRC	ERR479457	0	0	0	0	0	0	0	0	0	0	0	0	0	0	0	0	0	0	0	0	0	0	0	0	0	0	0	0	0	0	0	0	0	0	0	0	0	0	0	0	0	0	0	0	0	0	0	0
Gut-CRC	ERR479463	0	0	0	0	0	0	0	0	0	0	0	0	0	0	0	0	0	0	0	0	0	0	0	0	0	0	0	0	0	0	0	0	0	0	0	0	0	0	0	0	0	0	0	0	0	0	0	0
Gut-CRC	ERR479477	0	0	0	0	0	0	0	0	0	0	0	0	0	0	0	0	0	0	0	0	0	0	0	0	0	0	0	0	0	0	0	0	0	0	0	0	0	0	0	0	0	0	0	0	0	0	0	0
Gut-CRC	ERR479533	0	0	0	0	0	0	0	0	0	0	0	0	0	0	0	0	0	0	0	0	0	0	0	0	0	0	0	0	0	0	0	0	0	0	0	0	0	0	0	0	0	0	0	0	0	0	0	0
Gut-CRC	ERR479561	0	0	0	0	0	0	0	0	0	0	0	0	0	0	0	0	0	0	0	0	0	0	0	0	0	0	0	0	0	0	0	0	0	0	0	0	0	0	0	0	0	0	0	0	0	0	0	0
Gut-CRC	ERR479563	0	0	0	0	0	0	0	0	0	0	0	0	0	0	0	0	0	0	0	0	0	0	0	0	0	0	0	0	0	0	0	0	0	0	0	0	0	0	0	0	0	0	0	0	0	0	0	0
Gut-CRC	ERR688505	0	0	0	0	0	0	0	0	0	0	0	0	0	0	0	0	0	0	0	0	0	0	0	0	0	0	0	0	0	0	0	0	0	0	0	0	0	0	0	0	0	0	0	0	0	0	0	0
Gut-CRC	ERR688513	0	0	0	0	0	0	0	0	0	0	0	0	0	0	0	0	0	0	0	0	0	0	0	0	0	0	0	0	0	0	0	0	0	0	0	0	0	0	0	0	0	0	0	0	0	0	0	0
Gut-CRC	ERR688515	0	0	0	0	0	0	0	0	0	0	0	0	0	0	0	0	0	0	0	0	0	0	0	0	0	0	0	0	0	0	0	0	0	0	0	0	0	0	0	0	0	0	0	0	0	0	0	0
Gut-CRC	ERR688517	0	0	0	0	0	0	0	0	0	0	0	0	0	0	0	0	0	0	0	0	0	0	0	0	0	0	0	0	0	0	0	0	0	0	0	0	0	0	0	0	0	0	0	0	0	0	0	0
Gut-CRC	ERR688521	0	0	0	0	0	0	0	0	0	0	0	0	0	0	0	0	0	0	0	0	0	0	0	0	0	0	0	0	0	0	0	0	0	0	0	0	0	0	0	0	0	0	0	0	0	0	0	0
Gut-CRC	ERR688525	0	0	0	0	0	0	0	0	0	0	0	0	0	0	0	0	0	0	0	0	0	0	0	0	0	0	0	0	0	0	0	0	0	0	0	0	0	0	0	0	0	0	0	0	0	0	0	0
Gut-CRC	ERR688527	0	0	0	0	0	0	0	0	0	0	0	0	0	0	0	0	0	0	0	0	0	0	0	0	0	0	0	0	0	0	0	0	0	0	0	0	0	0	0	0	0	0	0	0	0	0	0	0
Gut-CRC	ERR688534	0	0	0	0	0	0	0	0	0	0	0	0.0892	0	0	0	0	0	0	0	0	0	0	0	0	0	0	0	0	0	0	0	0	0	0	0	0	0	0	0	0	0	0	0	0	0	0	0	0
Gut-CRC	ERR688541	0	0	0	0	0	0	0	0	0	0	0.00094	0.05232	0	0	0	0	0	0	0	0	0	0	0	0	0	0	0	0	0	0	0	0	0	0	0	0	0	0	0	0	0	0	0	0	0	0	0	0
Gut-CRC	ERR688547	0	0	0	0	0	0	0	0	0	0	0	0	0	0	0	0	0	0	0	0	0	0	0	0	0	0	0	0	0	0	0	0	0	0	0	0	0	0	0	0	0	0	0	0	0	0	0	0
Gut-CRC	ERR688548	0	0	0.00168	0	0	0	0	0	0	0	0	0.0049	0	0	0	0	0	0	0	0	0	0	0	0	0	0	0	0	0	0	0	0	0	0	0	0	0	0	0	0	0	0	0	0	0	0	0	0
Gut-CRC	ERR688553	0	0	0	0	0	0	0	0	0	0	0	0	0	0	0	0	0	0	0	0	0	0	0	0	0	0	0	0	0	0	0	0	0	0	0	0	0	0	0	0	0	0	0	0	0	0	0	0
Gut-CRC	ERR688558	0	0	0.01062	0	0	0	0	0	0	0	0	0	0	0	0	0	0	0	0	0	0	0	0	0	0	0	0	0	0	0	0	0	0	0	0	0	0	0	0	0	0	0	0	0	0	0	0	0
Gut-CRC	ERR688567	0	0	0	0	0	0	0	0	0	0	0	0	0	0	0	0	0	0	0	0	0	0	0	0	0	0	0	0	0	0	0	0	0	0	0	0	0	0	0	0	0	0	0	0	0	0	0	0
Gut-CRC	ERR688568	0	0	0	0	0	0	0	0	0	0	0	0	0	0	0	0	0	0	0	0	0	0	0	0	0	0	0	0	0	0	0	0	0	0	0	0	0	0	0	0	0	0	0	0	0	0	0	0
Gut-CRC	ERR688569	0	0	0	0	0	0	0	0	0	0	0	0	0	0	0	0	0	0	0	0	0	0	0	0	0	0	0	0	0	0	0	0	0	0	0	0	0	0	0	0	0	0	0	0	0	0	0	0
Gut-CRC	ERR688570	0	0	0	0	0	0	0	0	0	0	0	0.20281	0	0	0	0	0	0	0	0	0	0	0	0	0	0	0	0	0	0	0	0	0	0	0	0	0	0	0	0	0	0	0	0	0	0	0	0
Gut-CRC	ERR688571	0.00412	0.00198	0	0	0	0	0	0	0	0	0	0	0	0	0	0	0	0	0	0	0	0	0	0	0	0	0	0	0	0	0	0	0	0	0	0	0	0	0	0	0	0	0	0	0	0	0	0
Gut-CRC	ERR688572	0	0	0	0	0	0	0	0	0	0	0	0	0	0	0	0	0	0	0	0	0	0	0	0	0	0	0	0	0	0	0	0	0	0	0	0	0	0	0	0	0	0	0	0	0	0	0	0
Gut-CRC	ERR688573	0	0	0	0	0	0	0	0	0	0	0	0.16108	0	0	0	0	0	0	0	0	0	0	0	0	0	0	0	0	0	0	0	0	0	0	0	0	0	0	0	0	0	0	0	0	0	0	0	0
Gut-CRC	ERR688574	0	0	0	0	0	0	0	0	0	0	0	0	0	0	0	0	0	0	0	0	0	0	0	0	0	0	0	0	0	0	0	0	0	0	0	0	0	0	0	0	0	0	0	0	0	0	0	0
Gut-CRC	ERR688575	0	0	0	0	0	0	0	0	0	0	0	0	0	0	0	0	0	0	0	0	0	0	0	0	0	0	0	0	0	0	0	0	0	0	0	0	0	0	0	0	0	0	0	0	0	0	0	0
Gut-CRC	ERR688576	0	0	0	0	0	0	0	0	0	0	0	0	0	0	0	0	0	0	0	0	0	0	0	0	0	0	0	0	0	0	0	0	0	0	0	0	0	0	0	0	0	0	0	0	0	0	0	0
Gut-CRC	ERR688577	0	0	0	0	0	0	0	0	0	0	0	2.15927	0	0	0	0	0	0	0	0	0	0	0	0	0	0	0	0	0	0	0	0	0	0	0	0	0	0	0	0	0	0	0	0	0	0	0	0
Gut-CRC	ERR688578	0	0	0	0	0	0	0	0	0	0	0.01019	0	0	0	0	0	0	0	0	0	0	0	0	0	0	0	0	0	0	0	0	0	0	0	0	0	0	0	0	0	0	0	0	0	0	0	0	0
Gut-CRC	ERR688579	0	0	0	0	0	0	0	0	0	0	0	0	0	0	0	0	0	0	0	0	0	0	0	0	0	0	0	0	0	0	0	0	0	0	0	0	0	0	0	0	0	0	0	0	0	0	0	0
Gut-CRC	ERR688580	0	0	0	0	0	0	0	0	0	0	0	0	0	0	0	0	0	0	0	0	0	0	0	0	0	0	0	0	0	0	0	0	0	0	0	0	0	0	0	0	0	0	0	0	0	0	0	0
Gut-CRC	ERR688581	0	0	0	0	0	0	0	0	0	0	0	0	0	0	0	0	0	0	0	0	0	0	0	0	0	0	0	0	0	0	0	0	0	0	0	0	0	0	0	0	0	0	0	0	0	0	0	0
Gut-CRC	ERR688582	0	0	0	0	0	0	0	0	0	0	2.28049	0	0	0	0	0	0	0	0	0	0	0	0	0	0	0	0	0	0	0	0	0	0	0	0	0	0	0	0	0	0	0	0	0	0	0	0	0
Gut-CRC	ERR688583	0	0	0	0	0	0	0	0	0	0	0	0	0	0	0	0	0	0	0	0	0	0	0	0	0	0	0	0	0	0	0.03693	0	0	0	0	0	0	0	0	0	0	0	0	0	0	0	0	0
Gut-CRC	ERR688618	0	0	0	0	0	0	0	0	0	0	0	0	0	0	0	0	0	0	0	0	0	0	0	0	0	0	0	0	0	0	0	0	0	0	0	0	0	0	0	0	0	0	0	0	0	0	0	0
Gut-CRC	ERR688634	0	0	0	0	0	0	0	0	0	0	0	0	0	0	0	0	0	0	0	0	0	0	0	0	0	0	0	0	0	0	0	0	0	0	0	0	0	0	0	0	0	0	0	0	0	0	0	0
Gut-CRC	ERR688635	0	0	0	0	0	0	0	0	0	0	0	2.23666	0	0	0	0	0	0	0	0	0	0	0	0	0	0	0	0	0	0	0	0	0	0	0	0	0	0	0	0	0	0	0	0	0	0	0	0
Gut-CRC	ERR688636	0	0	0	0	0	0	0	0	0	0	0	0	0	0	0	0	0	0	0	0	0	0	0	0	0	0	0	0	0	0	0	0	0	0	0	0	0	0	0	0	0	0	0	0	0	0	0	0
Gut-CRC	ERR688637	0	0	0	0	0	0	0	0	0	0	0	0	0	0	0	0	0	0	0	0	0	0	0	0	0	0	0	0	0	0	0	0	0	0	0	0	0	0	0	0	0	0	0	0	0	0	0	0
Gut-CRC	ERR688638	0	0	0	0	0	0	0	0	0	0	0	0.016	0	0	0	0	0	0	0	0	0	0	0	0	0	0	0	0	0	0	0	0	0	0	0	0	0	0	0	0	0	0	0	0	0	0	0	0
Gut-CRC	ERR688639	0	0	0.01243	0	0	0	0	0	0	0	0	0	0	0	0	0	0	0	0	0	0	0	0	0	0	0	0	0	0	0	0	0	0	0	0	0	0	0	0	0	0	0	0	0	0	0	0	0
Gut-CRC	ERR688640	0	0	0.11327	0	0	0	0	0	0	0	0	0	0	0	0	0	0	0	0	0	0	0	0	0	0	0	0	0	0	0	0	0	0	0	0	0	0	0	0	0	0	0	0	0	0	0	0	0
Gut-CRC	ERR688641	0	0	0	0	0	0	0	0	0	0	0	0	0	0	0	0	0	0	0	0	0	0	0	0	0	0	0	0	0	0	0	0	0	0	0	0	0	0	0	0	0	0	0	0	0	0	0	0
Gut-CRC	ERR688642	0	0	0	0	0	0	0	0	0	0	0	0	0	0	0	0	0	0	0	0	0	0	0	0	0	0	0	0	0	0	0	0	0	0	0	0	0	0	0	0	0	0	0	0	0	0	0	0
Gut-CRC	ERR688643	0	0	0	0	0	0	0	0	0	0	0	0	0	0	0	0	0	0	0	0	0	0	0	0	0	0	0	0	0	0	0	0	0	0	0	0	0	0	0	0	0	0	0	0	0	0	0	0
Gut-CRC	ERR688644	0	0	0	0	0	0	0	0	0	0	0	0.0972	0	0	0	0	0	0	0	0	0	0	0	0	0	0	0	0	0	0	0	0	0	0	0	0	0	0	0	0	0	0	0	0	0	0	0	0
Gut-CRC	ERR688647	0	0	0	0	0	0	0	0	0	0	0	0.12053	0	0	0	0	0	0	0	0	0	0	0	0	0	0	0	0	0	0	0	0	0	0	0	0	0	0	0	0	0	0	0	0	0	0	0	0
Gut-CRC	ERR688649	0	0	0	0	0	0	0	0	0	0	0	0	0	0	0	0	0	0	0	0	0	0	0	0	0	0	0	0	0	0	0	0	0	0	0	0	0	0	0	0	0	0	0	0	0	0	0	0
Gut-CRC	ERR688650	0	0	0	0	0	0	0	0	0	0	0	0	0	0	0	0	0	0	0	0	0	0	0	0	0	0	0	0	0	0	0	0	0	0	0	0	0	0	0	0	0	0	0	0	0	0	0	0
Gut-CRC	ERR688651	0	0	0	0	0	0	0	0	0	0	0	0.00042	0	0	0	0	0	0	0	0	0	0	0	0	0	0	0	0	0	0	0	0	0	0	0	0	0	0	0	0	0	0	0	0	0	0	0	0
Gut-CRC	SRR14610579	0	0	0	0	0	0	0	0	0	0	0	0	0	0	0	0	0	0	0	0	0	0	0	0	0	0	0	0	0	0	0	0	0	0	0	0	0	0	0	0	0	0	0	0	0	0	0	0
Gut-CRC	SRR14610590	0	0	0.01829	0	0	0	0	0	0	0	0	0	0	0	0	0	0	0	0	0	0	0	0	0	0	0	0	0	0	0	0	0	0	0	0	0	0	0	0	0	0	0	0	0	0	0	0	0
Gut-CRC	SRR14610591	0	0	0	0	0	0	0	0	0	0	0	0	0	0	0	0	0	0	0	0	0	0	0	0	0	0	0	0	0	0	0	0	0	0	0	0	0	0	0	0	0	0	0	0	0	0	0	0
Gut-CRC	SRR14610592	0	0	0	0	0	0	0	0	0	0	0	0	0	0	0	0	0	0	0	0	0	0	0	0	0	0	0	0	0	0	0	0	0	0	0	0	0	0	0	0	0	0	0	0	0	0	0	0
Gut-CRC	SRR14610593	0	0	0.35605	0	0	0	0	0	0	0	0	0	0	0	0	0	0	0	0	0	0	0	0	0	0	0	0	0	0	0	0	0	0	0	0	0	0	0	0	0	0	0	0	0	0	0	0	0
Gut-CRC	SRR14610594	0	8e-05	0	0	0	0	0	0	0	0	0	0	0	0	0	0	0	0	0	0	0	0	0	0	0	0	0	0	0	0	0	0.00457	0	0	0	0	0.00187	0	0	0	0	0	0	0	0	0	0	0
Gut-CRC	SRR14610595	0	0	0	0	0	0	0	0	0	0	0	0	0	0	0	0	0	0	0	0	0	0	0	0	0	0	0	0	0	0	0	0	0	0	0	0	0	0	0	0	0	0	0	0	0	0	0	0
Gut-CRC	SRR14610596	0	0	0.02307	0	0	0	0	0	0	0	0	0	0	0	0	0	0	0	0	0	0	0	0	0	0	0	0	0	0	0	0	0	0	0	0	0	0	0	0	0	0	0	0	0	0	0	0	0
Gut-CRC	SRR14610597	0	0	0	0	0	0	0	0	0	0	0	0	0	0	0	0	0	0	0	0	0	0	0	0	0	0	0	0	0	0	0	0	0	0	0	0	0	0	0	0	0	0	0	0	0	0	0	0
Gut-CRC	SRR14610598	0	0	0	0	0	0	0	0	0	0	0	0	0	0	0	0	0	0	0	0	0	0	0	0	0	0	0	0	0	0	0	0	0	0	0	0	0	0	0	0	0	0	0	0	0	0	0	0
Gut-CRC	SRR14610599	0	0	0	0	0	0	0	0	0	0	0	0	0	0	0	0	0	0	0	0	0	0	0	0	0	0	0	0	0	0	0	0	0	0	0	0	0	0	0	0	0	0	0	0	0	0	0	0
Gut-CRC	SRR14610600	0	0	0	0	0	0	0	0	0	0	0	0	0	0	0	0	0	0	0	0	0	0	0	0	0	0	0	0	0	0	0	0	0	0	0	0	0	0	0	0	0	0	0	0	0	0	0	0
Gut-CRC	SRR14610601	0	0	0	0	0	0	0	0	0	0	0	0	0	0	0	0	0	0	0	0	0	0	0	0	0	0	0	0	0	0	0	0	0	0	0	0	0	0	0	0	0	0	0	0	0	0	0	0
Gut-CRC	SRR14610602	0	0	0	0	0	0	0	0	0	0	0	0	0	0	0	0	0	0	0	0	0	0	0	0	0	0	0	0	0	0	0	0	0	0	0	0	0	0	0	0	0	0	0	0	0	0	0	0
Gut-CRC	SRR14610613	0	0	0	0	0	0	0	0	0	0	0	0	0	0	0	0	0	0	0	0	0	0	0	0	0	0	0	0	0	0	0	0	0	0	0	0	0	0	0	0	0	0	0	0	0	0	0	0
Gut-CRC	SRR14610624	0	0	0	0	0	0	0	0	0	0	0	0	0	0	0	0	0	0	0	0	0	0	0	0	0	0	0	0	0	0	0	0	0	0	0	0	0	0	0	0	0	0	0	0	0	0	0	0
Gut-CRC	SRR14610635	0	0	0	0	0	0	0	0	0	0	0	0	0	0	0	0	0	0	0	0	0	0	0	0	0	0	0	0	0	0	0	0	0	0	0	0	0	0	0	0	0	0	0	0	0	0	0	0
Gut-CRC	SRR14610636	0	0	0	0	0	0	0	0	0	0	0	0	0	0	0	0	0	0	0	0	0	0	0	0	0	0	0	0	0	0	0	0	0	0	0	0	0	0	0	0	0	0	0	0	0	0	0	0
Gut-CRC	SRR14610637	0	0	0	0	0	0	0	0	0	0	0	0	0	0	0	0	0	0	0	0	0	0	0	0	0	0	0	0	0	0	0	0	0	0	0	0	0	0	0	0	0	0	0	0	0	0	0	0
Gut-CRC	SRR14610638	0	0	0	0	0	0	0	0	0	0	0	0	0	0	0	0	0	0	0	0	0	0	0	0	0	0	0	0	0	0	0	0	0	0	0	0	0	0	0	0	0	0	0	0	0	0	0	0
Gut-CRC	SRR14610639	0	0	0	0	0	0	0	0	0	0	0	0	0	0	0	0	0	0	0	0	0	0	0	0	0	0	0	0	0	0	0	0	0	0	0	0	0	0	0	0	0	0	0	0	0	0	0	0
Gut-CRC	SRR14610640	0	0	0	0	0	0	0	0	0	0	0	0	0	0	0	0	0	0	0	0	0	0	0	0	0	0	0	0	0	0	0	0	0	0	0	0	0	0	0	0	0	0	0	0	0	0	0	0
Gut-CRC	SRR14610641	0	0	0	0	0	0	0	0	0	0	0	0	0	0	0	0	0	0	0	0	0	0	0	0	0	0	0	0	0	0	0	0	0	0	0	0	0	0	0	0	0	0	0	0	0	0	0	0
Gut-CRC	SRR14610642	0	0	0.00678	0	0	0	0	0	0	0	0	0	0	0	0	0	0	0	0	0	0	0	0	0	0	0	0	0	0	0	0	0	0	0	0	0	0	0	0	0	0	0	0	0	0	0	0	0
Gut-CRC	SRR14610643	0	0	0	0	0	0	0	0	0	0	0	0	0	0	0	0	0	0	0	0	0	0	0	0	0	0	0	0	0	0	0	0	0	0	0	0	0	0	0	0	0	0	0	0	0	0	0	0
Gut-CRC	SRR14610644	0	0	0	0	0	0	0	0	0	0	0	0	0	0	0	0	0	0	0	0	0	0	0	0	0	0	0	0	0	0	0	0	0	0	0	0	0	0	0	0	0	0	0	0	0	0	0	0
Gut-CRC	SRR14610645	0	0	0	0	0	0	0	0	0	0	0	0	0	0	0	0	0	0	0	0	0	0	0	0	0	0	0	0	0	0	0	0	0	0	0	0	0	0	0	0	0	0	0	0	0	0	0	0
Gut-CRC	SRR14610646	0	0	0	0	0	0	0	0	0	0	0	0	0	0	0	0	0	0	0	0	0	0	0	0	0	0	0	0	0	0	0	0	0	0	0	0	0	0	0	0	0	0	0	0	0	0	0	0
Gut-CRC	SRR14610647	0	0	0	0	0	0	0	0	0	0	0	0	0	0	0	0	0	0	0	0	0	0	0	0	0	0	0	0	0	0	0	0	0	0	0	0	0	0	0	0	0	0	0	0	0	0	0	0
Gut-CRC	SRR14610648	0	0	0	0	0	0	0	0	0	0	0	0	0	0	0	0	0	0	0	0	0	0	0	0	0	0	0	0	0	0	0	0	0	0	0	0	0	0	0	0	0	0	0	0	0	0	0	0
Gut-CRC	SRR14610649	0	0	0	0	0	0	0	0	0	0	0	0	0	0	0	0	0	0	0	0	0	0	0	0	0	0	0	0	0	0	0	0	0	0	0	0	0	0	0	0	0	0	0	0	0	0	0	0
Gut-CRC	SRR14610650	0	0	0	0	0	0	0	0	0	0	0	0	0	0	0	0	0	0	0	0	0	0	0	0	0	0	0	0	0	0	0	0	0	0	0	0	0	0	0	0	0	0	0	0	0	0	0	0
Gut-CRC	SRR14610651	0	0	0	0	0	0	0	0	0	0	0	0	0	0	0	0	0	0	0	0	0	0	0	0	0	0	0	0	0	0	0	0	0	0	0	0	0	0	0	0	0	0	0	0	0	0	0	0
Gut-CRC	SRR14610652	0	0	0	0	0	0	0	0	0	0	0	0	0	0	0	0	0	0	0	0	0	0	0	0	0	0	0	0	0	0	0	0	0	0	0	0	0	0	0	0	0	0	0	0	0	0	0	0
Gut-CRC	SRR14610653	0	0	0	0	0	0	0	0	0	0	0	0	0	0	0	0	0	0	0	0	0	0	0	0	0	0	0	0	0	0	0	0	0	0	0	0	0	0	0	0	0	0	0	0	0	0	0	0
Gut-CRC	SRR14610654	0	0	0	0	0	0	0	0	0	0	0	0	0	0	0	0	0	0	0	0	0	0	0	0	0	0	0	0	0	0	0	0	0	0	0	0	0	0	0	0	0	0	0	0	0	0	0	0
Gut-CRC	SRR14610655	0	0	0	0	0	0	0	0	0	0	0	0	0	0	0	0	0	0	0	0	0	0	0	0	0	0	0	0	0	0	0	0	0	0	0	0	0	0	0	0	0	0	0	0	0	0	0	0
Gut-CRC	SRR14610656	0	0	0	0	0	0	0	0	0	0	0	0	0	0	0	0	0	0	0	0	0	0	0	0	0	0	0	0	0	0	0	0	0	0	0	0	0	0	0	0	0	0	0	0	0	0	0	0
Gut-CRC	SRR14610657	0	0	0	0	0	0	0	0	0	0	0	0	0	0	0	0	0	0	0	0	0	0	0	0	0	0	0	0	0	0	0	0	0	0	0	0	0	0	0	0	0	0	0	0	0	0	0	0
Gut-CRC	SRR14610658	0	0	0	0	0	0	0	0	0	0	0	0	0	0	0	0	0	0	0	0	0	0	0	0	0	0	0	0	0	0	0	0	0	0	0	0	0	0	0	0	0	0	0	0	0	0	0	0
Gut-CRC	SRR14610659	0	0	0	0	0	0	0	0	0	0	0	0	0	0	0	0	0	0	0	0	0	0	0	0	0	0	0	0	0	0	0	0	0	0	0	0	0	0	0	0	0	0	0	0	0	0	0	0
Gut-CRC	SRR14610666	0	0	0	0	0	0	0	0	0	0	0	0	0	0	0	0	0	0	0	0	0	0	0	0	0	0	0	0	0	0	0	0	0	0	0	0	0	0	0	0	0	0	0	0	0	0	0	0
Gut-CRC	SRR14610667	0	0	0	0	0	0	0	0	0	0	0	0	0	0	0	0	0	0	0	0	0	0	0	0	0	0	0	0	0	0	0	0	0	0	0	0	0	0	0	0	0	0	0	0	0	0	0	0
Gut-CRC	SRR14610678	0	0	0	0	0	0	0	0	0	0	0	0	0	0	0	0	0	0	0	0	0	0	0	0	0	0	0	0	0	0	0	0	0	0	0	0	0	0	0	0	0	0	0	0	0	0	0	0
Gut-CRC	SRR14610689	0	0	0	0	0	0	0	0	0	0	0	0	0	0	0	0	0	0	0	0	0	0	0	0	0	0	0	0	0	0	0	0	0	0	0	0	0	0	0	0	0	0	0	0	0	0	0	0
Gut-CRC	SRR14610700	0	0	0	0	0	0	0	0	0	0	0	0	0	0	0	0	0	0	0	0	0	0	0	0	0	0	0	0	0	0	0	0	0	0	0	0	0	0	0	0	0	0	0	0	0	0	0	0
Gut-CRC	SRR14610701	0	0	0.09533	0	0	0	0	0	0	0	0	0	0	0	0	0	0	0	0	0	0	0	0	0	0	0	0	0	0	0	0	0	0	0	0	0	0	0	0	0	0	0	0	0	0	0	0	0
Gut-CRC	SRR14610702	0	0	0	0	0	0	0	0	0	0	0	0	0.0008	0	0	0	0	0	0	0	0	0	0	0	0	0	0	0	0	0	0	0	0	0	0	0	0	0	0	0	0	0	0	0	0	0	0	0
Gut-CRC	SRR14610703	0	0	0	0	0	0	0	0	0	0	0	0	0	0	0	0	0	0	0	0	0	0	0	0	0	0	0	0	0	0	0	0	0	0	0	0	0	0	0	0	0	0	0	0	0	0	0	0
Gut-CRC	SRR14610704	0	0	0	0	0	0	0	0	0	0	0	0	0	0	0	0	0	0	0	0	0	0	0	0	0	0	0	0	0	0	0	0	0	0	0	0	0	0	0	0	0	0	0	0	0	0	0	0
Gut-CRC	SRR14610705	0	0	0	0	0	0	0	0	0	0	0	0	0	0	0	0	0	0	0	0	0	0	0	0	0	0	0	0	0	0	0	0	0	0	0	0	0	0	0	0	0	0	0	0	0	0	0	0
Gut-CRC	SRR14610706	0	0	0	0	0	0	0	0	0	0	0	0	0	0	0	0	0	0	0	0	0	0	0	0	0	0	0	0	0	0	0	0	0	0	0	0	0	0	0	0	0	0	0	0	0	0	0	0
Gut-CRC	SRR14610707	0	0	0	0	0	0	0	0	0	0	0	0	0	0	0	0	0	0	0	0	0	0	0	0	0	0	0	0	0	0	0	0	0	0	0	0	0	0	0	0	0	0	0	0	0	0	0	0
Gut-CRC	SRR14610708	0	0	0	0	0	0	0	0	0	0	0	0	0	0	0	0	0	0	0	0	0	0	0	0	0	0	0	0	0	0	0	0	0	0	0	0	0	0	0	0	0	0	0	0	0	0	0	0
Gut-CRC	SRR14610709	0	0	0	0	0	0	0	0	0	0	0	0	0	0	0	0	0	0	0	0	0	0	0	0	0	0	0	0	0	0	0	0	0	0	0	0	0	0	0	0	0	0	0	0	0	0	0	0
Gut-CRC	SRR14610710	0	0	0	0	0	0	0	0	0	0	0	0	0	0	0	0	0	0	0	0	0	0	0	0	0	0	0	0	0	0	0	0	0	0	0	0	0	0	0	0	0	0	0	0	0	0	0	0
Gut-CRC	SRR14610711	0	0	0	0	0	0	0	0	0	0	0	0	0	0	0	0	0	0	0	0	0	0	0	0	0	0	0	0	0	0	0	0	0	0	0	0	0	0	0	0	0	0	0	0	0	0	0	0
Gut-CRC	SRR14610712	0	0	0	0	0	0	0	0	0	0	0	0	0	0	0	0	0	0	0	0	0	0	0	0	0	0	0	0	0	0	0	0	0	0	0	0	0	0	0	0	0	0	0	0	0	0	0	0
Gut-CRC	SRR14610713	0	0	0	0	0	0	0	0	0	0	0	0	0	0	0	0	0	0	0	0	0	0	0	0	0	0	0	0	0	0	0	0	0	0	0	0	0	0	0	0	0	0	0	0	0	0	0	0
Gut-CRC	SRR14610714	0	0	0.00059	0	0	0	0	0	0	0	0	0	0	0	0	0	0	0	0	0	0	0	0	0	0	0	0	0	0	0	0	0	0	0	0	0	0	0	0	0	0	0	0	0	0	0	0	0
Gut-CRC	SRR14610715	0	0	0	0	0	0	0	0	0	0	0	0	0	0	0	0	0	0	0	0	0	0	0	0	0	0	0	0	0	0	0	0	0	0	0	0	0	0	0	0	0	0	0	0	0	0	0	0
Gut-CRC	SRR14610716	0	0	0.00046	0	0	0	0	0	0	0	0	0	0	0	0	0	0	0	0	0	0	0	0	0	0	0	0	0	0	0	0	0	0	0	0	0	0	0	0	0	0	0	0	0	0	0	0	0
Gut-CRC	SRR14610717	0	0	0.23652	0	0	0	0	0	0	0	0	0	0	0	0	0	0	0	0	0	0	0	0	0	0	0	0	0	0	0	0	0	0	0	0	0	0	0	0	0	0	0	0	0	0	0	0	0
Gut-CRC	SRR14610718	0	0	0	0	0	0	0	0	0	0	0	0	0	0	0	0	0	0	0	0	0	0	0	0	0	0	0	0	0	0	0	0	0	0	0	0	0	0	0	0	0	0	0	0	0	0	0	0
Gut-CRC	SRR14610719	0	0	0	0	0	0	0	0	0	0	0	0	0	0	0	0	0	0	0	0	0	0	0	0	0	0	0	0	0	0	0	0	0	0	0	0	0	0	0	0	0	0	0	0	0	0	0	0
Gut-CRC	SRR14610720	0	0	0	0	0	0	0	0	0	0	0	0	0	0	0	0	0	0	0	0	0	0	0	0	0	0	0	0	0	0	0	0	0	0	0	0	0	0	0	0	0	0	0	0	0	0	0	0
Gut-CRC	SRR14610721	0	0	0	0	0	0	0	0	0	0	0	0	0	0	0	0	0	0	0	0	0	0	0	0	0	0	0	0	0	0	0	0	0	0	0	0	0	0	0	0	0	0	0	0	0	0	0	0
Gut-CRC	SRR14610723	0	0	0	0	0	0	0	0	0	0	0	0	0	0	0	0	0	0	0	0	0	0	0	0	0	0	0	0	0	0	0.06775	0	0	0	0	0	0	0	0	0	0	0	0	0	0	0	0	0
Gut-CRC	SRR14610724	0	0	0.10303	0	0	0	0	0	0	0	0	0	0	0	0	0	0	0	0	0	0	0	0	0	0	0	0	0	0	0	0	0	0	0	0	0	0	0	0	0	0	0	0	0	0	0	0	0
Gut-CRC	SRR14610725	0.00028	0.00529	0	0	0	0	0	0	0	0	0	0	0	0	0	0	0	0	0	0	0	0	0	0	0	0	0	0	0	0	0	0	0	0	0	0	0	0	0	0	0	0	0	0	0	0	0	0
Gut-CRC	SRR14610726	0	0	0	0	0	0	0	0	0	0	0	0	0	0	0	0	0	0	0	0	0	0	0	0	0	0	0	0	0	0	0	0	0	0	0	0	0	0	0	0	0	0	0	0	0	0	0	0
Gut-CRC	SRR14610727	0	0	0	0	0	0	0	0	0	0	0	0	0	0	0	0	0	0	0	0	0	0	0	0	0	0	0	0	0	0	0	0	0	0	0	0	0	0	0	0	0	0	0	0	0	0	0	0
Gut-CRC	SRR14610728	0	0	0	0	0	0	0	0	0	0	0	0	0	0	0	0	0	0	0	0	0	0	0	0	0	0	0	0	0	0	0	0	0	0	0	0	0	0	0	0	0	0	0	0	0	0	0	0
Gut-CRC	SRR14610729	0.00719	0.00977	0.6092	0	0	0	0	0	0	0	0	0	0	0	0	0	0	0	0	0	0	0	0	0	0	0	0	0	0	0	0	0	0	0	0	0	0	0	0	0	0	0	0	0	0	0	0	0
Gut-CRC	SRR14610730	0	0	0	0	0	0	0	0	0	0	0	0	0	0	0	0	0	0	0	0	0	0	0	0	0	0	0	0	0	0	0	0	0	0	0	0	0	0	0	0	0	0	0	0	0	0	0	0
Gut-CRC	SRR14610732	0	0	0.04583	0	0	0	0	0	0	0	0	0	0	0	0	0	0	0	0	0	0	0	0	0	0	0	0	0	0	0	0	0	0	0	0	0	0	0	0	0	0	0	0	0	0	0	0	0
Gut-CRC	SRR14610733	0	0	0	0	0	0	0	0	0	0	0	0	0	0	0	0	0	0	0	0	0	0	0	0	0	0	0	0	0	0	0	0	0	0	0	0	0	0	0	0	0	0	0	0	0	0	0	0
Gut-CRC	SRR14610734	0	0	0	0	0	0	0	0	0	0	0	0	0	0	0	0	0	0	0	0	0	0	0	0	0	0	0	0	0	0	0	0	0	0	0	0	0	0	0	0	0	0	0	0	0	0	0	0
Gut-CRC	SRR6451254	0	0	0	0	0	0	0	0	0	0	0	0	0	0	0	0	0	0	0	0	0	0	0	0	0	0	0	0	0	0	0	0	0	0	0	0	0	0	0	0	0	0	0	0	0	0	0	0
Gut-CRC	SRR6451255	0	0	0	0	0	0	0	0	0	0	0	0	0	0	0	0	0	0	0	0	0	0	0	0	0	0	0	0	0	0	0	0	0	0	0	0	0	0	0	0	0	0	0	0	0	0	0	0
Gut-CRC	SRR6451256	0	0	0	0	0	0	0	0	0	0	0	0	0	0	0	0	0	0	0	0	0	0	0	0	0	0	0	0	0	0	0	0	0	0	0	0	0	0	0	0	0	0	0	0	0	0	0	0
Gut-CRC	SRR6451257	0	0	0	0	0	0	0	0	0	0	0	0	0	0	0	0	0	0	0	0	0	0	0	0	0	0	0	0	0	0	0	0	0	0	0	0	0	0	0	0	0	0	0	0	0	0	0	0
Gut-CRC	SRR6451258	0	0	0	0	0	0	0	0	0	0	0	0	0	0	0	0	0	0	0	0	0	0	0	0	0	0	0	0	0	0	0	0	0	0	0	0	0	0	0	0	0	0	0	0	0	0	0	0
Gut-CRC	SRR6451259	0	0	0	0	0	0	0	0	0	0	0	0	0	0	0	0	0	0	0	0	0	0	0	0	0	0	0	0	0	0	0	0	0	0	0	0	0	0	0	0	0	0	0	0	0	0	0	0
Gut-CRC	SRR6451260	0	0	0	0	0	0	0	0	0	0	0	0	0	0	0	0	0	0	0	0	0	0	0	0	0	0	0	0	0	0	0	0	0	0	0	0	0	0	0	0	0	0	0	0	0	0	0	0
Gut-CRC	SRR6451261	0	0	0	0	0	0	0	0	0	0	0	0	0	0	0	0	0	0	0	0	0	0	0	0	0	0	0	0	0	0	0	0	0	0	0	0	0	0	0	0	0	0	0	0	0	0	0	0
Gut-CRC	SRR6451262	0	0	0	0	0	0	0	0	0	0	0	0	0	0	0	0	0	0	0	0	0	0	0	0	0	0	0	0	0	0	0	0	0	0	0	0	0	0	0	0	0	0	0	0	0	0	0	0
Gut-CRC	SRR6451662	0	0	0	0	0	0	0	0	0	0	0	0	0	0	0	0	0	0	0	0	0	0	0	0	0	0	0	0	0	0	0	0	0	0	0	0	0	0	0	0	0	0	0	0	0	0	0	0
Gut-CRC	SRR6451663	0	0	0	0	0	0	0	0	0	0	0	0	0	0	0	0	0	0	0	0	0	0	0	0	0	0	0	0	0	0	0	0	0	0	0	0	0	0	0	0	0	0	0	0	0	0	0	0
Gut-CRC	SRR6451664	0	0	0	0	0	0	0	0	0	0	0	0	0	0	0	0	0	0	0	0	0	0	0	0	0	0	0	0	0	0	0	0	0	0	0	0	0	0	0	0	0	0	0	0	0	0	0	0
Gut-CRC	SRR6451665	0	0	0	0	0	0	0	0	0	0	0	0	0	0	0	0	0	0	0	0	0	0	0	0	0	0	0	0	0	0	0	0	0	0	0	0	0	0	0	0	0	0	0	0	0	0	0	0
Gut-CRC	SRR6451666	0	0	0	0	0	0	0	0	0	0	0	0	0	0	0	0	0	0	0	0	0	0	0	0	0	0	0	0	0	0	0	0	0	0	0	0	0	0	0	0	0	0	0	0	0	0	0	0
Gut-CRC	SRR6451667	0	0	0	0	0	0	0	0	0	0	0	0	0	0	0	0	0	0	0	0	0	0	0	0	0	0	0	0	0	0	0	0	0	0	0	0	0	0	0	0	0	0	0	0	0	0	0	0
Gut-CRC	SRR6451668	0	0	0	0	0	0	0	0	0	0	0	0	0	0	0	0	0	0	0	0	0	0	0	0	0	0	0	0	0	0	0	0	0	0	0	0	0	0	0	0	0	0	0	0	0	0	0	0
Gut-CRC	SRR6451669	0	0	0	0	0	0	0	0	0	0	0	0	0	0	0	0	0	0	0	0	0	0	0	0	0	0	0	0	0	0	0	0	0	0	0	0	0	0	0	0	0	0	0	0	0	0	0	0
Gut-CRC	SRR6451670	0	0	0	0	0	0	0	0	0	0	0	0	0	0	0	0	0	0	0	0	0	0	0	0	0	0	0	0	0	0	0.02753	0	0	0	0	0	0	0	0	0	0	0	0	0	0	0	0	0
Gut-CRC	SRR6451671	0	0	0	0	0	0	0	0	0	0	0	0	0	0	0	0	0	0	0	0	0	0	0	0	0	0	0	0	0	0	0	0	0	0	0	0	0	0	0	0	0	0	0	0	0	0	0	0
Gut-CRC	SRR6451672	0	0	0	0	0	0	0	0	0	0	0	0	0	0	0	0	0	0	0	0	0	0	0	0	0	0	0	0	0	0	0	0	0	0	0	0	0	0	0	0	0	0	0	0	0	0	0	0
Gut-CRC	SRR6451673	0	0	0	0	0	0	0	0	0	0	0	0	0	0	0	0	0	0	0	0	0	0	0	0	0	0	0	0	0	0	0	0	0	0	0	0	0	0	0	0	0	0	0	0	0	0	0	0
Gut-CRC	SRR6451674	0	0	0	0	0	0	0	0	0	0	0	0	0	0	0	0	0	0	0	0	0	0	0	0	0	0	0	0	0	0	0	0	0	0	0	0	0	0	0	0	0	0	0	0	0	0	0	0
Gut-CRC	SRR6451675	0	0	0	0	0	0	0	0	0	0	0	0	0	0	0	0	0	0	0	0	0	0	0	0	0	0	0	0	0	0	0	0	0	0	0	0	0	0	0	0	0	0	0	0	0	0	0	0
Gut-CRC	SRR6451676	0	0	0	0	0	0	0	0	0	0	0	0	0	0	0	0	0	0	0	0	0	0	0	0	0	0	0	0	0	0	0	0	0	0	0	0	0	0	0	0	0	0	0	0	0	0	0	0
Gut-CRC	SRR6451677	0	0	0	0	0	0	0	0	0	0	0	0	0	0	0	0	0	0	0	0	0	0	0	0	0	0	0	0	0	0	0	0	0	0	0	0	0	0	0	0	0	0	0	0	0	0	0	0
Gut-CRC	SRR6451678	0	0	0	0	0	0	0	0	0	0	0	0	0	0	0	0	0	0	0	0	0	0	0	0	0	0	0	0	0	0	0	0	0	0	0	0	0	0	0	0	0	0	0	0	0	0	0	0
Gut-CRC	SRR6451679	0	0	0	0	0	0	0	0	0	0	0	0	0	0	0	0	0	0	0	0	0	0	0	0	0	0	0	0	0	0	0	0	0	0	0	0	0	0	0	0	0	0	0	0	0	0	0	0
Gut-CRC	SRR6451680	0	0	0	0	0	0	0	0	0	0	0	0	0	0	0	0	0	0	0	0	0	0	0	0	0	0	0	0	0	0	0	0	0	0	0	0	0	0	0	0	0	0	0	0	0	0	0	0
Gut-CRC	SRR6451681	0	0	0	0	0	0	0	0	0	0	0	0	0	0	0	0	0	0	0	0	0	0	0	0	0	0	0	0	0	0	0	0	0	0	0	0	0	0	0	0	0	0	0	0	0	0	0	0
Gut-CRC	SRR6451682	0	0	0	0	0	0	0	0	0	0	0	0	0	0	0	0	0	0	0	0	0	0	0	0	0	0	0	0	0	0	0	0	0	0	0	0	0	0	0	0	0	0	0	0	0	0	0	0
Gut-CRC	SRR6451683	0	0	0	0	0	0	0	0	0	0	0	0	0	0	0	0	0	0	0	0	0	0	0	0	0	0	0	0	0	0	0	0	0	0	0	0	0	0	0	0	0	0	0	0	0	0	0	0
Gut-CRC	SRR6451684	0	0	0	0	0	0	0	0	0	0	0	0	0	0	0	0	0	0	0	0	0	0	0	0	0	0	0	0	0	0	0	0	0	0	0	0	0	0	0	0	0	0	0	0	0	0	0	0
Gut-CRC	SRR6451685	0	0	0	0	0	0	0	0	0	0	0	0	0	0	0	0	0	0	0	0	0	0	0	0	0	0	0	0	0	0	0	0	0	0	0	0	0	0	0	0	0	0	0	0	0	0	0	0
Gut-CRC	SRR6451686	0	0	0	0	0	0	0	0	0	0	0	0	0	0	0	0	0	0	0	0	0	0	0	0	0	0	0	0	0	0	0	0	0	0	0	0	0	0	0	0	0	0	0	0	0	0	0	0
Gut-CRC	SRR6451687	0	0	0	0	0	0	0	0	0	0	0	0	0	0	0	0	0	0	0	0	0	0	0	0	0	0	0	0	0	0	0	0	0	0	0	0	0	0	0	0	0	0	0	0	0	0	0	0
Gut-CRC	SRR6451688	0	0	0	0	0	0	0	0	0	0	0	0	0	0	0	0	0	0	0	0	0	0	0	0	0	0	0	0	0	0	0	0	0	0	0	0	0	0	0	0	0	0	0	0	0	0	0	0
Gut-CRC	SRR6451689	0	0	0	0	0	0	0	0	0	0	0	0	0	0	0	0	0	0	0	0	0	0	0	0	0	0	0	0	0	0	0	0	0	0	0	0	0	0	0	0	0	0	0	0	0	0	0	0
Gut-CRC	SRR6451690	0	0	0	0	0	0	0	0	0	0	0	0	0	0	0	0	0	0	0	0	0	0	0	0	0	0	0	0	0	0	0	0	0	0	0	0	0	0	0	0	0	0	0	0	0	0	0	0
Gut-CRC	SRR6451691	0	0	0	0	0	0	0	0	0	0	0	0	0	0	0	0	0	0	0	0	0	0	0	0	0	0	0	0	0	0	0	0	0	0	0	0	0	0	0	0	0	0	0	0	0	0	0	0
Gut-CRC	SRR6451692	0	0	0	0	0	0	0	0	0	0	0	0	0	0	0	0	0	0	0	0	0	0	0	0	0	0	0	0	0	0	0	0	0	0	0	0	0	0	0	0	0	0	0	0	0	0	0	0
Gut-CRC	SRR6456138	0	0	0	0	0	0	0	0	0	0	0	0	0	0	0	0	0	0	0	0	0	0	0	0	0	0	0	0	0	0	0	0	0	0	0	0	0	0	0	0	0	0	0	0	0	0	0	0
Gut-CRC	SRR6456139	0	0	0	0	0	0	0	0	0	0	0	0	0	0	0	0	0	0	0	0	0	0	0	0	0	0	0	0	0	0	0	0	0	0	0	0	0	0	0	0	0	0	0	0	0	0	0	0
Gut-CRC	SRR6456140	0	0	0	0	0	0	0	0	0	0	0	0	0	0	0	0	0	0	0	0	0	0	0	0	0	0	0	0	0	0	0	0	0	0	0	0	0	0	0	0	0	0	0	0	0	0	0	0
Gut-CRC	SRR6456141	0	0	0	0	0	0	0	0	0	0	0	0	0	0	0	0	0	0	0	0	0	0	0	0	0	0	0	0	0	0	0	0	0	0	0	0	0	0	0	0	0	0	0	0	0	0	0	0
Gut-CRC	SRR6456142	0	0	0	0	0	0	0	0	0	0	0	0	0	0	0	0	0	0	0	0	0	0	0	0	0	0	0	0	0	0	0	0	0	0	0	0	0	0	0	0	0	0	0	0	0	0	0	0
Gut-CRC	SRR6456143	0	0	0	0	0	0	0	0	0	0	0	0	0	0	0	0	0	0	0	0	0	0	0	0	0	0	0	0	0	0	0	0	0	0	0	0	0	0	0	0	0	0	0	0	0	0	0	0
Gut-CRC	SRR6456144	0	0	0	0	0	0	0	0	0	0	0	0	0	0	0	0	0	0	0	0	0	0	0	0	0	0	0	0	0	0	0	0	0	0	0	0	0	0	0	0	0	0	0	0	0	0	0	0
Gut-CRC	SRR6456145	0	0	0	0	0	0	0	0	0	0	0	0	0	0	0	0	0	0	0	0	0	0	0	0	0	0	0	0	0	0	0	0	0	0	0	0	0	0	0	0	0	0	0	0	0	0	0	0
Gut-CRC	SRR6456146	0	0	0	0	0	0	0	0	0	0	0	0.00703	0	0	0	0	0	0	0	0	0	0	0	0	0	0	0	0	0	0	0	0	0	0	0	0	0	0	0	0	0	0	0	0	0	0	0	0
Gut-CRC	SRR6456147	0	0	0.04917	0	0	0	0	0	0	0	0	0	0	0	0	0	0	0	0	0	0	0	0	0	0	0	0	0	0	0	0	0	0	0	0	0	0	0	0	0	0	0	0	0	0	0	0	0
Gut-CRC	SRR6456148	0	0	0	0	0	0	0	0	0	0	0	0	0	0	0	0	0	0	0	0	0	0	0	0	0	0	0	0	0	0	0	0	0	0	0	0	0	0	0	0	0	0	0	0	0	0	0	0
Gut-CRC	SRR6456150	0	0	0	0	0	0	0	0	0	0	0	0	0	0	0	0	0	0	0	0	0	0	0	0	0	0	0	0	0	0	0	0	0	0	0	0	0	0	0	0	0	0	0	0	0	0	0	0
Gut-CRC	SRR6456159	0	0	0	0	0	0	0	0	0	0	0	0	0	0	0	0	0	0	0	0	0	0	0	0	0	0	0	0	0	0	0	0	0	0	0	0	0	0	0	0	0	0	0	0	0	0	0	0
Gut-CRC	SRR6456160	0	0	0	0	0	0	0	0	0	0	0	0	0	0	0	0	0	0	0	0	0	0	0	0	0	0	0	0	0	0	0	0	0	0	0	0	0	0	0	0	0	0	0	0	0	0	0	0
Gut-CRC	SRR6456161	0	0	0	0	0	0	0	0	0	0	0	0	0	0	0	0	0	0	0	0	0	0	0	0	0	0	0	0	0	0	0	0	0	0	0	0	0	0	0	0	0	0	0	0	0	0	0	0
Gut-CRC	SRR6456162	0	0	0	0	0	0	0	0	0	0	0	0	0	0	0	0	0	0	0	0	0	0	0	0	0	0	0	0	0	0	0	0	0	0	0	0	0	0	0	0	0	0	0	0	0	0	0	0
Gut-CRC	SRR6456180	0	0	0	0	0	0	0	0	0	0	0	0	0	0	0	0	0	0	0	0	0	0	0	0	0	0	0	0	0	0	0	0	0	0	0	0	0	0	0	0	0	0	0	0	0	0	0	0
Gut-CRC	SRR6456183	0	0	0.00782	0	0	0	0	0	0	0	0	0	0	0	0	0	0	0	0	0	0	0	0	0	0	0	0	0	0	0	0	0	0	0	0	0	0	0	0	0	0	0	0	0	0	0	0	0
Gut-CRC	SRR6456184	0	0	0	0	0	0	0	0	0	0	0	0	0	0	0	0	0	0	0	0	0	0	0	0	0	0	0	0	0	0	0	0	0	0	0	0	0	0	0	0	0	0	0	0	0	0	0	0
Gut-CRC	SRR6456185	0	0	0	0	0	0	0	0	0	0	0	0	0	0	0	0	0	0	0	0	0	0	0	0	0	0	0	0	0	0	0	0	0	0	0	0	0	0	0	0	0	0	0	0	0	0	0	0
Gut-CRC	SRR6456186	0	0	0	0	0	0	0	0	0	0	0	0	0	0	0	0	0	0	0	0	0	0	0	0	0	0	0	0	0	0	0	0	0	0	0	0	0	0	0	0	0	0	0	0	0	0	0	0
Gut-CRC	SRR6456187	0	0	0	0	0	0	0	0	0	0	0	0	0	0	0	0	0	0	0	0	0	0	0	0	0	0	0	0	0	0	0	0	0	0	0	0	0	0	0	0	0	0	0	0	0	0	0	0
Gut-CRC	SRR6456188	0	0	0	0	0	0	0	0	0	0	0	0	0	0	0	0	0	0	0	0	0	0	0	0	0	0	0	0	0	0	0	0	0	0	0	0	0	0	0	0	0	0	0	0	0	0	0	0
Gut-CRC	SRR6456189	0	0	0	0	0	0	0	0	0	0	0	0	0	0	0	0	0	0	0	0	0	0	0	0	0	0	0	0	0	0	0	0	0	0	0	0	0	0	0	0	0	0	0	0	0	0	0	0
Gut-CRC	SRR6456190	0	0	0	0	0	0	0	0	0	0	0	0	0	0	0	0	0	0	0	0	0	0	0	0	0	0	0	0	0	0	0	0	0	0	0	0	0	0	0	0	0	0	0	0	0	0	0	0
Gut-CRC	SRR6456191	0	0	0	0	0	0	0	0	0	0	0	0	0	0	0	0	0	0	0	0	0	0	0	0	0	0	0	0	0	0	0	0	0	0	0	0	0	0	0	0	0	0	0	0	0	0	0	0
Gut-CRC	SRR6456192	0	0	0	0	0	0	0	0	0	0	0	0	0	0	0	0	0	0	0	0	0	0	0	0	0	0	0	0	0	0	0	0	0	0	0	0	0	0	0	0	0	0	0	0	0	0	0	0
Gut-CRC	SRR6456193	0	0	0.05006	0	0	0	0	0	0	0	0	0	0	0	0	0	0	0	0	0	0	0	0	0	0	0	0	0	0	0	0	0	0	0	0	0	0	0	0	0	0	0	0	0	0	0	0	0
Gut-CRC	SRR6456194	0	0	0	0	0	0	0	0	0	0	0	0	0	0	0	0	0	0	0	0	0	0	0	0	0	0	0	0	0	0	0	0	0	0	0	0	0	0	0	0	0	0	0	0	0	0	0	0
Gut-CRC	SRR6456195	0	0	0	0	0	0	0	0	0	0	0	0	0	0	0	0	0	0	0	0	0	0	0	0	0	0	0	0	0	0	0	0	0	0	0	0	0	0	0	0	0	0	0	0	0	0	0	0
Gut-CRC	SRR6456196	0	0	0	0	0	0	0	0	0	0	0	0	0	0	0	0	0	0	0	0	0	0	0	0	0	0	0	0	0	0	0	0	0	0	0	0	0	0	0	0	0	0	0	0	0	0	0	0
Gut-CRC	SRR6456197	0	0	0	0	0	0	0	0	0	0	0	0	0	0	0	0	0	0	0	0	0	0	0	0	0	0	0	0	0	0	0	0	0	0	0	0	0	0	0	0	0	0	0	0	0	0	0	0
Gut-CRC	SRR6456198	0	0	0	0	0	0	0	0	0	0	0	0	0	0	0	0	0	0	0	0	0	0	0	0	0	0	0	0	0	0	0	0	0	0	0	0	0	0	0	0	0	0	0	0	0	0	0	0
Gut-CRC	SRR6456199	0	0	0	0	0	0	0	0	0	0	0	0	0	0	0	0	0	0	0	0	0	0	0	0	0	0	0	0	0	0	0	0	0	0	0	0	0	0	0	0	0	0	0	0	0	0	0	0
Gut-CRC	SRR6456200	0	0	0	0	0	0	0	0	0	0	0	0	0	0	0	0	0	0	0	0	0	0	0	0	0	0	0	0	0	0	0	0	0	0	0	0	0	0	0	0	0	0	0	0	0	0	0	0
Gut-CRC	SRR6456201	0	0	0	0	0	0	0	0	0	0	0	0	0	0	0	0	0	0	0	0	0	0	0	0	0	0	0	0	0	0	0	0	0	0	0	0	0	0	0	0	0	0	0	0	0	0	0	0
Gut-CRC	SRR6456202	0	0	0	0	0	0	0	0	0	0	0	0	0	0	0	0	0	0	0	0	0	0	0	0	0	0	0	0	0	0	0	0	0	0	0	0	0	0	0	0	0	0	0	0	0	0	0	0
Gut-CRC	SRR6456203	0	0	0	0	0	0	0	0	0	0	0	0	0	0	0	0	0	0	0	0	0	0	0	0	0	0	0	0	0	0	0	0	0	0	0	0	0	0	0	0	0	0	0	0	0	0	0	0
Gut-CRC	SRR6456204	0	0	0	0	0	0	0	0	0	0	0	0	0	0	0	0	0	0	0	0	0	0	0	0	0	0	0	0	0	0	0	0	0	0	0	0	0	0	0	0	0	0	0	0	0	0	0	0
Gut-CRC	SRR6456205	0	0	0	0	0	0	0	0	0	0	0	0	0	0	0	0	0	0	0	0	0	0	0	0	0	0	0	0	0	0	0	0	0	0	0	0	0	0	0	0	0	0	0	0	0	0	0	0
Gut-CRC	SRR6456206	0	0	0	0	0	0	0	0	0	0	0	0	0	0	0	0	0	0	0	0	0	0	0	0	0	0	0	0	0	0	0	0	0	0	0	0	0	0	0	0	0	0	0	0	0	0	0	0
Gut-CRC	SRR6456207	0	0	0	0	0	0	0	0	0	0	0	0	0	0	0	0	0	0	0	0	0	0	0	0	0	0	0	0	0	0	0	0	0	0	0	0	0	0	0	0	0	0	0	0	0	0	0	0
Gut-CRC	SRR6456208	0	0	0	0	0	0	0	0	0	0	0	0	0	0	0	0	0	0	0	0	0	0	0	0	0	0	0	0	0	0	0	0	0	0	0	0	0	0	0	0	0	0	0	0	0	0	0	0
Gut-CRC	SRR6456209	0	0	0	0	0	0	0	0	0	0	0	0	0	0	0	0	0	0	0	0	0	0	0	0	0	0	0	0	0	0	0	0	0	0	0	0	0	0	0	0	0	0	0	0	0	0	0	0
Gut-CRC	SRR6456212	0	0	0	0	0	0	0	0	0	0	0	0	0	0	0	0	0	0	0	0	0	0	0	0	0	0	0	0	0	0	0	0	0	0	0	0	0	0	0	0	0	0	0	0	0	0	0	0
Gut-CRC	SRR6456213	0	0	0	0	0	0	0	0	0	0	0	0	0	0	0	0	0	0	0	0	0	0	0	0	0	0	0	0	0	0	0	0	0	0	0	0	0	0	0	0	0	0	0	0	0	0	0	0
Gut-CRC	SRR6456214	0	0	0	0	0	0	0	0	0	0	0	0	0	0	0	0	0	0	0	0	0	0	0	0	0	0	0	0	0	0	0	0	0	0	0	0	0	0	0	0	0	0	0	0	0	0	0	0
Gut-CRC	SRR6456215	0	0	0	0	0	0	0	0	0	0	0	0	0	0	0	0	0	0	0	0	0	0	0	0	0	0	0	0	0	0	0	0	0	0	0	0	0	0	0	0	0	0	0	0	0	0	0	0
Gut-CRC	SRR6456216	0	0	0	0	0	0	0	0	0	0	0	0	0	0	0	0	0	0	0	0	0	0	0	0	0	0	0	0	0	0	0	0	0	0	0	0	0	0	0	0	0	0	0	0	0	0	0	0
Gut-CRC	SRR6456217	0	0	0	0	0	0	0	0	0	0	0	0	0	0	0	0	0	0	0	0	0	0	0	0	0	0	0	0	0	0	0	0	0	0	0	0	0	0	0	0	0	0	0	0	0	0	0	0
Gut-CRC	SRR6456218	0	0	0	0	0	0	0	0	0	0	0	0	0	0	0	0	0	0	0	0	0	0	0	0	0	0	0	0	0	0	0	0	0	0	0	0	0	0	0	0	0	0	0	0	0	0	0	0
Gut-CRC	SRR6456219	0	0	0	0	0	0	0	0	0	0	0	0	0	0	0	0	0	0	0	0	0	0	0	0	0	0	0	0	0	0	0	0	0	0	0	0	0	0	0	0	0	0	0	0	0	0	0	0
Gut-CRC	SRR6456220	0	0	0	0	0	0	0	0	0	0	0	0	0	0	0	0	0	0	0	0	0	0	0	0	0	0	0	0	0	0	0	0	0	0	0	0	0	0	0	0	0	0	0	0	0	0	0	0
Gut-CRC	SRR6456221	0	0	0	0	0	0	0	0	0	0	0	0	0	0	0	0	0	0	0	0	0	0	0	0	0	0	0	0	0	0	0	0	0	0	0	0	0	0	0	0	0	0	0	0	0	0	0	0
Gut-CRC	SRR6456222	0	0	0.13696	0	0	0	0	0	0	0	0	0	0	0	0	0	0	0	0	0	0	0	0	0	0	0	0	0	0	0	0	0	0	0	0	0	0	0	0	0	0	0	0	0	0	0	0	0
Gut-CRC	SRR6456223	0	0	0	0	0	0	0	0	0	0	0.00163	0	0.56414	0	0	0	0	0	0	0	0	0	0	0	0	0	0	0	0	0	0	0	0	0	0	0	0	0	0	0	0	0	0	0	0	0	0	0
Gut-CRC	SRR6456224	0	0	0	0	0	0	0	0	0	0	0	0	0	0	0	0	0	0	0	0	0	0	0	0	0	0	0	0	0	0	0	0	0	0	0	0	0	0	0	0	0	0	0	0	0	0	0	0
Gut-CRC	SRR6456225	0	0	0	0	0	0	0	0	0	0	0	0	0	0	0	0	0	0	0	0	0	0	0	0	0	0	0	0	0	0	0	0	0	0	0	0	0	0	0	0	0	0	0	0	0	0	0	0
Gut-CRC	SRR6915091	0	0	0	0	0	0	0	0	0	0	0	4.03679	0	0	0	0	0	0	0	0	0	0	0	0	0	0	0	0	0	0	0	0	0	0	0	0	0	0	0	0	0	0	0	0	0	0	0	0
Gut-CRC	SRR6915093	0	0	0	0	0	0	0	0	0	0	0	0.50559	0	0	0	0	0	0	0	0	0	0	0	0	0	0	0	0	0	0	0	0	0	0	0	0	0	0	0	0	0	0	0	0	0	0	0	0
Gut-CRC	SRR6915094	0.00551	0.00413	0	0	0	0	0	0	0	0	0	0	0	0	0	0	0	0	0	0	0	0	0	0	0	0	0	0	0	0	0	0	0	0	0	0	0	0	0	0	0	0	0	0	0	0	0	0
Gut-CRC	SRR6915095	0.03206	0.01209	0	0	0	0	0	0	0	0	0	0	0	0	0	0	0	0	0	0	0	0	0	0	0	0	0	0	0	0	0	0	0	0	0	0	0	0	0	0	0	0	0	0	0	0	0	0
Gut-CRC	SRR6915098	0.34141	0.10807	0	0	0	0	0	0	0	0	0	0	0	0	0	0	0	0	0	0	0	0	0	0	0	0	0	0	0	0	0	0	0	0	0	0	0	0	0	0	0	0	0	0	0	0	0	0
Gut-CRC	SRR6915099	0	0	0	0	0	0	0	0	0	0	0	0	0	0	0	0	0	0	0	0	0	0	0	0	0	0	0	0	0	0	0	0	0	0	0	0	0	0	0	0	0	0	0	0	0	0	0	0
Gut-CRC	SRR6915101	0	0	0	0	0	0	0	0	0	0	0	0	0	0	0	0	0	0	0	0	0	0	0	0	0	0	0	0	0	0	0	0	0	0	0	0	0	0	0	0	0	0	0	0	0	0	0	0
Gut-CRC	SRR6915102	0	0	0	0	0	0	0	0	0	0	0	0	0	0	0	0	0	0	0	0	0	0	0	0	0	0	0	0	0	0	0	0	0	0	0	0	0	0	0	0	0	0	0	0	0	0	0	0
Gut-CRC	SRR6915115	0	0	0	0	0	0	0	0	0	0	0	0	0	0	0	0	0	0	0	0	0	0	0	0	0	0	0	0	0	0	0	0	0	0	0	0	0	0	0	0	0	0	0	0	0	0	0	0
Gut-CRC	SRR6915119	0	0	0	0	0	0	0	0	0	0	0	1.91973	0	0	0	0	0	0	0	0	0	0	0	0	0	0	0	0	0	0	0	0	0	0	0	0	0	0	0	0	0	0	0	0	0	0	0	0
Gut-CRC	SRR6915120	0	0	0	0	0	0	0	0	0	0	0	0	0	0	0	0	0	0	0	0	0	0	0	0	0	0	0	0	0	0	0	0	0	0	0	0	0	0	0	0	0	0	0	0	0	0	0	0
Gut-CRC	SRR6915123	0	0	0	0	0	0	0	0	0	0	0	1.23566	0	0	0	0	0	0	0	0	0	0	0	0	0	0	0	0	0	0	0	0	0	0	0	0	0	0	0	0	0	0	0	0	0	0	0	0
Gut-CRC	SRR6915137	0	0	0	0	0	0	0	0	0	0	0	0	0	0	0	0	0	0	0	0	0	0	0	0	0	0	0	0	0	0	0	0	0	0	0	0	0	0	0	0	0	0	0	0	0	0	0	0
Gut-CRC	SRR6915158	0	0	0	0	0	0	0	0	0	0	0	0	0	0	0	0	0	0	0	0	0	0	0	0	0	0	0	0	0	0	0	0	0	0	0	0	0	0	0	0	0	0	0	0	0	0	0	0
Gut-CRC	SRR6915159	0	0	0	0	0	0	0	0	0	0	0	0	0	0	0	0	0	0	0	0	0	0	0	0	0	0	0	0	0	0	0	0	0	0	0	0	0	0	0	0	0	0	0	0	0	0	0	0
Gut-CRC	SRR6915160	0	0	0	0	0	0	0	0	0	0	0	0	0	0	0	0	0	0	0	0	0	0	0	0	0	0	0	0	0	0	0	0	0	0	0	0	0	0	0	0	0	0	0	0	0	0	0	0
Gut-CRC	SRR6915166	0	0	0	0	0	0	0	0	0	0	0	0	0	0	0	0	0	0	0	0	0	0	0	0	0	0	0	0	0	0	0	0	0	0	0	0	0	0	0	0	0	0	0	0	0	0	0	0
Gut-CRC	SRR6915188	0	0	0	0	0	0	0	0	0	0	0	2.31434	0	0	0	0	0	0	0	0	0	0	0	0	0	0	0	0	0	0	0	0	0	0	0	0	0	0	0	0	0	0	0	0	0	0	0	0
Gut-CRC	SRR6915190	0	0	0	0	0	0	0	0	0	0	0	0	0	0	0	0	0	0	0	0	0	0	0	0	0	0	0	0	0	0	0	0	0	0	0	0	0	0	0	0	0	0	0	0	0	0	0	0
Gut-CRC	SRR6915201	0	0	0	0	0	0	0	0	0	0	0	0	0	0	0	0	0	0	0	0	0	0	0	0	0	0	0	0	0	0	0	0	0	0	0	0	0	0	0	0	0	0	0	0	0	0	0	0
Gut-CRC	SRR6915208	0	0	0.00319	0	0	0	0	0	0	0	0	0.39107	0	0	0	0	0	0	0	0	0	0	0	0	0	0	0	0	0	0	0	0	0	0	0	0	0	0	0	0	0	0	0	0	0	0	0	0
Gut-CRC	SRR6915209	0.00244	0.00132	0	0	0	0	0	0	0	0	0	1.02666	0	0	0	0	0	0	0	0	0	0	0	0	0	0	0	0	0	0	0	0	0	0	0	0	0	0	0	0	0	0	0	0	0	0	0	0
Gut-CRC	SRR6915210	0	0	0	0	0	0	0	0	0	0	0	0	0	0	0	0	0	0	0	0	0	0	0	0	0	0	0	0	0	0	0	0	0	0	0	0	0	0	0	0	0	0	0	0	0	0	0	0
Gut-CRC	SRR6915211	0	0	0	0	0	0	0	0	0	0	0	0.06031	0	0	0	0	0	0	0	0	0	0	0	0	0	0	0	0	0	0	0	0	0	0	0	0	0	0	0	0	0	0	0	0	0	0	0	0
Gut-CRC	SRR6915213	0.03542	0.01691	0	0	0	0	0	0	0	0	0	0	0	0	0	0	0	0	0	0	0	0	0	0	0	0	0	0	0	0	0	0	0	0	0	0	0	0	0	0	0	0	0	0	0	0	0	0
Gut-CRC	SRR6915218	0	0	0	0	0	0	0	0	0	0	0	0	0	0	0	0	0	0	0	0	0	0	0	0	0	0	0	0	0	0	0	0	0	0	0	0	0	0	0	0	0	0	0	0	0	0	0	0
Gut-CRC	SRR6915219	0	0	0	0	0	0	0	0	0	0	0	0	0	0	0	0	0	0	0	0	0	0	0	0	0	0	0	0	0	0	0	0	0	0	0	0	0	0	0	0	0	0	0	0	0	0	0	0
Gut-CRC	SRR6915220	0	0	0	0	0	0	0	0	0	0	0	0	0	0	0	0	0	0	0	0	0	0	0	0	0	0	0	0	0	0	0	0	0	0	0	0	0	0	0	0	0	0	0	0	0	0	0	0
Oral	SRS011086	0	0	0	0	0	0	0	0	0	0	0	0	0	0	0	0	0	0	0	0	0	0	0	0	0	0	0	0	0	0	0	0	0	0	0	0	0	0	0	0	0	0	0	0	0	0	0	0
Oral	SRS011115	0.00015	0.00432	0	0	0	0	0	0	0	0	0	0	0	0	0	0	0	0	0	0	0	0	0	0	0	0	0	0	0	0	0	0	0	0	0	0	0	0	0	0	0	0	0	0	0	0	0	0
Oral	SRS011140	0.0158	0.01724	0	0	0	0	0	0	0	0	0	0	0	0	0	0	0	0	0	0	0	0	0	0	0	0	0	0	0	0	0	0	0	0	0	0	0	0	0	0	0	0	0	0	0	0	0	0
Oral	SRS011243	0.00601	0.01806	0	0	0	0	0	0	0	0	0	0	0	0	0	0	0	0	0	0	0	0	0	0	0	0	0	0	0	0	0	0	0	0	0	0	0	0	0	0	0	0	0	0	0	0	0	0
Oral	SRS011306	0	0	0	0	0	0	0	0	0	0	0	0	0	0	0	0	0	0	0	0	0	0	0	0	0	0	0	0	0	0	0	0	0	0	0	0	0	0	0	0	0	0	0	0	0	0	0	0
Oral	SRS012279	0.00321	0.00537	0	0	0	0	0	0	0	0	0	0	0	0	0	0	0	0	0	0	0	0	0	0	0	0	0	0	0	0	0	0	0	0	0	0	0	0	0	0	0	0	0	0	0	0	0	0
Oral	SRS012916	0	0	0	0	0	0	0	0	0	0	0	0	0	0	0	0	0	0	0	0	0	0	0	0	0	0	0	0	0	0	0	0	0	0	0	0	0	0	0	0	0	0	0	0	0	0	0	0
Oral	SRS012983	0	0	0	0	0	0	0	0	0	0	0	0	0	0	0	0	0	0	0	0	0	0	0	0	0	0	0	0	0	0	0	0	0	0	0	0	0	0	0	0	0	0	0	0	0	0	0	0
Oral	SRS013164	0	0.00848	0	0	0	0	0	0	0	0	0	0	0	0	0	0	0	0	0	0	0	0	0	0	0	0	0	0	0	0	0	0	0	0	0	0	0	0	0	0	0	0	0	0	0	0	0	0
Oral	SRS013234	0.00346	0.00541	0	0	0	0	0	0	0	0	0	0	0	0	0	0	0	0	0	0	0	0	0	0	0	0	0	0	0	0	0	0	0	0	0	0	0	0	0	0	0	0	0	0	0	0	0	0
Oral	SRS013502	0.00424	0.00559	0	0	0	0	0	0	0	0	0	0	0	0	0	0	0	0	0	0	0	0	0	0	0	0	0	0	0	0	0	0	0	0	0	0	0	0	0	0	0	0	0	0	0	0	0	0
Oral	SRS013651	0	0	0	0	0	0	0	0	0	0	0	0	0	0	0	0	0	0	0	0	0	0	0	0	0	0	0	0	0	0	0	0	0	0	0	0	0	0	0	0	0	0	0	0	0	0	0	0
Oral	SRS013705	0.00058	0.00229	0	0	0	0	0	0	0	0	0	0	0	0	0	0	0	0	0	0	0	0	0	0	0	0	0	0	0	0	0	0	0	0	0	0	0	0	0	0	0	0	0	0	0	0	0	0
Oral	SRS013818	0.01123	0.00988	0	0	0	0	0	0	0	0	0	0	0	0	0	0	0	0	0	0	0	0	0	0	0	0	0	0	0	0	0	0	0	0	0	0	0	0	0	0	0	0	0	0	0	0	0	0
Oral	SRS013879	0	0	0	0	0	0	0	0	0	0	0	0	0	0	0	0	0	0	0	0	0	0	0	0	0	0	0	0	0	0	0	0	0	0	0	0	0	0	0	0	0	0	0	0	0	0	0	0
Oral	SRS013927	0	0	0	0	0	0	0	0	0	0	0	0	0	0	0	0	0	0	0	0	0	0	0	0	0	0	0	0	0	0	0	0	0	0	0	0	0	0	0	0	0	0	0	0	0	0	0	0
Oral	SRS014124	0	0	0	0	0	0	0	0	0	0	0	0	0	0	0	0	0	0	0	0	0	0	0	0	0	0	0	0	0	0	0	0	0	0	0	0	0	0	0	0	0	0	0	0	0	0	0	0
Oral	SRS014127	0	0	0	0	0	0	0	0	0	0	0	0	0	0	0	0	0	0	0	0	0	0	0	0	0	0	0	0	0	0	0	0	0	0	0	0	0	0	0	0	0	0	0	0	0	0	0	0
Oral	SRS014271	0	0.00185	0	0	0	0	0	0	0	0	0	0	0	0	0	0	0	0	0	0	0	0	0	0	0	0	0	0	0	0	0	0	0	0	0	0	0	0	0	0	0	0	0	0	0	0	0	0
Oral	SRS014404	0	0	0	0	0	0	0	0	0	0	0	0	0	0	0	0	0	0	0	0	0	0	0	0	0	0	0	0	0	0	0	0	0	0	0	0	0	0	0	0	0	0	0	0	0	0	0	0
Oral	SRS014470	0	0	0	0	0	0	0	0	0	0	0	0	0	0	0	0	0	0	0	0	0	0	0	0	0	0	0	0	0	0	0	0	0	0	0	0	0	0	0	0	0	0	0	0	0	0	0	0
Oral	SRS014528	0	0	0	0	0	0	0	0	0	0	0	0	0	0	0	0	0	0	0	0	0	0	0	0	0	0	0	0	0	0	0	0	0	0	0	0	0	0	0	0	0	0	0	0	0	0	0	0
Oral	SRS014573	0	0	0	0	0	0	0	0	0	0	0	0	0	0	0	0	0	0	0	0	0	0	0	0	0	0	0	0	0	0	0	0	0	0	0	0	0	0	0	0	0	0	0	0	0	0	0	0
Oral	SRS014684	0	0	0	0	0	0	0	0	0	0	0	0	0	0	0	0	0	0	0	0	0	0	0	0	0	0	0	0	0	0	0	0	0	0	0	0	0	0	0	0	0	0	0	0	0	0	0	0
Oral	SRS014728	0	0	0	0	0	0	0	0	0	0	0	0	0	0	0	0	0	0	0	0	0	0	0	0	0	0	0	0	0	0	0	0	0	0	0	0	0	0	0	0	0	0	0	0	0	0	0	0
Oral	SRS014888	0.00032	0.00676	0	0	0	0	0	0	0	0	0	0	0	0	0	0	0	0	0	0	0	0	0	0	0	0	0	0	0	0	0	0	0	0	0	0	0	0	0	0	0	0	0	0	0	0	0	0
Oral	SRS014935	0.00232	0.00546	0	0	0	0	0	0	0	0	0	0	0	0	0	0	0	0	0	0	0	0	0	0	0	0	0	0	0	0	0	0	0	0	0	0	0	0	0	0	0	0	0	0	0	0	0	0
Oral	SRS015038	0.00206	0	0	0	0	0	0	0	0	0	0	0	0	0	0	0	0	0	0	0	0	0	0	0	0	0	0	0	0	0	0	0	0	0	0	0	0	0	0	0	0	0	0	0	0	0	0	0
Oral	SRS015057	0	0	0	0	0	0	0	0	0	0	0	0	0	0	0	0	0	0	0	0	0	0	0	0	0	0	0	0	0	0	0	0	0	0	0	0	0	0	0	0	0	0	0	0	0	0	0	0
Oral	SRS015116	0	0.00053	0	0	0	0	0	0	0	0	0	0	0	0	0	0	0	0	0	0	0	0	0	0	0	0	0	0	0	0	0	0	0	0	0	0	0	0	0	0	0	0	0	0	0	0	0	0
Oral	SRS015174	0	0	0	0	0	0	0	0	0	0	0	0	0	0	0	0	0	0	0	0	0	0	0	0	0	0	0	0	0	0	0	0	0	0	0	0	0	0	0	0	0	0	0	0	0	0	0	0
Oral	SRS015209	0.0041	0.0022	0	0	0	0	0	0	0	0	0	0	0	0	0	0	0	0	0	0	0	0	0	0	0	0	0	0	0	0	0	0	0	0	0	0	0	0	0	0	0	0	0	0	0	0	0	0
Oral	SRS015272	0	0	0	0	0	0	0	0	0	0	0	0	0	0	0	0	0	0	0	0	0	0	0	0	0	0	0	0	0	0	0	0	0	0	0	0	0	0	0	0	0	0	0	0	0	0	0	0
Oral	SRS015296	0	0	0	0	0	0	0	0	0	0	0	0	0	0	0	0	0	0	0	0	0	0	0	0	0	0	0	0	0	0	0	0	0	0	0	0	0	0	0	0	0	0	0	0	0	0	0	0
Oral	SRS015395	0.00086	0.00029	0	0	0	0	0	0	0	0	0	0	0	0	0	0	0	0	0	0	0	0	0	0	0	0	0	0	0	0	0	0	0	0	0	0	0	0	0	0	0	0	0	0	0	0	0	0
Oral	SRS015434	0	0	0	0	0	0	0	0	0	0	0	0	0	0	0	0	0	0	0	0	0	0	0	0	0	0	0	0	0	0	0	0	0	0	0	0	0	0	0	0	0	0	0	0	0	0	0	0
Oral	SRS015484	0	0	0	0	0	0	0	0	0	0	0	0	0	0	0	0	0	0	0	0	0	0	0	0	0	0	0	0	0	0	0	0	0	0	0	0	0	0	0	0	0	0	0	0	0	0	0	0
Oral	SRS015537	0.00211	0.00067	0	0	0	0	0	0	0	0	0	0	0	0	0	0	0	0	0	0	0	0	0	0	0	0	0	0	0	0	0	0	0	0	0	0	0	0	0	0	0	0	0	0	0	0	0	0
Oral	SRS015590	0	0	0	0	0	0	0	0	0	0	0	0	0	0	0	0	0	0	0	0	0	0	0	0	0	0	0	0	0	0	0	0	0	0	0	0	0	0	0	0	0	0	0	0	0	0	0	0
Oral	SRS015644	0	0	0	0	0	0	0	0	0	0	0	0	0	0	0	0	0	0	0	0	0	0	0	0	0	0	0	0	0	0	0	0	0	0	0	0	0	0	0	0	0	0	0	0	0	0	0	0
Oral	SRS015686	0.00159	0	0	0	0	0	0	0	0	0	0	0	0	0	0	0	0	0	0	0	0	0	0	0	0	0	0	0	0	0	0	0	0	0	0	0	0	0	0	0	0	0	0	0	0	0	0	0
Oral	SRS015762	0	0	0	0	0	0	0	0	0	0	0	0	0	0	0	0	0	0	0	0	0	0	0	0	0	0	0	0	0	0	0	0	0	0	0	0	0	0	0	0	0	0	0	0	0	0	0	0
Oral	SRS015797	0	0	0	0	0	0	0	0	0	0	0	0	0	0	0	0	0	0	0	0	0	0	0	0	0	0	0	0	0	0	0	0	0	0	0	0	0	0	0	0	0	0	0	0	0	0	0	0
Oral	SRS015893	0	0	0	0	0	0	0	0	0	0	0	0	0	0	0	0	0	0	0	0	0	0	0	0	0	0	0	0	0	0	0	0	0	0	0	0	0	0	0	0	0	0	0	0	0	0	0	0
Oral	SRS015941	0	0	0	0	0	0	0	0	0	0	0	0	0	0	0	0	0	0	0	0	0	0	0	0	0	0	0	0	0	0	0	0	0	0	0	0	0	0	0	0	0	0	0	0	0	0	0	0
Oral	SRS016002	0	0	0	0	0	0	0	0	0	0	0	0	0	0	0	0	0	0	0	0	0	0	0	0	0	0	0	0	0	0	0	0	0	0	0	0	0	0	0	0	0	0	0	0	0	0	0	0
Oral	SRS016037	0	0.00199	0	0	0	0	0	0	0	0	0	0	0	0	0	0	0	0	0	0	0	0	0	0	0	0	0	0	0	0	0	0	0	0	0	0	0	0	0	0	0	0	0	0	0	0	0	0
Oral	SRS016059	0	0.00092	0	0	0	0	0	0	0	0	0	0	0	0	0	0	0	0	0	0	0	0	0	0	0	0	0	0	0	0	0	0	0	0	0	0	0	0	0	0	0	0	0	0	0	0	0	0
Oral	SRS016086	0	0	0	0	0	0	0	0	0	0	0	0	0	0	0	0	0	0	0	0	0	0	0	0	0	0	0	0	0	0	0	0	0	0	0	0	0	0	0	0	0	0	0	0	0	0	0	0
Oral	SRS016133	0	0	0	0	0	0	0	0	0	0	0	0	0	0	0	0	0	0	0	0	0	0	0	0	0	0	0	0	0	0	0	0	0	0	0	0	0	0	0	0	0	0	0	0	0	0	0	0
Oral	SRS016225	0	0	0	0	0	0	0	0	0	0	0	0	0	0	0	0	0	0	0	0	0	0	0	0	0	0	0	0	0	0	0	0	0	0	0	0	0	0	0	0	0	0	0	0	0	0	0	0
Oral	SRS016319	0	0	0	0	0	0	0	0	0	0	0	0	0	0	0	0	0	0	0	0	0	0	0	0	0	0	0	0	0	0	0	0	0	0	0	0	0	0	0	0	0	0	0	0	0	0	0	0
Oral	SRS016342	0	0	0	0	0	0	0	0	0	0	0	0	0	0	0	0	0	0	0	0	0	0	0	0	0	0	0	0	0	0	0	0	0	0	0	0	0	0	0	0	0	0	0	0	0	0	0	0
Oral	SRS016456	0	0.00261	0	0	0	0	0	0	0	0	0	0	0	0	0	0	0	0	0	0	0	0	0	0	0	0	0	0	0	0	0	0	0	0	0	0	0	0	0	0	0	0	0	0	0	0	0	0
Oral	SRS016501	0.00493	0.00163	0	0	0	0	0	0	0	0	0	0	0	0	0	0	0	0	0	0	0	0	0	0	0	0	0	0	0	0	0	0	0	0	0	0	0	0	0	0	0	0	0	0	0	0	0	0
Oral	SRS016529	0.00607	0.00171	0	0	0	0	0	0	0	0	0	0	0	0	0	0	0	0	0	0	0	0	0	0	0	0	0	0	0	0	0	0	0	0	0	0	0	0	0	0	0	0	0	0	0	0	0	0
Oral	SRS016569	0	0	0	0	0	0	0	0	0	0	0	0	0	0	0	0	0	0	0	0	0	0	0	0	0	0	0	0	0	0	0	0	0	0	0	0	0	0	0	0	0	0	0	0	0	0	0	0
Oral	SRS016647	0.0015	0.02531	0	0	0	0	0	0	0	0	0	0	0	0	0	0	0	0	0	0	0	0	0	0	0	0	0	0	0	0	0	0	0	0	0	0	0	0	0	0	0	0	0	0	0	0	0	0
Oral	SRS016740	0	0	0	0	0	0	0	0	0	0	0	0	0	0	0	0	0	0	0	0	0	0	0	0	0	0	0	0	0	0	0	0	0	0	0	0	0	0	0	0	0	0	0	0	0	0	0	0
Oral	SRS016815	0.0017	0.01694	0	0	0	0	0	0	0	0	0	0	0	0	0	0	0	0	0	0	0	0	0	0	0	0	0	0	0	0	0	0	0	0	0	0	0	0	0	0	0	0	0	0	0	0	0	0
Oral	SRS016858	0	0	0	0	0	0	0	0	0	0	0	0	0	0	0	0	0	0	0	0	0	0	0	0	0	0	0	0	0	0	0	0	0	0	0	0	0	0	0	0	0	0	0	0	0	0	0	0
Oral	SRS016969	0.0018	0.00295	0	0	0	0	0	0	0	0	0	0	0	0	0	0	0	0	0	0	0	0	0	0	0	0	0	0	0	0	0	0	0	0	0	0	0	0	0	0	0	0	0	0	0	0	0	0
Oral	SRS017007	0.00177	0.00178	0	0	0	0	0	0	0	0	0	0	0	0	0	0	0	0	0	0	0	0	0	0	0	0	0	0	0	0	0	0	0	0	0	0	0	0	0	0	0	0	0	0	0	0	0	0
Oral	SRS017076	0	0	0	0	0	0	0	0	0	0	0	0	0	0	0	0	0	0	0	0	0	0	0	0	0	0	0	0	0	0	0	0	0	0	0	0	0	0	0	0	0	0	0	0	0	0	0	0
Oral	SRS017120	0	0.00409	0	0	0	0	0	0	0	0	0	0	0	0	0	0	0	0	0	0	0	0	0	0	0	0	0	0	0	0	0	0	0	0	0	0	0	0	0	0	0	0	0	0	0	0	0	0
Oral	SRS017209	0.00178	0.00344	0	0	0	0	0	0	0	0	0	0	0	0	0	0	0	0	0	0	0	0	0	0	0	0	0	0	0	0	0	0	0	0	0	0	0	0	0	0	0	0	0	0	0	0	0	0
Oral	SRS017279	0.02859	0.05492	0	0	0	0	0	0	0	0	0	0	0	0	0	0	0	0	0	0	0	0	0	0	0	0	0	0	0	0	0	0	0	0	0	0	0	0	0	0	0	0	0	0	0	0	0	0
Oral	SRS017324	0	0	0	0	0	0	0	0	0	0	0	0	0	0	0	0	0	0	0	0	0	0	0	0	0	0	0	0	0	0	0	0	0	0	0	0	0	0	0	0	0	0	0	0	0	0	0	0
Oral	SRS017381	0	0.00391	0	0	0	0	0	0	0	0	0	0	0	0	0	0	0	0	0	0	0	0	0	0	0	0	0	0	0	0	0	0	0	0	0	0	0	0	0	0	0	0	0	0	0	0	0	0
Oral	SRS017439	0.00513	0.03581	0	0	0	0	0	0	0	0	0	0	0	0	0	0	0	0	0	0	0	0	0	0	0	0	0	0	0	0	0	0	0	0	0	0	0	0	0	0	0	0	0	0	0	0	0	0
Oral	SRS017533	0.25041	0.22514	0	0	0	0	0	0	0	0	0	0	0	0	0	0	0	0	0	0	0	0	0	0	0	0	0	0	0	0	0	0	0	0	0	0	0	0	0	0	0	0	0	0	0	0	0	0
Oral	SRS017713	0	0.00221	0	0	0	0	0	0	0	0	0	0	0	0	0	0	0	0	0	0	0	0	0	0	0	0	0	0	0	0	0	0	0	0	0	0	0	0	0	0	0	0	0	0	0	0	0	0
Oral	SRS017751	0	0	0	0	0	0	0	0	0	0	0	0	0	0	0	0	0	0	0	0	0	0	0	0	0	0	0	0	0	0	0	0	0	0	0	0	0	0	0	0	0	0	0	0	0	0	0	0
Oral	SRS017808	0.00563	0.01597	0	0	0	0	0	0	0	0	0	0	0	0	0	0	0	0	0	0	0	0	0	0	0	0	0	0	0	0	0	0	0	0	0	0	0	0	0	0	0	0	0	0	0	0	0	0
Oral	SRS018055	0	0	0	0	0	0	0	0	0	0	0	0	0	0	0	0	0	0	0	0	0	0	0	0	0	0	0	0	0	0	0	0	0	0	0	0	0	0	0	0	0	0	0	0	0	0	0	0
Oral	SRS018145	0.00218	0.0083	0	0	0	0	0	0	0	0	0	0	0	0	0	0	0	0	0	0	0	0	0	0	0	0	0	0	0	0	0	0	0	0	0	0	0	0	0	0	0	0	0	0	0	0	0	0
Oral	SRS018300	0	0	0	0	0	0	0	0	0	0	0	0	0	0	0	0	0	0	0	0	0	0	0	0	0	0	0	0	0	0	0	0	0	0	0	0	0	0	0	0	0	0	0	0	0	0	0	0
Oral	SRS018357	0	0.00594	0	0	0	0	0	0	0	0	0	0	0	0	0	0	0	0	0	0	0	0	0	0	0	0	0	0	0	0	0	0	0	0	0	0	0	0	0	0	0	0	0	0	0	0	0	0
Oral	SRS018439	0.00303	0.00165	0	0	0	0	0	0	0	0	0	0	0	0	0	0	0	0	0	0	0	0	0	0	0	0	0	0	0	0	0	0	0	0	0	0	0	0	0	0	0	0	0	0	0	0	0	0
Oral	SRS018473	0	0	0	0	0	0	0	0	0	0	0	0	0	0	0	0	0	0	0	0	0	0	0	0	0	0	0	0	0	0	0	0	0	0	0	0	0	0	0	0	0	0	0	0	0	0	0	0
Oral	SRS018501	0	0	0	0	0	0	0	0	0	0	0	0	0	0	0	0	0	0	0	0	0	0	0	0	0	0	0	0	0	0	0	0	0	0	0	0	0	0	0	0	0	0	0	0	0	0	0	0
Oral	SRS018591	0	0	0	0	0	0	0	0	0	0	0	0	0	0	0	0	0	0	0	0	0	0	0	0	0	0	0	0	0	0	0	0	0	0	0	0	0	0	0	0	0	0	0	0	0	0	0	0
Oral	SRS018610	0	0	0	0	0	0	0	0	0	0	0	0	0	0	0	0	0	0	0	0	0	0	0	0	0	0	0	0	0	0	0	0	0	0	0	0	0	0	0	0	0	0	0	0	0	0	0	0
Oral	SRS018679	0	0	0	0	0	0	0	0	0	0	0	0	0	0	0	0	0	0	0	0	0	0	0	0	0	0	0	0	0	0	0	0	0	0	0	0	0	0	0	0	0	0	0	0	0	0	0	0
Oral	SRS018739	0.0143	0.00725	0	0	0	0	0	0	0	0	0	0	0	0	0	0	0	0	0	0	0	0	0	0	0	0	0	0	0	0	0	0	0	0	0	0	0	0	0	0	0	0	0	0	0	0	0	0
Oral	SRS018791	0	0	0	0	0	0	0	0	0	0	0	0	0	0	0	0	0	0	0	0	0	0	0	0	0	0	0	0	0	0	0	0	0	0	0	0	0	0	0	0	0	0	0	0	0	0	0	0
Oral	SRS018820	0.00334	0.00353	0	0	0	0	0	0	0	0	0	0	0	0	0	0	0	0	0	0	0	0	0	0	0	0	0	0	0	0	0	0	0	0	0	0	0	0	0	0	0	0	0	0	0	0	0	0
Oral	SRS018875	0	0	0	0	0	0	0	0	0	0	0	0	0	0	0	0	0	0	0	0	0	0	0	0	0	0	0	0	0	0	0	0	0	0	0	0	0	0	0	0	0	0	0	0	0	0	0	0
Oral	SRS018923	0	0	0	0	0	0	0	0	0	0	0	0	0	0	0	0	0	0	0	0	0	0	0	0	0	0	0	0	0	0	0	0	0	0	0	0	0	0	0	0	0	0	0	0	0	0	0	0
Oral	SRS018969	0	0.02223	0	0	0	0	0	0	0	0	0	0	0	0	0	0	0	0	0	0	0	0	0	0	0	0	0	0	0	0	0	0	0	0	0	0	0	0	0	0	0	0	0	0	0	0	0	0
Oral	SRS019022	0.00327	0.0043	0	0	0	0	0	0	0	0	0	0	0	0	0	0	0	0	0	0	0	0	0	0	0	0	0	0	0	0	0	0	0	0	0	0	0	0	0	0	0	0	0	0	0	0	0	0
Oral	SRS019045	0.00342	0.0024	0	0	0	0	0	0	0	0	0	0	0	0	0	0	0	0	0	0	0	0	0	0	0	0	0	0	0	0	0	0	0	0	0	0	0	0	0	0	0	0	0	0	0	0	0	0
Oral	SRS019071	0	0	0	0	0	0	0	0	0	0	0	0	0	0	0	0	0	0	0	0	0	0	0	0	0	0	0	0	0	0	0	0	0	0	0	0	0	0	0	0	0	0	0	0	0	0	0	0
Oral	SRS019122	0	0	0	0	0	0	0	0	0	0	0	0	0	0	0	0	0	0	0	0	0	0	0	0	0	0	0	0	0	0	0	0	0	0	0	0	0	0	0	0	0	0	0	0	0	0	0	0
Oral	SRS019219	0	0	0	0	0	0	0	0	0	0	0	0	0	0	0	0	0	0	0	0	0	0	0	0	0	0	0	0	0	0	0	0	0	0	0	0	0	0	0	0	0	0	0	0	0	0	0	0
Oral	SRS019270	0.0124	0.0102	0	0	0	0	0	0	0	0	0	0	0	0	0	0	0	0	0	0	0	0	0	0	0	0	0	0	0	0	0	0	0	0	0	0	0	0	0	0	0	0	0	0	0	0	0	0
Oral	SRS019327	0	0	0	0	0	0	0	0	0	0	0	0	0	0	0	0	0	0	0	0	0	0	0	0	0	0	0	0	0	0	0	0	0	0	0	0	0	0	0	0	0	0	0	0	0	0	0	0
Oral	SRS019348	0	0	0	0	0	0	0	0	0	0	0	0	0	0	0	0	0	0	0	0	0	0	0	0	0	0	0	0	0	0	0	0	0	0	0	0	0	0	0	0	0	0	0	0	0	0	0	0
Oral	SRS019389	0	0	0	0	0	0	0	0	0	0	0	0	0	0	0	0	0	0	0	0	0	0	0	0	0	0	0	0	0	0	0	0	0	0	0	0	0	0	0	0	0	0	0	0	0	0	0	0
Oral	SRS019437	0	0	0	0	0	0	0	0	0	0	0	0	0	0	0	0	0	0	0	0	0	0	0	0	0	0	0	0	0	0	0	0	0	0	0	0	0	0	0	0	0	0	0	0	0	0	0	0
Oral	SRS019488	0	0	0	0	0	0	0	0	0	0	0	0	0	0	0	0	0	0	0	0	0	0	0	0	0	0	0	0	0	0	0	0	0	0	0	0	0	0	0	0	0	0	0	0	0	0	0	0
Oral	SRS019607	0.00277	0.00095	0	0	0	0	0	0	0	0	0	0	0	0	0	0	0	0	0	0	0	0	0	0	0	0	0	0	0	0	0	0	0	0	0	0	0	0	0	0	0	0	0	0	0	0	0	0
Oral	SRS019696	0	0	0	0	0	0	0	0	0	0	0	0	0	0	0	0	0	0	0	0	0	0	0	0	0	0	0	0	0	0	0	0	0	0	0	0	0	0	0	0	0	0	0	0	0	0	0	0
Oral	SRS019792	0	0	0	0	0	0	0	0	0	0	0	0	0	0	0	0	0	0	0	0	0	0	0	0	0	0	0	0	0	0	0	0	0	0	0	0	0	0	0	0	0	0	0	0	0	0	0	0
Oral	SRS019894	0	0	0	0	0	0	0	0	0	0	0	0	0	0	0	0	0	0	0	0	0	0	0	0	0	0	0	0	0	0	0	0	0	0	0	0	0	0	0	0	0	0	0	0	0	0	0	0
Oral	SRS019974	0	0.00283	0	0	0	0	0	0	0	0	0	0	0	0	0	0	0	0	0	0	0	0	0	0	0	0	0	0	0	0	0	0	0	0	0	0	0	0	0	0	0	0	0	0	0	0	0	0
Oral	SRS020220	0.01204	0.0269	0	0	0	0	0	0	0	0	0	0	0	0	0	0	0	0	0	0	0	0	0	0	0	0	0	0	0	0	0	0	0	0	0	0	0	0	0	0	0	0	0	0	0	0	0	0
Oral	SRS020277	0	0	0	0	0	0	0	0	0	0	0	0	0	0	0	0	0	0	0	0	0	0	0	0	0	0	0	0	0	0	0	0	0	0	0	0	0	0	0	0	0	0	0	0	0	0	0	0
Oral	SRS020334	0	0	0	0	0	0	0	0	0	0	0	0	0	0	0	0	0	0	0	0	0	0	0	0	0	0	0	0	0	0	0	0	0	0	0	0	0	0	0	0	0	0	0	0	0	0	0	0
Oral	SRS020400	0.00169	0.01013	0	0	0	0	0	0	0	0	0	0	0	0	0	0	0	0	0	0	0	0	0	0	0	0	0	0	0	0	0	0	0	0	0	0	0	0	0	0	0	0	0	0	0	0	0	0
Oral	SRS020540	0	0	0	0	0	0	0	0	0	0	0	0	0	0	0	0	0	0	0	0	0	0	0	0	0	0	0	0	0	0	0	0	0	0	0	0	0	0	0	0	0	0	0	0	0	0	0	0
Oral	SRS020571	0	0	0	0	0	0	0	0	0	0	0	0	0	0	0	0	0	0	0	0	0	0	0	0	0	0	0	0	0	0	0	0	0	0	0	0	0	0	0	0	0	0	0	0	0	0	0	0
Oral	SRS020628	0	0.00489	0	0	0	0	0	0	0	0	0	0	0	0	0	0	0	0	0	0	0	0	0	0	0	0	0	0	0	0	0	0	0	0	0	0	0	0	0	0	0	0	0	0	0	0	0	0
Oral	SRS020856	0	0	0	0	0	0	0	0	0	0	0	0	0	0	0	0	0	0	0	0	0	0	0	0	0	0	0	0	0	0	0	0	0	0	0	0	0	0	0	0	0	0	0	0	0	0	0	0
Oral	SRS021496	0	0	0	0	0	0	0	0	0	0	0	0	0	0	0	0	0	0	0	0	0	0	0	0	0	0	0	0	0	0	0	0	0	0	0	0	0	0	0	0	0	0	0	0	0	0	0	0
Oral	SRS021528	0	0	0	0	0	0	0	0	0	0	0	0	0	0	0	0	0	0	0	0	0	0	0	0	0	0	0	0	0	0	0	0	0	0	0	0	0	0	0	0	0	0	0	0	0	0	0	0
Oral	SRS021897	0	0	0	0	0	0	0	0	0	0	0	0	0	0	0	0	0	0	0	0	0	0	0	0	0	0	0	0	0	0	0	0	0	0	0	0	0	0	0	0	0	0	0	0	0	0	0	0
Oral	SRS021954	0	0	0	0	0	0	0	0	0	0	0	0	0	0	0	0	0	0	0	0	0	0	0	0	0	0	0	0	0	0	0	0	0	0	0	0	0	0	0	0	0	0	0	0	0	0	0	0
Oral	SRS022077	0.00605	0.01731	0	0	0	0	0	0	0	0	0	0	0	0	0	0	0	0	0	0	0	0	0	0	0	0	0	0	0	0	0	0	0	0	0	0	0	0	0	0	0	0	0	0	0	0	0	0
Oral	SRS022143	0	0	0	0	0	0	0	0	0	0	0	0	0	0	0	0	0	0	0	0	0	0	0	0	0	0	0	0	0	0	0	0	0	0	0	0	0	0	0	0	0	0	0	0	0	0	0	0
Oral	SRS022464	0	0	0	0	0	0	0	0	0	0	0	0	0	0	0	0	0	0	0	0	0	0	0	0	0	0	0	0	0	0	0	0	0	0	0	0	0	0	0	0	0	0	0	0	0	0	0	0
Oral	SRS022530	0.00436	0.00159	0	0	0	0	0	0	0	0	0	0	0	0	0	0	0	0	0	0	0	0	0	0	0	0	0	0	0	0	0	0	0	0	0	0	0	0	0	0	0	0	0	0	0	0	0	0
Oral	SRS022621	0.01541	0.00898	0	0	0	0	0	0	0	0	0	0	0	0	0	0	0	0	0	0	0	0	0	0	0	0	0	0	0	0	0	0	0	0	0	0	0	0	0	0	0	0	0	0	0	0	0	0
Oral	SRS022719	0.0325	0.06335	0	0	0	0	0	0	0	0	0	0	0	0	0	0	0	0	0	0	0	0	0	0	0	0	0	0	0	0	0	0	0	0	0	0	0	0	0	0	0	0	0	0	0	0	0	0
Oral	SRS023352	0.00206	0.00087	0	0	0	0	0	0	0	0	0	0	0	0	0	0	0	0	0	0	0	0	0	0	0	0	0	0	0	0	0	0	0	0	0	0	0	0	0	0	0	0	0	0	0	0	0	0
Oral	SRS023557	0	0	0	0	0	0	0	0	0	0	0	0	0	0	0	0	0	0	0	0	0	0	0	0	0	0	0	0	0	0	0	0	0	0	0	0	0	0	0	0	0	0	0	0	0	0	0	0
Oral	SRS023617	0.00836	0.00531	0	0	0	0	0	0	0	0	0	0	0	0	0	0	0	0	0	0	0	0	0	0	0	0	0	0	0	0	0	0	0	0	0	0	0	0	0	0	0	0	0	0	0	0	0	0
Oral	SRS023835	0	0.00808	0	0	0	0	0	0	0	0	0	0	0	0	0	0	0	0	0	0	0	0	0	0	0	0	0	0	0	0	0	0	0	0	0	0	0	0	0	0	0	0	0	0	0	0	0	0
Oral	SRS023926	0.01038	0.06295	0	0	0	0	0	0	0	0	0	0	0	0	0	0	0	0	0	0	0	0	0	0	0	0	0	0	0	0	0	0	0	0	0	0	0	0	0	0	0	0	0	0	0	0	0	0
Oral	SRS023958	0	0.0016	0	0	0	0	0	0	0	0	0	0	0	0	0	0	0	0	0	0	0	0	0	0	0	0	0	0	0	0	0	0	0	0	0	0	0	0	0	0	0	0	0	0	0	0	0	0
Oral	SRS024015	0	0	0	0	0	0	0	0	0	0	0	0	0	0	0	0	0	0	0	0	0	0	0	0	0	0	0	0	0	0	0	0	0	0	0	0	0	0	0	0	0	0	0	0	0	0	0	0
Oral	SRS024081	0.00533	0.0106	0	0	0	0	0	0	0	0	0	0	0	0	0	0	0	0	0	0	0	0	0	0	0	0	0	0	0	0	0	0	0	0	0	0	0	0	0	0	0	0	0	0	0	0	0	0
Oral	SRS024107	0.0052	0.00732	0	0	0	0	0	0	0	0	0	0	0	0	0	0	0	0	0	0	0	0	0	0	0	0	0	0	0	0	0	0	0	0	0	0	0	0	0	0	0	0	0	0	0	0	0	0
Oral	SRS024138	0	0.00266	0	0	0	0	0	0	0	0	0	0	0	0	0	0	0	0	0	0	0	0	0	0	0	0	0	0	0	0	0	0	0	0	0	0	0	0	0	0	0	0	0	0	0	0	0	0
Oral	SRS024277	0.00072	0.00218	0	0	0	0	0	0	0	0	0	0	0	0	0	0	0	0	0	0	0	0	0	0	0	0	0	0	0	0	0	0	0	0	0	0	0	0	0	0	0	0	0	0	0	0	0	0
Oral	SRS024318	0.00603	0.03506	0	0	0	0	0	0	0	0	0	0	0	0	0	0	0	0	0	0	0	0	0	0	0	0	0	0	0	0	0	0	0	0	0	0	0	0	0	0	0	0	0	0	0	0	0	0
Oral	SRS024375	0.00112	0.00036	0	0	0	0	0	0	0	0	0	0	0	0	0	0	0	0	0	0	0	0	0	0	0	0	0	0	0	0	0	0	0	0	0	0	0	0	0	0	0	0	0	0	0	0	0	0
Oral	SRS024441	0.01272	0.00817	0	0	0	0	0	0	0	0	0	0	0	0	0	0	0	0	0	0	0	0	0	0	0	0	0	0	0	0	0	0	0	0	0	0	0	0	0	0	0	0	0	0	0	0	0	0
Oral	SRS024498	0	0	0	0	0	0	0	0	0	0	0	0	0	0	0	0	0	0	0	0	0	0	0	0	0	0	0	0	0	0	0	0	0	0	0	0	0	0	0	0	0	0	0	0	0	0	0	0
Oral	SRS024580	0	0.00054	0	0	0	0	0	0	0	0	0	0	0	0	0	0	0	0	0	0	0	0	0	0	0	0	0	0	0	0	0	0	0	0	0	0	0	0	0	0	0	0	0	0	0	0	0	0
Oral	SRS024637	0	0	0	0	0	0	0	0	0	0	0	0	0	0	0	0	0	0	0	0	0	0	0	0	0	0	0	0	0	0	0	0	0	0	0	0	0	0	0	0	0	0	0	0	0	0	0	0
Oral	SRS042131	0	0	0	0	0	0	0	0	0	0	0	0	0	0	0	0	0	0	0	0	0	0	0	0	0	0	0	0	0	0	0	0	0	0	0	0	0	0	0	0	0	0	0	0	0	0	0	0
Oral	SRS042589	0	0	0	0	0	0	0	0	0	0	0	0	0	0	0	0	0	0	0	0	0	0	0	0	0	0	0	0	0	0	0	0	0	0	0	0	0	0	0	0	0	0	0	0	0	0	0	0
Oral	SRS042643	0.00282	0.00105	0	0	0	0	0	0	0	0	0	0	0	0	0	0	0	0	0	0	0	0	0	0	0	0	0	0	0	0	0	0	0	0	0	0	0	0	0	0	0	0	0	0	0	0	0	0
Oral	SRS042910	0	0	0	0	0	0	0	0	0	0	0	0	0	0	0	0	0	0	0	0	0	0	0	0	0	0	0	0	0	0	0	0	0	0	0	0	0	0	0	0	0	0	0	0	0	0	0	0
Oral	SRS043275	0	0	0	0	0	0	0	0	0	0	0	0	0	0	0	0	0	0	0	0	0	0	0	0	0	0	0	0	0	0	0	0	0	0	0	0	0	0	0	0	0	0	0	0	0	0	0	0
Oral	SRS043461	0	0	0	0	0	0	0	0	0	0	0	0	0	0	0	0	0	0	0	0	0	0	0	0	0	0	0	0	0	0	0	0	0	0	0	0	0	0	0	0	0	0	0	0	0	0	0	0
Oral	SRS043494	0	0	0	0	0	0	0	0	0	0	0	0	0	0	0	0	0	0	0	0	0	0	0	0	0	0	0	0	0	0	0	0	0	0	0	0	0	0	0	0	0	0	0	0	0	0	0	0
Oral	SRS043663	0	0	0	0	0	0	0	0	0	0	0	0	0	0	0	0	0	0	0	0	0	0	0	0	0	0	0	0	0	0	0	0	0	0	0	0	0	0	0	0	0	0	0	0	0	0	0	0
Oral	SRS044082	0	0	0	0	0	0	0	0	0	0	0	0	0	0	0	0	0	0	0	0	0	0	0	0	0	0	0	0	0	0	0	0	0	0	0	0	0	0	0	0	0	0	0	0	0	0	0	0
Oral	SRS044373	0	0	0	0	0	0	0	0	0	0	0	0	0	0	0	0	0	0	0	0	0	0	0	0	0	0	0	0	0	0	0	0	0	0	0	0	0	0	0	0	0	0	0	0	0	0	0	0
Oral	SRS044486	0	0	0	0	0	0	0	0	0	0	0	0	0	0	0	0	0	0	0	0	0	0	0	0	0	0	0	0	0	0	0	0	0	0	0	0	0	0	0	0	0	0	0	0	0	0	0	0
Oral	SRS044662	0.0118	0.02204	0	0	0	0	0	0	0	0	0	0	0	0	0	0	0	0	0	0	0	0	0	0	0	0	0	0	0	0	0	0	0	0	0	0	0	0	0	0	0	0	0	0	0	0	0	0
Oral	SRS045127	0	0	0	0	0	0	0	0	0	0	0	0	0	0	0	0	0	0	0	0	0	0	0	0	0	0	0	0	0	0	0	0	0	0	0	0	0	0	0	0	0	0	0	0	0	0	0	0
Oral	SRS045602	0	0	0	0	0	0	0	0	0	0	0	0	0	0	0	0	0	0	0	0	0	0	0	0	0	0	0	0	0	0	0	0	0	0	0	0	0	0	0	0	0	0	0	0	0	0	0	0
Oral	SRS045715	0.0498	0.03052	0	0	0	0	0	0	0	0	0	0	0	0	0	0	0	0	0	0	0	0	0	0	0	0	0	0	0	0	0	0	0	0	0	0	0	0	0	0	0	0	0	0	0	0	0	0
Oral	SRS046496	0	0	0	0	0	0	0	0	0	0	0	0	0	0	0	0	0	0	0	0	0	0	0	0	0	0	0	0	0	0	0	0	0	0	0	0	0	0	0	0	0	0	0	0	0	0	0	0
Oral	SRS046595	0	0	0	0	0	0	0	0	0	0	0	0	0	0	0	0	0	0	0	0	0	0	0	0	0	0	0	0	0	0	0	0	0	0	0	0	0	0	0	0	0	0	0	0	0	0	0	0
Oral	SRS047210	0	0	0	0	0	0	0	0	0	0	0	0	0	0	0	0	0	0	0	0	0	0	0	0	0	0	0	0	0	0	0	0	0	0	0	0	0	0	0	0	0	0	0	0	0	0	0	0
Oral	SRS047219	0.00653	0.01492	0	0	0	0	0	0	0	0	0	0	0	0	0	0	0	0	0	0	0	0	0	0	0	0	0	0	0	0	0	0	0	0	0	0	0	0	0	0	0	0	0	0	0	0	0	0
Oral	SRS047824	0.00011	0	0	0	0	0	0	0	0	0	0	0	0	0	0	0	0	0	0	0	0	0	0	0	0	0	0	0	0	0	0	0	0	0	0	0	0	0	0	0	0	0	0	0	0	0	0	0
Oral	SRS048317	0.00421	0	0	0	0	0	0	0	0	0	0	0	0	0	0	0	0	0	0	0	0	0	0	0	0	0	0	0	0	0	0	0	0	0	0	0	0	0	0	0	0	0	0	0	0	0	0	0
Oral	SRS048411	0	0	0	0	0	0	0	0	0	0	0	0	0	0	0	0	0	0	0	0	0	0	0	0	0	0	0	0	0	0	0	0	0	0	0	0	0	0	0	0	0	0	0	0	0	0	0	0
Oral	SRS048744	0	0	0	0	0	0	0	0	0	0	0	0	0	0	0	0	0	0	0	0	0	0	0	0	0	0	0	0	0	0	0	0	0	0	0	0	0	0	0	0	0	0	0	0	0	0	0	0
Oral	SRS048791	0	0	0	0	0	0	0	0	0	0	0	0	0	0	0	0	0	0	0	0	0	0	0	0	0	0	0	0	0	0	0	0	0	0	0	0	0	0	0	0	0	0	0	0	0	0	0	0
Oral	SRS048893	0	0	0	0	0	0	0	0	0	0	0	0	0	0	0	0	0	0	0	0	0	0	0	0	0	0	0	0	0	0	0	0	0	0	0	0	0	0	0	0	0	0	0	0	0	0	0	0
Oral	SRS049147	0.0004	0.00834	0	0	0	0	0	0	0	0	0	0	0	0	0	0	0	0	0	0	0	0	0	0	0	0	0	0	0	0	0	0	0	0	0	0	0	0	0	0	0	0	0	0	0	0	0	0
Oral	SRS049253	0	0	0	0	0	0	0	0	0	0	0	0	0	0	0	0	0	0	0	0	0	0	0	0	0	0	0	0	0	0	0	0	0	0	0	0	0	0	0	0	0	0	0	0	0	0	0	0
Oral	SRS049389	0	0	0	0	0	0	0	0	0	0	0	0	0	0	0	0	0	0	0	0	0	0	0	0	0	0	0	0	0	0	0	0	0	0	0	0	0	0	0	0	0	0	0	0	0	0	0	0
Oral	SRS049448	0	0	0	0	0	0	0	0	0	0	0	0	0	0	0	0	0	0	0	0	0	0	0	0	0	0	0	0	0	0	0	0	0	0	0	0	0	0	0	0	0	0	0	0	0	0	0	0
Oral	SRS050244	0	0	0	0	0	0	0	0	0	0	0	0	0	0	0	0	0	0	0	0	0	0	0	0	0	0	0	0	0	0	0	0	0	0	0	0	0	0	0	0	0	0	0	0	0	0	0	0
Oral	SRS050669	0.00154	0.00345	0	0	0	0	0	0	0	0	0	0	0	0	0	0	0	0	0	0	0	0	0	0	0	0	0	0	0	0	0	0	0	0	0	0	0	0	0	0	0	0	0	0	0	0	0	0
Oral	SRS051060	0	0	0	0	0	0	0	0	0	0	0	0	0	0	0	0	0	0	0	0	0	0	0	0	0	0	0	0	0	0	0	0	0	0	0	0	0	0	0	0	0	0	0	0	0	0	0	0
Oral	SRS051791	0	0	0	0	0	0	0	0	0	0	0	0	0	0	0	0	0	0	0	0	0	0	0	0	0	0	0	0	0	0	0	0	0	0	0	0	0	0	0	0	0	0	0	0	0	0	0	0
Oral	SRS052227	0.0027	0.00334	0	0	0	0	0	0	0	0	0	0	0	0	0	0	0	0	0	0	0	0	0	0	0	0	0	0	0	0	0	0	0	0	0	0	0	0	0	0	0	0	0	0	0	0	0	0
Oral	SRS052518	0	0.00042	0	0	0	0	0	0	0	0	0	0	0	0	0	0	0	0	0	0	0	0	0	0	0	0	0	0	0	0	0	0	0	0	0	0	0	0	0	0	0	0	0	0	0	0	0	0
Oral	SRS052570	0	0	0	0	0	0	0	0	0	0	0	0	0	0	0	0	0	0	0	0	0	0	0	0	0	0	0	0	0	0	0	0	0	0	0	0	0	0	0	0	0	0	0	0	0	0	0	0
Oral	SRS053583	0	0	0	0	0	0	0	0	0	0	0	0	0	0	0	0	0	0	0	0	0	0	0	0	0	0	0	0	0	0	0	0	0	0	0	0	0	0	0	0	0	0	0	0	0	0	0	0
Oral	SRS053603	0	0	0	0	0	0	0	0	0	0	0	0	0	0	0	0	0	0	0	0	0	0	0	0	0	0	0	0	0	0	0	0	0	0	0	0	0	0	0	0	0	0	0	0	0	0	0	0
Oral	SRS053854	0	0	0	0	0	0	0	0	0	0	0	0	0	0	0	0	0	0	0	0	0	0	0	0	0	0	0	0	0	0	0	0	0	0	0	0	0	0	0	0	0	0	0	0	0	0	0	0
Oral	SRS054079	0	0	0	0	0	0	0	0	0	0	0	0	0	0	0	0	0	0	0	0	0	0	0	0	0	0	0	0	0	0	0	0	0	0	0	0	0	0	0	0	0	0	0	0	0	0	0	0
Oral	SRS054687	0.0068	0.00922	0	0	0	0	0	0	0	0	0	0	0	0	0	0	0	0	0	0	0	0	0	0	0	0	0	0	0	0	0	0	0	0	0	0	0	0	0	0	0	0	0	0	0	0	0	0
Oral	SRS054807	0	0	0	0	0	0	0	0	0	0	0	0	0	0	0	0	0	0	0	0	0	0	0	0	0	0	0	0	0	0	0	0	0	0	0	0	0	0	0	0	0	0	0	0	0	0	0	0
Oral	SRS054976	0.00412	0.01002	0	0	0	0	0	0	0	0	0	0	0	0	0	0	0	0	0	0	0	0	0	0	0	0	0	0	0	0	0	0	0	0	0	0	0	0	0	0	0	0	0	0	0	0	0	0
Oral	SRS055177	0.00072	0.00248	0	0	0	0	0	0	0	0	0	0	0	0	0	0	0	0	0	0	0	0	0	0	0	0	0	0	0	0	0	0	0	0	0	0	0	0	0	0	0	0	0	0	0	0	0	0
Oral	SRS055426	0	0	0	0	0	0	0	0	0	0	0	0	0	0	0	0	0	0	0	0	0	0	0	0	0	0	0	0	0	0	0	0	0	0	0	0	0	0	0	0	0	0	0	0	0	0	0	0
Oral	SRS056323	0	0	0	0	0	0	0	0	0	0	0	0	0	0	0	0	0	0	0	0	0	0	0	0	0	0	0	0	0	0	0	0	0	0	0	0	0	0	0	0	0	0	0	0	0	0	0	0
Oral	SRS056327	0	0	0	0	0	0	0	0	0	0	0	0	0	0	0	0	0	0	0	0	0	0	0	0	0	0	0	0	0	0	0	0	0	0	0	0	0	0	0	0	0	0	0	0	0	0	0	0
Oral	SRS056622	0.02002	0.01199	0	0	0	0	0	0	0	0	0	0	0	0	0	0	0	0	0	0	0	0	0	0	0	0	0	0	0	0	0	0	0	0	0	0	0	0	0	0	0	0	0	0	0	0	0	0
Oral	SRS056896	0	0	0	0	0	0	0	0	0	0	0	0	0	0	0	0	0	0	0	0	0	0	0	0	0	0	0	0	0	0	0	0	0	0	0	0	0	0	0	0	0	0	0	0	0	0	0	0
Oral	SRS057124	0.03696	0.02691	0	0	0	0	0	0	0	0	0	0	0	0	0	0	0	0	0	0	0	0	0	0	0	0	0	0	0	0	0	0	0	0	0	0	0	0	0	0	0	0	0	0	0	0	0	0
Oral	SRS057205	0	0.00424	0	0	0	0	0	0	0	0	0	0	0	0	0	0	0	0	0	0	0	0	0	0	0	0	0	0	0	0	0	0	0	0	0	0	0	0	0	0	0	0	0	0	0	0	0	0
Oral	SRS057244	0	0	0	0	0	0	0	0	0	0	0	0	0	0	0	0	0	0	0	0	0	0	0	0	0	0	0	0	0	0	0	0	0	0	0	0	0	0	0	0	0	0	0	0	0	0	0	0
Oral	SRS057355	0	0.00048	0	0	0	0	0	0	0	0	0	0	0	0	0	0	0	0	0	0	0	0	0	0	0	0	0	0	0	0	0	0	0	0	0	0	0	0	0	0	0	0	0	0	0	0	0	0
Oral	SRS057539	0.00012	0	0	0	0	0	0	0	0	0	0	0	0	0	0	0	0	0	0	0	0	0	0	0	0	0	0	0	0	0	0	0	0	0	0	0	0	0	0	0	0	0	0	0	0	0	0	0
Oral	SRS057692	0.0073	0.03008	0	0	0	0	0	0	0	0	0	0	0	0	0	0	0	0	0	0	0	0	0	0	0	0	0	0	0	0	0	0	0	0	0	0	0	0	0	0	0	0	0	0	0	0	0	0
Oral	SRS057791	0	0	0	0	0	0	0	0	0	0	0	0	0	0	0	0	0	0	0	0	0	0	0	0	0	0	0	0	0	0	0	0	0	0	0	0	0	0	0	0	0	0	0	0	0	0	0	0
Oral	SRS058336	0	0	0	0	0	0	0	0	0	0	0	0	0	0	0	0	0	0	0	0	0	0	0	0	0	0	0	0	0	0	0	0	0	0	0	0	0	0	0	0	0	0	0	0	0	0	0	0
Oral	SRS058693	0.00215	0.00016	0	0	0	0	0	0	0	0	0	0	0	0	0	0	0	0	0	0	0	0	0	0	0	0	0	0	0	0	0	0	0	0	0	0	0	0	0	0	0	0	0	0	0	0	0	0
Oral	SRS062540	0.00802	0.00198	0	0	0	0	0	0	0	0	0	0	0	0	0	0	0	0	0	0	0	0	0	0	0	0	0	0	0	0	0	0	0	0	0	0	0	0	0	0	0	0	0	0	0	0	0	0
Oral	SRS062544	0	0	0	0	0	0	0	0	0	0	0	0	0	0	0	0	0	0	0	0	0	0	0	0	0	0	0	0	0	0	0	0	0	0	0	0	0	0	0	0	0	0	0	0	0	0	0	0
Oral	SRS062714	0	0	0	0	0	0	0	0	0	0	0	0	0	0	0	0	0	0	0	0	0	0	0	0	0	0	0	0	0	0	0	0	0	0	0	0	0	0	0	0	0	0	0	0	0	0	0	0
Oral	SRS062761	0	0	0	0	0	0	0	0	0	0	0	0	0	0	0	0	0	0	0	0	0	0	0	0	0	0	0	0	0	0	0	0	0	0	0	0	0	0	0	0	0	0	0	0	0	0	0	0
Oral	SRS063193	0.00058	0	0	0	0	0	0	0	0	0	0	0	0	0	0	0	0	0	0	0	0	0	0	0	0	0	0	0	0	0	0	0	0	0	0	0	0	0	0	0	0	0	0	0	0	0	0	0
Oral	SRS063288	0.00066	0	0	0	0	0	0	0	0	0	0	0	0	0	0	0	0	0	0	0	0	0	0	0	0	0	0	0	0	0	0	0	0	0	0	0	0	0	0	0	0	0	0	0	0	0	0	0
Oral	SRS063373	0	0	0	0	0	0	0	0	0	0	0	0	0	0	0	0	0	0	0	0	0	0	0	0	0	0	0	0	0	0	0	0	0	0	0	0	0	0	0	0	0	0	0	0	0	0	0	0
Oral	SRS063871	0	0	0	0	0	0	0	0	0	0	0	0	0	0	0	0	0	0	0	0	0	0	0	0	0	0	0	0	0	0	0	0	0	0	0	0	0	0	0	0	0	0	0	0	0	0	0	0
Oral	SRS063932	0.49773	0.92321	0	0	0	0	0	0	0	0	0	0	0	0	0	0	0	0	0	0	0	0	0	0	0	0	0	0	0	0	0	0	0	0	0	0	0	0	0	0	0	0	0	0	0	0	0	0
Oral	SRS064014	0	0	0	0	0	0	0	0	0	0	0	0	0	0	0	0	0	0	0	0	0	0	0	0	0	0	0	0	0	0	0	0	0	0	0	0	0	0	0	0	0	0	0	0	0	0	0	0
Oral	SRS064423	0.00171	0.00369	0	0	0	0	0	0	0	0	0	0	0	0	0	0	0	0	0	0	0	0	0	0	0	0	0	0	0	0	0	0	0	0	0	0	0	0	0	0	0	0	0	0	0	0	0	0
Oral	SRS064774	0.00079	0.00114	0	0	0	0	0	0	0	0	0	0	0	0	0	0	0	0	0	0	0	0	0	0	0	0	0	0	0	0	0	0	0	0	0	0	0	0	0	0	0	0	0	0	0	0	0	0
Oral	SRS065091	0.07617	0.06356	0	0	0	0	0	0	0	0	0	0	0	0	0	0	0	0	0	0	0	0	0	0	0	0	0	0	0	0	0	0	0	0	0	0	0	0	0	0	0	0	0	0	0	0	0	0
Oral	SRS065278	0.00258	0.00258	0	0	0	0	0	0	0	0	0	0	0	0	0	0	0	0	0	0	0	0	0	0	0	0	0	0	0	0	0	0	0	0	0	0	0	0	0	0	0	0	0	0	0	0	0	0
Oral	SRS065299	0	0	0	0	0	0	0	0	0	0	0	0	0	0	0	0	0	0	0	0	0	0	0	0	0	0	0	0	0	0	0	0	0	0	0	0	0	0	0	0	0	0	0	0	0	0	0	0
Oral	SRS074676	0	0	0	0	0	0	0	0	0	0	0	0	0	0	0	0	0	0	0	0	0	0	0	0	0	0	0	0	0	0	0	0	0	0	0	0	0	0	0	0	0	0	0	0	0	0	0	0
Oral	SRS074970	0	0	0	0	0	0	0	0	0	0	0	0	0	0	0	0	0	0	0	0	0	0	0	0	0	0	0	0	0	0	0	0	0	0	0	0	0	0	0	0	0	0	0	0	0	0	0	0
Oral	SRS075084	0	0.00029	0	0	0	0	0	0	0	0	0	0	0	0	0	0	0	0	0	0	0	0	0	0	0	0	0	0	0	0	0	0	0	0	0	0	0	0	0	0	0	0	0	0	0	0	0	0
Oral	SRS075347	0	0	0	0	0	0	0	0	0	0	0	0	0	0	0	0	0	0	0	0	0	0	0	0	0	0	0	0	0	0	0	0	0	0	0	0	0	0	0	0	0	0	0	0	0	0	0	0
Oral	SRS075404	0	0.00126	0	0	0	0	0	0	0	0	0	0	0	0	0	0	0	0	0	0	0	0	0	0	0	0	0	0	0	0	0	0	0	0	0	0	0	0	0	0	0	0	0	0	0	0	0	0
Oral	SRS075433	0	0	0	0	0	0	0	0	0	0	0	0	0	0	0	0	0	0	0	0	0	0	0	0	0	0	0	0	0	0	0	0	0	0	0	0	0	0	0	0	0	0	0	0	0	0	0	0
Oral	SRS075765	0	0	0	0	0	0	0	0	0	0	0	0	0	0	0	0	0	0	0	0	0	0	0	0	0	0	0	0	0	0	0	0	0	0	0	0	0	0	0	0	0	0	0	0	0	0	0	0
Oral	SRS075813	0	0	0	0	0	0	0	0	0	0	0	0	0	0	0	0	0	0	0	0	0	0	0	0	0	0	0	0	0	0	0	0	0	0	0	0	0	0	0	0	0	0	0	0	0	0	0	0
Oral	SRS075870	0	0	0	0	0	0	0	0	0	0	0	0	0	0	0	0	0	0	0	0	0	0	0	0	0	0	0	0	0	0	0	0	0	0	0	0	0	0	0	0	0	0	0	0	0	0	0	0
Oral	SRS075947	0	0	0	0	0	0	0	0	0	0	0	0	0	0	0	0	0	0	0	0	0	0	0	0	0	0	0	0	0	0	0	0	0	0	0	0	0	0	0	0	0	0	0	0	0	0	0	0
Oral	SRS075987	0	0	0	0	0	0	0	0	0	0	0	0	0	0	0	0	0	0	0	0	0	0	0	0	0	0	0	0	0	0	0	0	0	0	0	0	0	0	0	0	0	0	0	0	0	0	0	0
Oral	SRS076764	0	0	0	0	0	0	0	0	0	0	0	0	0	0	0	0	0	0	0	0	0	0	0	0	0	0	0	0	0	0	0	0	0	0	0	0	0	0	0	0	0	0	0	0	0	0	0	0
Oral	SRS076815	0	0	0	0	0	0	0	0	0	0	0	0	0	0	0	0	0	0	0	0	0	0	0	0	0	0	0	0	0	0	0	0	0	0	0	0	0	0	0	0	0	0	0	0	0	0	0	0
Oral	SRS076868	0	0	0	0	0	0	0	0	0	0	0	0	0	0	0	0	0	0	0	0	0	0	0	0	0	0	0	0	0	0	0	0	0	0	0	0	0	0	0	0	0	0	0	0	0	0	0	0
Oral	SRS076951	0	0	0	0	0	0	0	0	0	0	0	0	0	0	0	0	0	0	0	0	0	0	0	0	0	0	0	0	0	0	0	0	0	0	0	0	0	0	0	0	0	0	0	0	0	0	0	0
Oral	SRS077016	0.00025	0.00062	0	0	0	0	0	0	0	0	0	0	0	0	0	0	0	0	0	0	0	0	0	0	0	0	0	0	0	0	0	0	0	0	0	0	0	0	0	0	0	0	0	0	0	0	0	0
Oral	SRS077092	0	0	0	0	0	0	0	0	0	0	0	0	0	0	0	0	0	0	0	0	0	0	0	0	0	0	0	0	0	0	0	0	0	0	0	0	0	0	0	0	0	0	0	0	0	0	0	0
Oral	SRS077216	0	0	0	0	0	0	0	0	0	0	0	0	0	0	0	0	0	0	0	0	0	0	0	0	0	0	0	0	0	0	0	0	0	0	0	0	0	0	0	0	0	0	0	0	0	0	0	0
Oral	SRS077239	0.00018	0.00036	0	0	0	0	0	0	0	0	0	0	0	0	0	0	0	0	0	0	0	0	0	0	0	0	0	0	0	0	0	0	0	0	0	0	0	0	0	0	0	0	0	0	0	0	0	0
Oral	SRS077300	0.00398	0.00486	0	0	0	0	0	0	0	0	0	0	0	0	0	0	0	0	0	0	0	0	0	0	0	0	0	0	0	0	0	0	0	0	0	0	0	0	0	0	0	0	0	0	0	0	0	0
Oral	SRS077327	0	0	0	0	0	0	0	0	0	0	0	0	0	0	0	0	0	0	0	0	0	0	0	0	0	0	0	0	0	0	0	0	0	0	0	0	0	0	0	0	0	0	0	0	0	0	0	0
Oral	SRS077384	0	0	0	0	0	0	0	0	0	0	0	0	0	0	0	0	0	0	0	0	0	0	0	0	0	0	0	0	0	0	0	0	0	0	0	0	0	0	0	0	0	0	0	0	0	0	0	0
Oral	SRS077441	0	0	0	0	0	0	0	0	0	0	0	0	0	0	0	0	0	0	0	0	0	0	0	0	0	0	0	0	0	0	0	0	0	0	0	0	0	0	0	0	0	0	0	0	0	0	0	0
Oral	SRS077508	0	0	0	0	0	0	0	0	0	0	0	0	0	0	0	0	0	0	0	0	0	0	0	0	0	0	0	0	0	0	0	0	0	0	0	0	0	0	0	0	0	0	0	0	0	0	0	0
Oral	SRS077568	0	0	0	0	0	0	0	0	0	0	0	0	0	0	0	0	0	0	0	0	0	0	0	0	0	0	0	0	0	0	0	0	0	0	0	0	0	0	0	0	0	0	0	0	0	0	0	0
Oral	SRS077633	0.00173	0.0009	0	0	0	0	0	0	0	0	0	0	0	0	0	0	0	0	0	0	0	0	0	0	0	0	0	0	0	0	0	0	0	0	0	0	0	0	0	0	0	0	0	0	0	0	0	0
Oral	SRS077736	0.00091	0	0	0	0	0	0	0	0	0	0	0	0	0	0	0	0	0	0	0	0	0	0	0	0	0	0	0	0	0	0	0	0	0	0	0	0	0	0	0	0	0	0	0	0	0	0	0
Oral	SRS077763	0.00109	0	0	0	0	0	0	0	0	0	0	0	0	0	0	0	0	0	0	0	0	0	0	0	0	0	0	0	0	0	0	0	0	0	0	0	0	0	0	0	0	0	0	0	0	0	0	0
Oral	SRS077855	0	0	0	0	0	0	0	0	0	0	0	0	0	0	0	0	0	0	0	0	0	0	0	0	0	0	0	0	0	0	0	0	0	0	0	0	0	0	0	0	0	0	0	0	0	0	0	0
Oral	SRS077916	0	0	0	0	0	0	0	0	0	0	0	0	0	0	0	0	0	0	0	0	0	0	0	0	0	0	0	0	0	0	0	0	0	0	0	0	0	0	0	0	0	0	0	0	0	0	0	0
Oral	SRS077997	0	0	0	0	0	0	0	0	0	0	0	0	0	0	0	0	0	0	0	0	0	0	0	0	0	0	0	0	0	0	0	0	0	0	0	0	0	0	0	0	0	0	0	0	0	0	0	0
Oral	SRS078248	0.00016	0.00511	0	0	0	0	0	0	0	0	0	0	0	0	0	0	0	0	0	0	0	0	0	0	0	0	0	0	0	0	0	0	0	0	0	0	0	0	0	0	0	0	0	0	0	0	0	0
Oral	SRS078425	0.00306	0.01274	0	0	0	0	0	0	0	0	0	0	0	0	0	0	0	0	0	0	0	0	0	0	0	0	0	0	0	0	0	0	0	0	0	0	0	0	0	0	0	0	0	0	0	0	0	0
Oral	SRS078671	0.05533	0.1477	0	0	0	0	0	0	0	0	0	0	0	0	0	0	0	0	0	0	0	0	0	0	0	0	0	0	0	0	0	0	0	0	0	0	0	0	0	0	0	0	0	0	0	0	0	0
Oral	SRS078733	0.00047	0.00754	0	0	0	0	0	0	0	0	0	0	0	0	0	0	0	0	0	0	0	0	0	0	0	0	0	0	0	0	0	0	0	0	0	0	0	0	0	0	0	0	0	0	0	0	0	0
Oral	SRS097895	0	0	0	0	0	0	0	0	0	0	0	0	0	0	0	0	0	0	0	0	0	0	0	0	0	0	0	0	0	0	0	0	0	0	0	0	0	0	0	0	0	0	0	0	0	0	0	0
Oral	SRS097912	0.00031	0.00595	0	0	0	0	0	0	0	0	0	0	0	0	0	0	0	0	0	0	0	0	0	0	0	0	0	0	0	0	0	0	0	0	0	0	0	0	0	0	0	0	0	0	0	0	0	0
Oral	SRS097966	0.00377	0.0043	0	0	0	0	0	0	0	0	0	0	0	0	0	0	0	0	0	0	0	0	0	0	0	0	0	0	0	0	0	0	0	0	0	0	0	0	0	0	0	0	0	0	0	0	0	0
Oral	SRS098045	0	0	0	0	0	0	0	0	0	0	0	0	0	0	0	0	0	0	0	0	0	0	0	0	0	0	0	0	0	0	0	0	0	0	0	0	0	0	0	0	0	0	0	0	0	0	0	0
Oral	SRS098065	0	0	0	0	0	0	0	0	0	0	0	0	0	0	0	0	0	0	0	0	0	0	0	0	0	0	0	0	0	0	0	0	0	0	0	0	0	0	0	0	0	0	0	0	0	0	0	0
Oral	SRS098498	0.00038	0.00217	0	0	0	0	0	0	0	0	0	0	0	0	0	0	0	0	0	0	0	0	0	0	0	0	0	0	0	0	0	0	0	0	0	0	0	0	0	0	0	0	0	0	0	0	0	0
Oral	SRS098533	0	0	0	0	0	0	0	0	0	0	0	0	0	0	0	0	0	0	0	0	0	0	0	0	0	0	0	0	0	0	0	0	0	0	0	0	0	0	0	0	0	0	0	0	0	0	0	0
Oral	SRS098612	0	0.00035	0	0	0	0	0	0	0	0	0	0	0	0	0	0	0	0	0	0	0	0	0	0	0	0	0	0	0	0	0	0	0	0	0	0	0	0	0	0	0	0	0	0	0	0	0	0
Oral	SRS098704	0	0	0	0	0	0	0	0	0	0	0	0	0	0	0	0	0	0	0	0	0	0	0	0	0	0	0	0	0	0	0	0	0	0	0	0	0	0	0	0	0	0	0	0	0	0	0	0
Oral	SRS098818	0	0	0	0	0	0	0	0	0	0	0	0	0	0	0	0	0	0	0	0	0	0	0	0	0	0	0	0	0	0	0	0	0	0	0	0	0	0	0	0	0	0	0	0	0	0	0	0
Oral	SRS098848	0	0	0	0	0	0	0	0	0	0	0	0	0	0	0	0	0	0	0	0	0	0	0	0	0	0	0	0	0	0	0	0	0	0	0	0	0	0	0	0	0	0	0	0	0	0	0	0
Oral	SRS098867	0	0	0	0	0	0	0	0	0	0	0	0	0	0	0	0	0	0	0	0	0	0	0	0	0	0	0	0	0	0	0	0	0	0	0	0	0	0	0	0	0	0	0	0	0	0	0	0
Oral	SRS098886	0	0	0	0	0	0	0	0	0	0	0	0	0	0	0	0	0	0	0	0	0	0	0	0	0	0	0	0	0	0	0	0	0	0	0	0	0	0	0	0	0	0	0	0	0	0	0	0
Oral	SRS100027	0	0	0	0	0	0	0	0	0	0	0	0	0	0	0	0	0	0	0	0	0	0	0	0	0	0	0	0	0	0	0	0	0	0	0	0	0	0	0	0	0	0	0	0	0	0	0	0
Oral	SRS101382	0	0	0	0	0	0	0	0	0	0	0	0	0	0	0	0	0	0	0	0	0	0	0	0	0	0	0	0	0	0	0	0	0	0	0	0	0	0	0	0	0	0	0	0	0	0	0	0
Oral	SRS101439	0	0	0	0	0	0	0	0	0	0	0	0	0	0	0	0	0	0	0	0	0	0	0	0	0	0	0	0	0	0	0	0	0	0	0	0	0	0	0	0	0	0	0	0	0	0	0	0
Oral	SRS102808	0.02029	0.01535	0	0	0	0	0	0	0	0	0	0	0	0	0	0	0	0	0	0	0	0	0	0	0	0	0	0	0	0	0	0	0	0	0	0	0	0	0	0	0	0	0	0	0	0	0	0
Oral	SRS103971	0.00041	0	0	0	0	0	0	0	0	0	0	0	0	0	0	0	0	0	0	0	0	0	0	0	0	0	0	0	0	0	0	0	0	0	0	0	0	0	0	0	0	0	0	0	0	0	0	0
Oral	SRS104039	0	0	0	0	0	0	0	0	0	0	0	0	0	0	0	0	0	0	0	0	0	0	0	0	0	0	0	0	0	0	0	0	0	0	0	0	0	0	0	0	0	0	0	0	0	0	0	0
Oral	SRS104087	0	0	0	0	0	0	0	0	0	0	0	0	0	0	0	0	0	0	0	0	0	0	0	0	0	0	0	0	0	0	0	0	0	0	0	0	0	0	0	0	0	0	0	0	0	0	0	0
Oral	SRS104165	0	0	0	0	0	0	0	0	0	0	0	0	0	0	0	0	0	0	0	0	0	0	0	0	0	0	0	0	0	0	0	0	0	0	0	0	0	0	0	0	0	0	0	0	0	0	0	0
Oral	SRS104279	0	0	0	0	0	0	0	0	0	0	0	0	0	0	0	0	0	0	0	0	0	0	0	0	0	0	0	0	0	0	0	0	0	0	0	0	0	0	0	0	0	0	0	0	0	0	0	0
Oral	SRS104314	0	0	0	0	0	0	0	0	0	0	0	0	0	0	0	0	0	0	0	0	0	0	0	0	0	0	0	0	0	0	0	0	0	0	0	0	0	0	0	0	0	0	0	0	0	0	0	0
Oral	SRS104384	0	0.00102	0	0	0	0	0	0	0	0	0	0	0	0	0	0	0	0	0	0	0	0	0	0	0	0	0	0	0	0	0	0	0	0	0	0	0	0	0	0	0	0	0	0	0	0	0	0
Oral	SRS104476	0	0	0	0	0	0	0	0	0	0	0	0	0	0	0	0	0	0	0	0	0	0	0	0	0	0	0	0	0	0	0	0	0	0	0	0	0	0	0	0	0	0	0	0	0	0	0	0
Oral	SRS104704	0	0	0	0	0	0	0	0	0	0	0	0	0	0	0	0	0	0	0	0	0	0	0	0	0	0	0	0	0	0	0	0	0	0	0	0	0	0	0	0	0	0	0	0	0	0	0	0
Oral	SRS104830	0	0	0	0	0	0	0	0	0	0	0	0	0	0	0	0	0	0	0	0	0	0	0	0	0	0	0	0	0	0	0	0	0	0	0	0	0	0	0	0	0	0	0	0	0	0	0	0
Oral	SRS104915	0	0	0	0	0	0	0	0	0	0	0	0	0	0	0	0	0	0	0	0	0	0	0	0	0	0	0	0	0	0	0	0	0	0	0	0	0	0	0	0	0	0	0	0	0	0	0	0
Oral	SRS104962	0	0.00129	0	0	0	0	0	0	0	0	0	0	0	0	0	0	0	0	0	0	0	0	0	0	0	0	0	0	0	0	0	0	0	0	0	0	0	0	0	0	0	0	0	0	0	0	0	0
Oral	SRS105068	0.00247	0.01655	0	0	0	0	0	0	0	0	0	0	0	0	0	0	0	0	0	0	0	0	0	0	0	0	0	0	0	0	0	0	0	0	0	0	0	0	0	0	0	0	0	0	0	0	0	0
Oral	SRS105087	0.00182	0.01728	0	0	0	0	0	0	0	0	0	0	0	0	0	0	0	0	0	0	0	0	0	0	0	0	0	0	0	0	0	0	0	0	0	0	0	0	0	0	0	0	0	0	0	0	0	0
Oral	SRS105115	0	0	0	0	0	0	0	0	0	0	0	0	0	0	0	0	0	0	0	0	0	0	0	0	0	0	0	0	0	0	0	0	0	0	0	0	0	0	0	0	0	0	0	0	0	0	0	0
Oral	SRS105136	0	0	0	0	0	0	0	0	0	0	0	0	0	0	0	0	0	0	0	0	0	0	0	0	0	0	0	0	0	0	0	0	0	0	0	0	0	0	0	0	0	0	0	0	0	0	0	0
Oral	SRS142527	0.00717	0.00596	0	0	0	0	0	0	0	0	0	0	0	0	0	0	0	0	0	0	0	0	0	0	0	0	0	0	0	0	0	0	0	0	0	0	0	0	0	0	0	0	0	0	0	0	0	0
Oral	SRS142545	0	0	0	0	0	0	0	0	0	0	0	0	0	0	0	0	0	0	0	0	0	0	0	0	0	0	0	0	0	0	0	0	0	0	0	0	0	0	0	0	0	0	0	0	0	0	0	0
Oral	SRS142602	0	0	0	0	0	0	0	0	0	0	0	0	0	0	0	0	0	0	0	0	0	0	0	0	0	0	0	0	0	0	0	0	0	0	0	0	0	0	0	0	0	0	0	0	0	0	0	0
Oral	SRS142680	0.00226	0.00383	0	0	0	0	0	0	0	0	0	0	0	0	0	0	0	0	0	0	0	0	0	0	0	0	0	0	0	0	0	0	0	0	0	0	0	0	0	0	0	0	0	0	0	0	0	0
Oral	SRS142787	0	0	0	0	0	0	0	0	0	0	0	0	0	0	0	0	0	0	0	0	0	0	0	0	0	0	0	0	0	0	0	0	0	0	0	0	0	0	0	0	0	0	0	0	0	0	0	0
Oral	SRS142896	0	0	0	0	0	0	0	0	0	0	0	0	0	0	0	0	0	0	0	0	0	0	0	0	0	0	0	0	0	0	0	0	0	0	0	0	0	0	0	0	0	0	0	0	0	0	0	0
Oral	SRS142965	0	0	0	0	0	0	0	0	0	0	0	0	0	0	0	0	0	0	0	0	0	0	0	0	0	0	0	0	0	0	0	0	0	0	0	0	0	0	0	0	0	0	0	0	0	0	0	0
Oral	SRS143022	0	0	0	0	0	0	0	0	0	0	0	0	0	0	0	0	0	0	0	0	0	0	0	0	0	0	0	0	0	0	0	0	0	0	0	0	0	0	0	0	0	0	0	0	0	0	0	0
Oral	SRS143037	0	0	0	0	0	0	0	0	0	0	0	0	0	0	0	0	0	0	0	0	0	0	0	0	0	0	0	0	0	0	0	0	0	0	0	0	0	0	0	0	0	0	0	0	0	0	0	0
Oral	SRS143088	0	0	0	0	0	0	0	0	0	0	0	0	0	0	0	0	0	0	0	0	0	0	0	0	0	0	0	0	0	0	0	0	0	0	0	0	0	0	0	0	0	0	0	0	0	0	0	0
Oral	SRS143135	0	0	0	0	0	0	0	0	0	0	0	0	0	0	0	0	0	0	0	0	0	0	0	0	0	0	0	0	0	0	0	0	0	0	0	0	0	0	0	0	0	0	0	0	0	0	0	0
Oral	SRS143231	0.01172	0.00532	0	0	0	0	0	0	0	0	0	0	0	0	0	0	0	0	0	0	0	0	0	0	0	0	0	0	0	0	0	0	0	0	0	0	0	0	0	0	0	0	0	0	0	0	0	0
Oral	SRS143253	0.01372	0.00796	0	0	0	0	0	0	0	0	0	0	0	0	0	0	0	0	0	0	0	0	0	0	0	0	0	0	0	0	0	0	0	0	0	0	0	0	0	0	0	0	0	0	0	0	0	0
Oral	SRS143310	0	0	0	0	0	0	0	0	0	0	0	0	0	0	0	0	0	0	0	0	0	0	0	0	0	0	0	0	0	0	0	0	0	0	0	0	0	0	0	0	0	0	0	0	0	0	0	0
Oral	SRS143354	0	0	0	0	0	0	0	0	0	0	0	0	0	0	0	0	0	0	0	0	0	0	0	0	0	0	0	0	0	0	0	0	0	0	0	0	0	0	0	0	0	0	0	0	0	0	0	0
Oral	SRS143423	0	0	0	0	0	0	0	0	0	0	0	0	0	0	0	0	0	0	0	0	0	0	0	0	0	0	0	0	0	0	0	0	0	0	0	0	0	0	0	0	0	0	0	0	0	0	0	0
Oral	SRS143450	0	0	0	0	0	0	0	0	0	0	0	0	0	0	0	0	0	0	0	0	0	0	0	0	0	0	0	0	0	0	0	0	0	0	0	0	0	0	0	0	0	0	0	0	0	0	0	0
Oral	SRS143529	0.00037	0.0015	0	0	0	0	0	0	0	0	0	0	0	0	0	0	0	0	0	0	0	0	0	0	0	0	0	0	0	0	0	0	0	0	0	0	0	0	0	0	0	0	0	0	0	0	0	0
Oral	SRS143604	0.00213	0.00571	0	0	0	0	0	0	0	0	0	0	0	0	0	0	0	0	0	0	0	0	0	0	0	0	0	0	0	0	0	0	0	0	0	0	0	0	0	0	0	0	0	0	0	0	0	0
Oral	SRS143678	0	0	0	0	0	0	0	0	0	0	0	0	0	0	0	0	0	0	0	0	0	0	0	0	0	0	0	0	0	0	0	0	0	0	0	0	0	0	0	0	0	0	0	0	0	0	0	0
Oral	SRS143726	0	0	0	0	0	0	0	0	0	0	0	0	0	0	0	0	0	0	0	0	0	0	0	0	0	0	0	0	0	0	0	0	0	0	0	0	0	0	0	0	0	0	0	0	0	0	0	0
Oral	SRS143747	0	0	0	0	0	0	0	0	0	0	0	0	0	0	0	0	0	0	0	0	0	0	0	0	0	0	0	0	0	0	0	0	0	0	0	0	0	0	0	0	0	0	0	0	0	0	0	0
Oral	SRS143850	0	0.00136	0	0	0	0	0	0	0	0	0	0	0	0	0	0	0	0	0	0	0	0	0	0	0	0	0	0	0	0	0	0	0	0	0	0	0	0	0	0	0	0	0	0	0	0	0	0
Oral	SRS143879	0.04438	0.03094	0	0	0	0	0	0	0	0	0	0	0	0	0	0	0	0	0	0	0	0	0	0	0	0	0	0	0	0	0	0	0	0	0	0	0	0	0	0	0	0	0	0	0	0	0	0
Oral	SRS144014	0	0	0	0	0	0	0	0	0	0	0	0	0	0	0	0	0	0	0	0	0	0	0	0	0	0	0	0	0	0	0	0	0	0	0	0	0	0	0	0	0	0	0	0	0	0	0	0
Oral	SRS144090	0	0	0	0	0	0	0	0	0	0	0	0	0	0	0	0	0	0	0	0	0	0	0	0	0	0	0	0	0	0	0	0	0	0	0	0	0	0	0	0	0	0	0	0	0	0	0	0
Oral	SRS144194	0.03053	0.02313	0	0	0	0	0	0	0	0	0	0	0	0	0	0	0	0	0	0	0	0	0	0	0	0	0	0	0	0	0	0	0	0	0	0	0	0	0	0	0	0	0	0	0	0	0	0
Oral	SRS144368	0	0	0	0	0	0	0	0	0	0	0	0	0	0	0	0	0	0	0	0	0	0	0	0	0	0	0	0	0	0	0	0	0	0	0	0	0	0	0	0	0	0	0	0	0	0	0	0
Oral	SRS144512	0	0	0	0	0	0	0	0	0	0	0	0	0	0	0	0	0	0	0	0	0	0	0	0	0	0	0	0	0	0	0	0	0	0	0	0	0	0	0	0	0	0	0	0	0	0	0	0
Oral	SRS144560	0	0	0	0	0	0	0	0	0	0	0	0	0	0	0	0	0	0	0	0	0	0	0	0	0	0	0	0	0	0	0	0	0	0	0	0	0	0	0	0	0	0	0	0	0	0	0	0
Oral	SRS144609	0.00243	0	0	0	0	0	0	0	0	0	0	0	0	0	0	0	0	0	0	0	0	0	0	0	0	0	0	0	0	0	0	0	0	0	0	0	0	0	0	0	0	0	0	0	0	0	0	0
Oral	SRS144644	0	0.00121	0	0	0	0	0	0	0	0	0	0	0	0	0	0	0	0	0	0	0	0	0	0	0	0	0	0	0	0	0	0	0	0	0	0	0	0	0	0	0	0	0	0	0	0	0	0
Oral	SRS144701	0.00979	0.01987	0	0	0	0	0	0	0	0	0	0	0	0	0	0	0	0	0	0	0	0	0	0	0	0	0	0	0	0	0	0	0	0	0	0	0	0	0	0	0	0	0	0	0	0	0	0
Oral	SRS144759	0	0.00053	0	0	0	0	0	0	0	0	0	0	0	0	0	0	0	0	0	0	0	0	0	0	0	0	0	0	0	0	0	0	0	0	0	0	0	0	0	0	0	0	0	0	0	0	0	0
Oral	SRS145503	0	0.00011	0	0	0	0	0	0	0	0	0	0	0	0	0	0	0	0	0	0	0	0	0	0	0	0	0	0	0	0	0	0	0	0	0	0	0	0	0	0	0	0	0	0	0	0	0	0
Oral	SRS146738	0	0	0	0	0	0	0	0	0	0	0	0	0	0	0	0	0	0	0	0	0	0	0	0	0	0	0	0	0	0	0	0	0	0	0	0	0	0	0	0	0	0	0	0	0	0	0	0
Oral	SRS146767	0	0	0	0	0	0	0	0	0	0	0	0	0	0	0	0	0	0	0	0	0	0	0	0	0	0	0	0	0	0	0	0	0	0	0	0	0	0	0	0	0	0	0	0	0	0	0	0
Oral	SRS146785	0	0	0	0	0	0	0	0	0	0	0	0	0	0	0	0	0	0	0	0	0	0	0	0	0	0	0	0	0	0	0	0	0	0	0	0	0	0	0	0	0	0	0	0	0	0	0	0
Oral	SRS146824	0	0	0	0	0	0	0	0	0	0	0	0	0	0	0	0	0	0	0	0	0	0	0	0	0	0	0	0	0	0	0	0	0	0	0	0	0	0	0	0	0	0	0	0	0	0	0	0
Oral	SRS146854	0	0	0	0	0	0	0	0	0	0	0	0	0	0	0	0	0	0	0	0	0	0	0	0	0	0	0	0	0	0	0	0	0	0	0	0	0	0	0	0	0	0	0	0	0	0	0	0
Oral	SRS146894	0.01262	0.00896	0	0	0	0	0	0	0	0	0	0	0	0	0	0	0	0	0	0	0	0	0	0	0	0	0	0	0	0	0	0	0	0	0	0	0	0	0	0	0	0	0	0	0	0	0	0
Oral	SRS146996	0	0	0	0	0	0	0	0	0	0	0	0	0	0	0	0	0	0	0	0	0	0	0	0	0	0	0	0	0	0	0	0	0	0	0	0	0	0	0	0	0	0	0	0	0	0	0	0
Oral	SRS147094	0	0	0	0	0	0	0	0	0	0	0	0	0	0	0	0	0	0	0	0	0	0	0	0	0	0	0	0	0	0	0	0	0	0	0	0	0	0	0	0	0	0	0	0	0	0	0	0
Oral	SRS147120	0.01663	0.01323	0	0	0	0	0	0	0	0	0	0	0	0	0	0	0	0	0	0	0	0	0	0	0	0	0	0	0	0	0	0	0	0	0	0	0	0	0	0	0	0	0	0	0	0	0	0
Oral	SRS147140	0.01503	0.01113	0	0	0	0	0	0	0	0	0	0	0	0	0	0	0	0	0	0	0	0	0	0	0	0	0	0	0	0	0	0	0	0	0	0	0	0	0	0	0	0	0	0	0	0	0	0
Oral	SRS147178	0.00075	0	0	0	0	0	0	0	0	0	0	0	0	0	0	0	0	0	0	0	0	0	0	0	0	0	0	0	0	0	0	0	0	0	0	0	0	0	0	0	0	0	0	0	0	0	0	0
Oral	SRS147226	0	0	0	0	0	0	0	0	0	0	0	0	0	0	0	0	0	0	0	0	0	0	0	0	0	0	0	0	0	0	0	0	0	0	0	0	0	0	0	0	0	0	0	0	0	0	0	0
Oral	SRS147244	0	0	0	0	0	0	0	0	0	0	0	0	0	0	0	0	0	0	0	0	0	0	0	0	0	0	0	0	0	0	0	0	0	0	0	0	0	0	0	0	0	0	0	0	0	0	0	0
Oral	SRS147380	0	0	0	0	0	0	0	0	0	0	0	0	0	0	0	0	0	0	0	0	0	0	0	0	0	0	0	0	0	0	0	0	0	0	0	0	0	0	0	0	0	0	0	0	0	0	0	0
Oral	SRS147436	0.00033	0.00311	0	0	0	0	0	0	0	0	0	0	0	0	0	0	0	0	0	0	0	0	0	0	0	0	0	0	0	0	0	0	0	0	0	0	0	0	0	0	0	0	0	0	0	0	0	0
Oral	SRS147466	0.00125	0.00333	0	0	0	0	0	0	0	0	0	0	0	0	0	0	0	0	0	0	0	0	0	0	0	0	0	0	0	0	0	0	0	0	0	0	0	0	0	0	0	0	0	0	0	0	0	0
Oral	SRS147541	0	0	0	0	0	0	0	0	0	0	0	0	0	0	0	0	0	0	0	0	0	0	0	0	0	0	0	0	0	0	0	0	0	0	0	0	0	0	0	0	0	0	0	0	0	0	0	0
Oral	SRS147664	0	0	0	0	0	0	0	0	0	0	0	0	0	0	0	0	0	0	0	0	0	0	0	0	0	0	0	0	0	0	0	0	0	0	0	0	0	0	0	0	0	0	0	0	0	0	0	0
Oral	SRS147712	0	0	0	0	0	0	0	0	0	0	0	0	0	0	0	0	0	0	0	0	0	0	0	0	0	0	0	0	0	0	0	0	0	0	0	0	0	0	0	0	0	0	0	0	0	0	0	0
Oral	SRS147887	0	0	0	0	0	0	0	0	0	0	0	0	0	0	0	0	0	0	0	0	0	0	0	0	0	0	0	0	0	0	0	0	0	0	0	0	0	0	0	0	0	0	0	0	0	0	0	0
Oral	SRS147980	0	0	0	0	0	0	0	0	0	0	0	0	0	0	0	0	0	0	0	0	0	0	0	0	0	0	0	0	0	0	0	0	0	0	0	0	0	0	0	0	0	0	0	0	0	0	0	0
Oral	SRS148094	0.00936	0.00469	0	0	0	0	0	0	0	0	0	0	0	0	0	0	0	0	0	0	0	0	0	0	0	0	0	0	0	0	0	0	0	0	0	0	0	0	0	0	0	0	0	0	0	0	0	0
Oral	SRS148150	0	0	0	0	0	0	0	0	0	0	0	0	0	0	0	0	0	0	0	0	0	0	0	0	0	0	0	0	0	0	0	0	0	0	0	0	0	0	0	0	0	0	0	0	0	0	0	0
Oral	SRS148180	0	0	0	0	0	0	0	0	0	0	0	0	0	0	0	0	0	0	0	0	0	0	0	0	0	0	0	0	0	0	0	0	0	0	0	0	0	0	0	0	0	0	0	0	0	0	0	0
Oral	SRS148276	0	0	0	0	0	0	0	0	0	0	0	0	0	0	0	0	0	0	0	0	0	0	0	0	0	0	0	0	0	0	0	0	0	0	0	0	0	0	0	0	0	0	0	0	0	0	0	0
Oral	SRS148361	0.00027	0	0	0	0	0	0	0	0	0	0	0	0	0	0	0	0	0	0	0	0	0	0	0	0	0	0	0	0	0	0	0	0	0	0	0	0	0	0	0	0	0	0	0	0	0	0	0
Oral	SRS148408	0	0	0	0	0	0	0	0	0	0	0	0	0	0	0	0	0	0	0	0	0	0	0	0	0	0	0	0	0	0	0	0	0	0	0	0	0	0	0	0	0	0	0	0	0	0	0	0
Oral	SRS148429	0	0	0	0	0	0	0	0	0	0	0	0	0	0	0	0	0	0	0	0	0	0	0	0	0	0	0	0	0	0	0	0	0	0	0	0	0	0	0	0	0	0	0	0	0	0	0	0
Oral	SRS148514	0	0	0	0	0	0	0	0	0	0	0	0	0	0	0	0	0	0	0	0	0	0	0	0	0	0	0	0	0	0	0	0	0	0	0	0	0	0	0	0	0	0	0	0	0	0	0	0
Oral	SRS148676	0	0	0	0	0	0	0	0	0	0	0	0	0	0	0	0	0	0	0	0	0	0	0	0	0	0	0	0	0	0	0	0	0	0	0	0	0	0	0	0	0	0	0	0	0	0	0	0
Oral	SRS148724	0	0	0	0	0	0	0	0	0	0	0	0	0	0	0	0	0	0	0	0	0	0	0	0	0	0	0	0	0	0	0	0	0	0	0	0	0	0	0	0	0	0	0	0	0	0	0	0
Oral	SRS148820	0	0	0	0	0	0	0	0	0	0	0	0	0	0	0	0	0	0	0	0	0	0	0	0	0	0	0	0	0	0	0	0	0	0	0	0	0	0	0	0	0	0	0	0	0	0	0	0
Oral	SRS148877	0	0	0	0	0	0	0	0	0	0	0	0	0	0	0	0	0	0	0	0	0	0	0	0	0	0	0	0	0	0	0	0	0	0	0	0	0	0	0	0	0	0	0	0	0	0	0	0
Oral	SRS148973	0	0	0	0	0	0	0	0	0	0	0	0	0	0	0	0	0	0	0	0	0	0	0	0	0	0	0	0	0	0	0	0	0	0	0	0	0	0	0	0	0	0	0	0	0	0	0	0
Oral	SRS149078	0	0	0	0	0	0	0	0	0	0	0	0	0	0	0	0	0	0	0	0	0	0	0	0	0	0	0	0	0	0	0	0	0	0	0	0	0	0	0	0	0	0	0	0	0	0	0	0
Oral	SRS149184	0	0	0	0	0	0	0	0	0	0	0	0	0	0	0	0	0	0	0	0	0	0	0	0	0	0	0	0	0	0	0	0	0	0	0	0	0	0	0	0	0	0	0	0	0	0	0	0
Oral	SRS149231	0	0	0	0	0	0	0	0	0	0	0	0	0	0	0	0	0	0	0	0	0	0	0	0	0	0	0	0	0	0	0	0	0	0	0	0	0	0	0	0	0	0	0	0	0	0	0	0
Oral	SRS149280	0	0	0	0	0	0	0	0	0	0	0	0	0	0	0	0	0	0	0	0	0	0	0	0	0	0	0	0	0	0	0	0	0	0	0	0	0	0	0	0	0	0	0	0	0	0	0	0
Oral	SRS149328	0	0	0	0	0	0	0	0	0	0	0	0	0	0	0	0	0	0	0	0	0	0	0	0	0	0	0	0	0	0	0	0	0	0	0	0	0	0	0	0	0	0	0	0	0	0	0	0
Oral	SRS149486	0	0	0	0	0	0	0	0	0	0	0	0	0	0	0	0	0	0	0	0	0	0	0	0	0	0	0	0	0	0	0	0	0	0	0	0	0	0	0	0	0	0	0	0	0	0	0	0
Oral	SRS149579	0	0	0	0	0	0	0	0	0	0	0	0	0	0	0	0	0	0	0	0	0	0	0	0	0	0	0	0	0	0	0	0	0	0	0	0	0	0	0	0	0	0	0	0	0	0	0	0
Oral	SRS149671	0	0	0	0	0	0	0	0	0	0	0	0	0	0	0	0	0	0	0	0	0	0	0	0	0	0	0	0	0	0	0	0	0	0	0	0	0	0	0	0	0	0	0	0	0	0	0	0
Oral	SRS149690	0	0.00084	0	0	0	0	0	0	0	0	0	0	0	0	0	0	0	0	0	0	0	0	0	0	0	0	0	0	0	0	0	0	0	0	0	0	0	0	0	0	0	0	0	0	0	0	0	0
Oral	SRS149720	0	0.00033	0	0	0	0	0	0	0	0	0	0	0	0	0	0	0	0	0	0	0	0	0	0	0	0	0	0	0	0	0	0	0	0	0	0	0	0	0	0	0	0	0	0	0	0	0	0
Oral	SRS149882	0	0	0	0	0	0	0	0	0	0	0	0	0	0	0	0	0	0	0	0	0	0	0	0	0	0	0	0	0	0	0	0	0	0	0	0	0	0	0	0	0	0	0	0	0	0	0	0
Oral	SRS149961	0.00572	0.00194	0	0	0	0	0	0	0	0	0	0	0	0	0	0	0	0	0	0	0	0	0	0	0	0	0	0	0	0	0	0	0	0	0	0	0	0	0	0	0	0	0	0	0	0	0	0
Airway	SRS012998	0	0	0	0	0	0	0	0	0	0	0	0	0	0	0	0	0	0	0	0	0	0	0	0	0	0	0	0	0	0	0	0	0	0	0	0	0	0	0	0	0	0	0	0	0	0	0	0
Airway	SRS013740	0	0	0	0	0	0	0	0	0	0	0	0	0	0	0	0	0	0	0	0	0	0	0	0	0	0	0	0	0	0	0	0	0	0	0	0	0	0	0	0	0	0	0	0	0	0	0	0
Airway	SRS015290	0	0	0	0	0	0	0	0	0	0	0	0	0	0	0	0	0	0	0	0	0	0	0	0	0	0	0	0	0	0	0	0	0	0	0	0	0	0	0	0	0	0	0	0	0	0	0	0
Airway	SRS015584	0	0	0	0	0	0	0	0	0	0	0	0	0	0	0	0	0	0	0	0	0	0	0	0	0	0	0	0	0	0	0	0	0	0	0	0	0	0	0	0	0	0	0	0	0	0	0	0
Airway	SRS016053	0	0	0	0	0	0	0	0	0	0	0	0	0	0	0	0	0	0	0	0	0	0	0	0	0	0	0	0	0	0	0	0	0	0	0	0	0	0	0	0	0	0	0	0	0	0	0	0
Airway	SRS016147	0	0	0	0	0	0	0	0	0	0	0	0	0	0	0	0	0	0	0	0	0	0	0	0	0	0	0	0	0	0	0	0	0	0	0	0	0	0	0	0	0	0	0	0	0	0	0	0
Airway	SRS016683	0	0	0	0	0	0	0	0	0	0	0	0	0	0	0	0	0	0	0	0	0	0	0	0	0	0	0	0	0	0	0	0	0	0	0	0	0	0	0	0	0	0	0	0	0	0	0	0
Airway	SRS017303	0	0	0	0	0	0	0	0	0	0	0	0	0	0	0	0	0	0	0	0	0	0	0	0	0	0	0	0	0	0	0	0	0	0	0	0	0	0	0	0	0	0	0	0	0	0	0	0
Airway	SRS017336	0	0	0	0	0	0	0	0	0	0	0	0	0	0	0	0	0	0	0	0	0	0	0	0	0	0	0	0	0	0	0	0	0	0	0	0	0	0	0	0	0	0	0	0	0	0	0	0
Airway	SRS017517	0	0	0	0	0	0	0	0	0	0	0	0	0	0	0	0	0	0	0	0	0	0	0	0	0	0	0	0	0	0	0	0.01768	0	0	0	0	0	0	0	0	0	0	0	0	0	0	0	0
Airway	SRS017640	0	0	0	0	0	0	0	0	0	0	0	0	0	0	0	0	0	0	0	0	0	0	0	0	0	0	0	0	0	0	0	0	0	0	0	0	0	0	0	0	0	0	0	0	0	0	0	0
Airway	SRS017763	0	0	0	0	0	0	0	0	0	0	0	0	0	0	0	0	0	0	0	0	0	0	0	0	0	0	0	0	0	0	0	0	0	0	0	0	0	0	0	0	0	0	0	0	0	0	0	0
Airway	SRS018536	0	0	0	0	0	0	0	0	0	0	0	0	0	0	0	0	0	0	0	0	0	0	0	0	0	0	0	0	0	0	0	0	0	0	0	0	0	0	0	0	0	0	0	0	0	0	0	0
Airway	SRS018762	0	0	0	0	0	0	0	0	0	0	0	0	0	0	0	0	0	0	0	0	0	0	0	0	0	0	0	0	0	0	0	0	0	0	0	0	0	0	0	0	0	0	0	0	0	0	0	0
Airway	SRS018814	0	0	0	0	0	0	0	0	0	0	0	0	0	0	0	0	0	0	0	0	0	0	0	0	0	0	0	0	0	0	0	0	0	0	0	0	0	0	0	0	0	0	0	0	0	0	0	0
Airway	SRS019372	0	0	0	0	0	0	0	0	0	0	0	0	0	0	0	0	0	0	0	0	0	0	0	0	0	0	0	0	0	0	0	0	0	0	0	0	0	0	0	0	0	0	0	0	0	0	0	0
Airway	SRS020412	0	0	0	0	0	0	0	0	0	0	0	0	0	0	0	0	0	0	0	0	0	0	0	0	0	0	0	0	0	0	0	0	0	0	0	0	0	0	0	0	0	0	0	0	0	0	0	0
Airway	SRS024150	0	0	0	0	0	0	0	0	0	0	0	0	0	0	0	0	0	0	0	0	0	0	0	0	0	0	0	0	0	0	0	0	0	0	0	0	0	0	0	0	0	0	0	0	0	0	0	0
Airway	SRS042959	0	0	0	0	0	0	0	0	0	0	0	0	0	0	0	0	0	0	0	0	0	0	0	0	0	0	0	0	0	0	0	0	0	0	0	0	0	0	0	0	0	0	0	0	0	0	0	0
Airway	SRS042983	0.09387	0.15539	0	0	0	0	0	0	0	0	0	0	0	0	0	0	0	0	0	0	0	0	0	0	0	0	0	0	0	0	0	0	0	0	0	0	0	0	0	0	0	0	0	0	0	0.00224	0	0
Airway	SRS043363	0	0	0	0	0	0	0	0	0	0	0	0	0	0	0	0	0	0	0	0	0	0	0	0	0	0	0	0	0	0	0	0	0	0	0	0	0	0	0	0	0	0	0	0	0	0	0	0
Airway	SRS043451	0	0	0	0	0	0	0	0	0	0	0	0	0	0	0	0	0	0	0	0	0	0	0	0	0	0	0	0	0	0	0.00227	0	0	0	0	0	0	0	0	0	0	0	0	0	0	0	0	0
Airway	SRS045840	0	0	0	0	0	0	0	0	0	0	0	0	0	0	0	0	0	0	0	0	0	0	0	0	0	0	0	0	0	0	0	0	0	0	0	0	0	0	0	0	0	0	0	0	0	0	0	0
Airway	SRS046035	0	0	0	0	0	0	0	0	0	0	0	0	0	0	0	0	0	0	0	0	0	0	0	0	0	0	0	0	0	0	0	0	0	0	0	0	0	0	0	0	0	0	0	0	0	0	0	0
Airway	SRS046049	0	0	0	0	0	0	0	0	0	0	0	0	0	0	0	0	0	0	0	0	0	0	0	0	0	0	0	0	0	0	0	0	0	0	0	0	0	0	0	0	0	0	0	0	0	0	0	0
Airway	SRS048702	0	0	0	0	0	0	0	0	0	0	0	0	0	0	0	0	0	0	0	0	0	0	0	0	0	0	0	0	0	0	0	0	0	0	0	0	0	0	0	0	0	0	0	0	0	0	0	0
Airway	SRS048855	0	0	0	0	0	0	0	0	0	0	0	0	0	0	0	0	0	0	0	0	0	0	0	0	0	0	0	0	0	0	0	0	0	0	0	0	0	0	0	0	0	0	0	0	0	0	0	0
Airway	SRS049099	0	0	0	0	0	0	0	0	0	0	0	0	0	0	0	0	0	0	0	0	0	0	0	0	0	0	0	0	0	0	0	0	0	0	0	0	0	0	0	0	0	0	0	0	0	0	0	0
Airway	SRS049191	0	0	0	0	0	0	0	0	0	0	0	0	0	0	0	0	0	0	0	0	0	0	0	0	0	0	0	0	0	0	0	0	0	0	0	0	0	0	0	0	0	0	0	0	0	0	0	0
Airway	SRS050225	0	0	0	0	0	0	0	0	0	0	0	0	0	0	0	0	0	0	0	0	0	0	0	0	0	0	0	0	0	0	0	0	0	0	0	0	0	0	0	0	0	0	0	0	0	0	0	0
Airway	SRS052778	0	0	0	0	0	0	0	0	0	0	0	0	0	0	0	0	0	0	0	0	0	0	0	0	0	0	0	0	0	0	0.01227	0	0	0	0	0	0	0	0	0	0	0	0	0	0	0	0	0
Airway	SRS053863	0	0	0.02997	0	0	0	0	0	0	0	0	1.412	0	0	0	0	0	0	0	0	0	0	0	0	0	0	0	0	0	0	0	0	0	0	0	0	0	0	0	0	0	0	0	0	0	0	0	0
Airway	SRS056712	0	0	0	0	0	0	0	0	0	0	0	0	0	0	0	0	0	0	0	0	0	0	0	0	0	0	0	0	0	0	0	0	0	0	0	0	0	0	0	0	0	0	0	0	0	0	0	0
Airway	SRS058094	0	0	0	0	0	0	0	0	0	0	0	0	0	0	0	0	0	0	0	0	0	0	0	0	0	0	0	0	0	0	0	0	0	0	0	0	0	0	0	0	0	0	0	0	0	0	0	0
Airway	SRS058456	0	0	0	0	0	0	0	0	0	0	0	0	0	0	0	0	0	0	0	0	0	0	0	0	0	0	0	0	0	0	0	0	0	0	0	0	0	0	0	0	0	0	0	0	0	0	0	0
Airway	SRS062632	0	0	0	0	0	0	0	0	0	0	0	0	0	0	0	0	0	0	0	0	0	0	0	0	0	0	0	0	0	0	0	0	0	0	0	0	0	0	0	0	0	0	0	0	0	0	0	0
Airway	SRS062640	0	0	0	0	0	0	0	0	0	0	0	0	0	0	0	0	0	0	0	0	0	0	0	0	0	0	0	0	0	0	0	0	0	0	0	0	0	0	0	0	0	0	0	0	0	0	0	0
Airway	SRS063005	0	0	0	0	0	0	0	0	0	0	0	0	0	0	0	0	0	0	0	0	0	0	0	0	0	0	0	0	0	0	0	0	0	0	0	0	0	0	0	0	0	0	0	0	0	0	0	0
Airway	SRS063102	0	0	0	0	0	0	0	0	0	0	0	0	0	0	0	0	0	0	0	0	0	0	0	0	0	0	0	0	0	0	0	0	0	0	0	0	0	0	0	0	0	0	0	0	0	0	0	0
Airway	SRS063116	0.10368	0.54107	0	0	0	0	0	0	0	0	0	0	0	0	0	0	0	0	0	0	0	0	0	0	0	0	0	0	0	0	0	0	0	0	0	0	0	0	0	0	0	0	0	0	0	0	0	0
Airway	SRS063626	0	0	0	0	0	0	0	0	0	0	0	0	0	0	0	0	0	0	0	0	0	0	0	0	0	0	0	0	0	0	0	0	0	0	0	0	0	0	0	0	0	0	0	0	0	0	0	0
Airway	SRS063686	0	0	0	0	0	0	0	0	0	0	0	0	0	0	0	0	0	0	0	0	0	0	0	0	0	0	0	0	0	0	0	0	0	0	0	0	0	0	0	0	0	0	0	0	0	0	0	0
Airway	SRS063912	0	0	0	0	0	0	0	0	0	0	0	0	0	0	0	0	0	0	0	0	0	0	0	0	0	0	0	0	0	0	0	0	0	0	0	0	0	0	0	0	0	0	0	0	0	0	0	0
Airway	SRS064097	0	0	0	0	0	0	0	0	0	0	0	0	0	0	0	0	0	0	0	0	0	0	0	0	0	0	0	0	0	0	0	0	0	0	0	0	0	0	0	0	0	0	0	0	0	0	0	0
Airway	SRS074688	0	0	0	0	0	0	0	0	0	0	0	0	0	0	0	0	0	0	0	0	0	0	0	0	0	0	0	0	0	0	0	0	0	0	0	0	0	0	0	0	0	0	0	0	0	0	0	0
Airway	SRS074982	0	0	0	0	0	0	0	0	0	0	0	0	0	0	0	0	0	0	0	0	0	0	0	0	0	0	0	0	0	0	0	0	0	0	0	0	0	0	0	0	0	0	0	0	0	0	0	0
Airway	SRS075096	0	0	0	0	0	0	0	0	0	0	0	0	0	0	0	0	0	0	0	0	0	0	0	0	0	0	0	0	0	0	0	0	0	0	0	0	0	0	0	0	0	0	0	0	0	0	0	0
Airway	SRS075359	0	0	0	0	0	0	0	0	0	0	0	0	0	0	0	0	0	0	0	0	0	0	0	0	0	0	0	0	0	0	0	0	0	0	0	0	0	0	0	0	0	0	0	0	0	0	0	0
Airway	SRS075778	0	0	0	0	0	0	0	0	0	0	0	0	0	0	0	0	0	0	0	0	0	0	0	0	0	0	0	0	0	0	0	0	0	0	0	0	0	0	0	0	0	0	0	0	0	0	0	0
Airway	SRS075826	0	0	0	0	0	0	0	0	0	0	0	0	0	0	0	0	0	0	0	0	0	0	0	0	0	0	0	0	0	0	0	0	0	0	0	0	0	0	0	0	0	0	0	0	0	0	0	0
Airway	SRS075883	0	0	0	0	0	0	0	0	0	0	0	0	0	0	0	0	0	0	0	0	0	0	0	0	0	0	0	0	0	0	0	0	0	0	0	0	0	0	0	0	0	0	0	0	0	0	0	0
Airway	SRS075980	0	0	0	0	0	0	0	0	0	0	0	0	0	0	0	0	0	0	0	0	0	0	0	0	0	0	0	0	0	0	0	0	0	0	0	0	0	0	0	0	0	0	0	0	0	0	0	0
Airway	SRS076761	0	0	0	0	0	0	0	0	0	0	0	0	0	0	0	0	0	0	0	0	0	0	0	0	0	0	0	0	0	0	0	0	0	0	0	0	0	0	0	0	0	0	0	0	0	0	0	0
Airway	SRS076809	0	0	0	0	0	0	0	0	0	0	0	0	0	0	0	0	0	0	0	0	0	0	0	0	0	0	0	0	0	0	0	0	0	0	0	0	0	0	0	0	0	0	0	0	0	0	0	0
Airway	SRS076865	0	0	0	0	0	0	0	0	0	0	0	0	0	0	0	0	0	0	0	0	0	0	0	0	0	0	0	0	0	0	0	0	0	0	0	0	0	0	0	0	0	0	0	0	0	0	0	0
Airway	SRS076981	0	0	0	0	0	0	0	0	0	0	0	0	0	0	0	0	0	0	0	0	0	0	0	0	0	0	0	0	0	0	0	0	0	0	0	0	0	0	0	0	0	0	0	0	0	0	0	0
Airway	SRS077085	0	0	0	0	0	0	0	0	0	0	0	0	0	0	0	0	0	0	0	0	0	0	0	0	0	0	0	0	0	0	0	0	0	0	0	0	0	0	0	0	0	0	0	0	0	0	0	0
Airway	SRS077236	0	0	0	0	0	0	0	0	0	0	0	0	0	0	0	0	0	0	0	0	0	0	0	0	0	0	0	0	0	0	0	0	0	0	0	0	0	0	0	0	0	0	0	0	0	0	0	0
Airway	SRS077322	0.00031	0.00253	0	0	0	0	0	0	0	0	0	0	0	0	0	0	0	0	0	0	0	0	0	0	0	0	0	0	0	0	0	0	0	0	0	0	0	0	0	0	0	0	0	0	0	0	0	0
Airway	SRS077397	0	0	0	0	0	0	0	0	0	0	0	0	0	0	0	0	0	0	0	0	0	0	0	0	0	0	0	0	0	0	0	0	0	0	0	0	0	0	0	0	0	0	0	0	0	0	0	0
Airway	SRS077453	0	0	0	0	0	0	0	0	0	0	0	0	0	0	0	0	0	0	0	0	0	0	0	0	0	0	0	0	0	0	0	0	0	0	0	0	0	0	0	0	0	0	0	0	0	0	0	0
Airway	SRS077501	0	0	0	0	0	0	0	0	0	0	0	0	0	0	0	0	0	0	0	0	0	0	0	0	0	0	0	0	0	0	0	0	0	0	0	0	0	0	0	0	0	0	0	0	0	0	0	0
Airway	SRS077540	0	0	0	0	0	0	0	0	0	0	0	0	0	0	0	0	0	0	0	0	0	0	0	0	0	0	0	0	0	0	0	0	0	0	0	0	0	0	0	0	0	0	0	0	0	0	0	0
Airway	SRS077561	0	0	0	0	0	0	0	0	0	0	0	0	0	0	0	0	0	0	0	0	0	0	0	0	0	0	0	0	0	0	0	0	0	0	0	0	0	0	0	0	0	0	0	0	0	0	0	0
Airway	SRS077646	0	0	0	0	0	0	0	0	0	0	0	0	0	0	0	0	0	0	0	0	0	0	0	0	0	0	0	0	0	0	0	0	0	0	0	0	0	0	0	0	0	0	0	0	0	0	0	0
Airway	SRS078260	0	0	0	0	0	0	0	0	0	0	0	0	0	0	0	0	0	0	0	0	0	0	0	0	0	0	0	0	0	0	0	0	0	0	0	0	0	0	0	0	0	0	0	0	0	0	0	0
Airway	SRS078683	0	0	0	0	0	0	0	0	0	0	0	0	0	0	0	0	0	0	0	0	0	0	0	0	0	0	0	0	0	0	0	0	0	0	0	0	0	0	0	0	0	0	0	0	0	0	0	0
Airway	SRS078744	0	0.00406	0	0	0	0	0	0	0	0	0	0	0	0	0	0	0	0	0	0	0	0	0	0	0	0	0	0	0	0	0	0	0	0	0	0	0	0	0	0	0	0	0	0	0	0	0	0
Airway	SRS097925	0	0	0	0	0	0	0	0	0	0	0	0	0	0	0	0	0	0	0	0	0	0	0	0	0	0	0	0	0	0	0	0	0	0	0	0	0	0	0	0	0	0	0	0	0	0	0	0
Airway	SRS097963	0	0	0	0	0	0	0	0	0	0	0	0	0	0	0	0	0	0	0	0	0	0	0	0	0	0	0	0	0	0	0	0	0	0	0	0	0	0	0	0	0	0	0	0	0	0	0	0
Airway	SRS098033	0	0	0	0	0	0	0	0	0	0	0	0	0	0	0	0	0	0	0	0	0	0	0	0	0	0	0	0	0	0	0	0	0	0	0	0	0	0	0	0	0	0	0	0	0	0	0	0
Airway	SRS098078	0	0	0	0	0	0	0	0	0	0	0	0	0	0	0	0	0	0	0	0	0	0	0	0	0	0	0	0	0	0	0	0	0	0	0	0	0	0	0	0	0	0	0	0	0	0	0	0
Airway	SRS098602	0	0	0	0	0	0	0	0	0	0	0	0	0	0	0	0	0	0	0	0	0	0	0	0	0	0	0	0	0	0	0	0	0	0	0	0	0	0	0	0	0	0	0	0	0	0	0	0
Airway	SRS099357	0	0	0	0	0	0	0	0	0	0	0	0	0	0	0	0	0	0	0	0	0	0	0	0	0	0	0	0	0	0	0	0	0	0	0	0	0	0	0	0	0	0	0	0	0	0	0	0
Airway	SRS100039	0	0	0	0	0	0	0	0	0	0	0	0	0	0	0	0	0	0	0	0	0	0	0	0	0	0	0	0	0	0	0.08934	0	0	0	0	0	0	0	0	0	0	0	0	0	0	0	0	0
Airway	SRS101451	0	0	0	0	0	0	0	0	0	0	0	0	0	0	0	0	0	0	0	0	0	0	0	0	0	0	0	0	0	0	0	0	0	0	0	0	0	0	0	0	0	0	0	0	0	0	0	0
Airway	SRS102820	0	0	0	0	0	0	0	0	0	0	0	0	0	0	0	0	0	0	0	0	0	0	0	0	0	0	0	0	0	0	0	0	0	0	0	0	0	0	0	0	0	0	0	0	0	0	0	0
Airway	SRS103959	0	0	0	0	0	0	0	0	0	0	0	0	0	0	0	0	0	0	0	0	0	0	0	0	0	0	0	0	0	0	0	0	0	0	0	0	0	0	0	0	0	0	0	0	0	0	0	0
Airway	SRS1041126	0	0	0	0	0	0	0	0	0	0	0	0	0	0	0	0	0	0	0	0	0	0	0	0	0	0	0	0	0	0	0	0	0	0	0	0	0	0	0	0	0	0	0	0	0	0	0	0
Airway	SRS104155	0	0	0	0	0	0	0	0	0	0	0	0	0	0	0	0	0	0	0	0	0	0	0	0	0	0	0	0	0	0	0	0	0	0	0	0	0	0	0	0	0	0	0	0	0	0	0	0
Airway	SRS104269	0	0	0	0	0	0	0	0	0	0	0	0	0	0	0	0	0	0	0	0	0	0	0	0	0	0	0	0	0	0	0	0	0	0	0	0	0	0	0	0	0	0	0	0	0	0	0	0
Airway	SRS104302	0	0	0	0	0	0	0	0	0	0	0	0	0	0	0	0	0	0	0	0	0	0	0	0	0	0	0	0	0	0	0	0	0	0	0	0	0	0	0	0	0	0	0	0	0	0	0	0
Airway	SRS104470	0	0	0	0	0	0	0	0	0	0	0	0	0	0	0	0	0	0	0	0	0	0	0	0	0	0	0	0	0	0	0	0	0	0	0	0	0	0	0	0	0	0	0	0	0	0	0	0
Airway	SRS104641	0	0	0	0	0	0	0	0	0	0	0	0	0	0	0	0	0	0	0	0	0	0	0	0	0	0	0	0	0	0	0	0	0	0	0	0	0	0	0	0	0	0	0	0	0	0	0	0
Airway	SRS104822	0	0	0	0	0	0	0	0	0	0	0	0	0	0	0	0	0	0	0	0	0	0	0	0	0	0	0	0	0	0	0	0	0	0	0	0	0	0	0	0	0	0	0	0	0	0	0	0
Airway	SRS104927	0	0	0	0	0	0	0	0	0	0	0	0	0	0	0	0	0	0	0	0	0	0	0	0	0	0	0	0	0	0	0	0	0	0	0	0	0	0	0	0	0	0	0	0	0	0	0	0
Airway	SRS104974	0	0	0	0	0	0	0	0	0	0	0	0	0	0	0	0	0	0	0	0	0	0	0	0	0	0	0	0	0	0	0	0	0	0	0	0	0	0	0	0	0	0	0	0	0	0	0	0
Airway	SRS105080	0	0	0	0	0	0	0	0	0	0	0	0	0	0	0	0	0	0	0	0	0	0	0	0	0	0	0	0	0	0	0	0	0	0	0	0	0	0	0	0	0	0	0	0	0	0	0	0
Airway	SRS105128	0	0	0	0	0	0	0	0	0	0	0	0	0	0	0	0	0	0	0	0	0	0	0	0	0	0	0	0	0	0	0	0	0	0	0	0	0	0	0	0	0	0	0	0	0	0	0	0
Airway	SRS1055019	0	0	0	0	0	0	0	0	0	0	0	0	0	0	0	0	0	0	0	0	0	0	0	0	0	0	0	0	0	0	0	0	0	0	0	0	0	0	0	0	0	0	0	0	0	0	0	0
Airway	SRS1055032	0	0	0	0	0	0	0	0	0	0	0	0	0	0	0	0	0	0	0	0	0	0	0	0	0	0	0	0	0	0	0	0	0	0	0	0	0	0	0	0	0	0	0	0	0	0	0	0
Airway	SRS1055045	0	0	0	0	0	0	0	0	0	0	0	0	0	0	0	0	0	0	0	0	0	0	0	0	0	0	0	0	0	0	0	0	0	0	0	0	0	0	0	0	0	0	0	0	0	0	0	0
Airway	SRS1055074	0	0	0	0	0	0	0	0	0	0	0	0	0	0	0	0	0	0	0	0	0	0	0	0	0	0	0	0	0	0	0	0	0	0	0	0	0	0	0	0	0	0	0	0	0	0	0	0
Airway	SRS1055081	0	0	0	0	0	0	0	0	0	0	0	0	0	0	0	0	0	0	0	0	0	0	0	0	0	0	0	0	0	0	0	0	0	0	0	0	0	0	0	0	0	0	0	0	0	0	0	0
Airway	SRS1055087	0	0	0	0	0	0	0	0	0	0	0	0	0	0	0	0	0	0	0	0	0	0	0	0	0	0	0	0	0	0	0	0	0	0	0	0	0	0	0	0	0	0	0	0	0	0	0	0
Airway	SRS142557	0	0	0	0	0	0	0	0	0	0	0	0	0	0	0	0	0	0	0	0	0	0	0	0	0	0	0	0	0	0	0	0	0	0	0	0	0	0	0	0	0	0	0	0	0	0	0	0
Airway	SRS142928	0	0	0	0	0	0	0	0	0	0	0	0	0	0	0	0	0	0	0	0	0	0	0	0	0	0	0	0	0	0	0	0	0	0	0	0	0	0	0	0	0	0	0	0	0	0	0	0
Airway	SRS143050	0	0	0	0	0	0	0	0	0	0	0	0	0	0	0	0	0	0	0	0	0	0	0	0	0	0	0	0	0	0	0	0	0	0	0	0	0	0	0	0	0	0	0	0	0	0	0	0
Airway	SRS143100	0	0	0	0	0	0	0	0	0	0	0	0	0	0	0	0	0	0	0	0	0	0	0	0	0	0	0	0	0	0	0	0	0	0	0	0	0	0	0	0	0	0	0	0	0	0	0	0
Airway	SRS143147	0	0	0	0	0	0	0	0	0	0	0	0	0	0	0	0	0	0	0	0	0	0	0	0	0	0	0	0	0	0	0	0	0	0	0	0	0	0	0	0	0	0	0	0	0	0	0	0
Airway	SRS143228	0	0	0	0	0	0	0	0	0	0	0	0	0	0	0	0	0	0	0	0	0	0	0	0	0	0	0	0	0	0	0	0	0	0	0	0	0	0	0	0	0	0	0	0	0	0	0	0
Airway	SRS143370	0	0	0	0	0	0	0	0	0	0	0	0	0	0	0	0	0	0	0	0	0	0	0	0	0	0	0	0	0	0	0	0	0	0	0	0	0	0	0	0	0	0	0	0	0	0	0	0
Airway	SRS143415	0	0	0	0	0	0	0	0	0	0	0	0	0	0	0	0	0	0	0	0	0	0	0	0	0	0	0	0	0	0	0	0	0	0	0	0	0	0	0	0	0	0	0	0	0	0	0	0
Airway	SRS143462	0	0	0	0	0	0	0	0	0	0	0	0	0	0	0	0	0	0	0	0	0	0	0	0	0	0	0	0	0	0	0	0	0	0	0	0	0	0	0	0	0	0	0	0	0	0	0	0
Airway	SRS143566	0	0	0	0	0	0	0	0	0	0	0	0	0	0	0	0	0	0	0	0	0	0	0	0	0	0	0	0	0	0	0	0	0	0	0	0	0	0	0	0	0	0	0	0	0	0	0	0
Airway	SRS143690	0	0	0	0	0	0	0	0	0	0	0	0	0	0	0	0	0	0	0	0	0	0	0	0	0	0	0	0	0	0	0	0	0	0	0	0	0	0	0	0	0	0	0	0	0	0	0	0
Airway	SRS143738	0	0	0	0	0	0	0	0	0	0	0	0	0	0	0	0	0	0	0	0	0	0	0	0	0	0	0	0	0	0	0	0	0	0	0	0	0	0	0	0	0	0	0	0	0	0	0	0
Airway	SRS143841	0	0	0	0	0	0	0	0	0	0	0	0	0	0	0	0	0	0	0	0	0	0	0	0	0	0	0	0	0	0	0	0	0	0	0	0	0	0	0	0	0	0	0	0	0	0	0	0
Airway	SRS143891	0	0	0	0	0	0	0	0	0	0	0	0	0	0	0	0	0	0	0	0	0	0	0	0	0	0	0	0	0	0	0	0	0	0	0	0	0	0	0	0	0	0	0	0	0	0	0	0
Airway	SRS144038	0	0	0	0	0	0	0	0	0	0	0	0	0	0	0	0	0	0	0	0	0	0	0	0	0	0	0	0	0	0	0	0	0	0	0	0	0	0	0	0	0	0	0	0	0	0	0	0
Airway	SRS144102	0	0	0	0	0	0	0	0	0	0	0	0	0	0	0	0	0	0	0	0	0	0	0	0	0	0	0	0	0	0	0	0	0	0	0	0	0	0	0	0	0	0	0	0	0	0	0	0
Airway	SRS144213	0	0	0	0	0	0	0	0	0	0	0	0	0	0	0	0	0	0	0	0	0	0	0	0	0	0	0	0	0	0	0	0	0	0	0	0	0	0	0	0	0	0	0	0	0	0	0	0
Airway	SRS144312	0	0	0	0	0	0	0	0	0	0	0	0	0	0	0	0	0	0	0	0	0	0	0	0	0	0	0	0	0	0	0	0	0	0	0	0	0	0	0	0	0	0	0	0	0	0	0	0
Airway	SRS144408	0	0	0	0	0	0	0	0	0	0	0	0	0	0	0	0	0	0	0	0	0	0	0	0	0	0	0	0	0	0	0	0	0	0	0	0	0	0	0	0	0	0	0	0	0	0	0	0
Airway	SRS144713	0	0	0	0	0	0	0	0	0	0	0	0	0	0	0	0	0	0	0	0	0	0	0	0	0	0	0	0	0	0	0	0	0	0	0	0	0	0	0	0	0	0	0	0	0	0	0	0
Airway	SRS145515	0	0	0	0	0	0	0	0	0	0	0	0	0	0	0	0	0	0	0	0	0	0	0	0	0	0	0	0	0	0	0	0	0	0	0	0	0	0	0	0	0	0	0	0	0	0	0	0
Airway	SRS146731	0	0	0	0	0	0	0	0	0	0	0	0	0	0	0	0	0	0	0	0	0	0	0	0	0	0	0	0	0	0	0	0	0	0	0	0	0	0	0	0	0	0	0	0	0	0	0	0
Airway	SRS146761	0	0	0	0	0	0	0	0	0	0	0	0	0	0	0	0	0	0	0	0	0	0	0	0	0	0	0	0	0	0	0	0	0	0	0	0	0	0	0	0	0	0	0	0	0	0	0	0
Airway	SRS146779	0	0	0	0	0	0	0	0	0	0	0	0	0	0	0	0	0	0	0	0	0	0	0	0	0	0	0	0	0	0	0	0	0	0	0	0	0	0	0	0	0	0	0	0	0	0	0	0
Airway	SRS146818	0	0	0	0	0	0	0	0	0	0	0	0	0	0	0	0	0	0	0	0	0	0	0	0	0	0	0	0	0	0	0	0	0	0	0	0	0	0	0	0	0	0	0	0	0	0	0	0
Airway	SRS146989	0	0	0	0	0	0	0	0	0	0	0	0	0	0	0	0	0	0	0	0	0	0	0	0	0	0	0	0	0	0	0	0	0	0	0	0	0	0	0	0	0	0	0	0	0	0	0	0
Airway	SRS147134	0	0	0	0	0	0	0	0	0	0	0	0	0	0	0	0	0	0	0	0	0	0	0	0	0	0	0	0	0	0	0	0	0	0	0	0	0	0	0	0	0	0	0	0	0	0	0	0
Airway	SRS147168	0	0	0	0	0	0	0	0	0	0	0	0	0	0	0	0	0	0	0	0	0	0	0	0	0	0	0	0	0	0	0	0	0	0	0	0	0	0	0	0	0	0	0	0	0	0	0	0
Airway	SRS147238	0	0	0	0	0	0	0	0	0	0	0	0	0	0	0	0	0	0	0	0	0	0	0	0	0	0	0	0	0	0	0	0	0	0	0	0	0	0	0	0	0	0	0	0	0	0	0	0
Airway	SRS147268	0	0	0	0	0	0	0	0	0	0	0	0	0	0	0	0	0	0	0	0	0	0	0	0	0	0	0	0	0	0	0	0	0	0	0	0	0	0	0	0	0	0	0	0	0	0	0	0
Airway	SRS147287	0	0	0	0	0	0	0	0	0	0	0	0	0	0	0	0	0	0	0	0	0	0	0	0	0	0	0	0	0	0	0	0	0	0	0	0	0	0	0	0	0	0	0	0	0	0	0	0
Airway	SRS147392	0	0	0	0	0	0	0	0	0	0	0	0	0	0	0	0	0	0	0	0	0	0	0	0	0	0	0	0	0	0	0	0	0	0	0	0	0	0	0	0	0	0	0	0	0	0	0	0
Airway	SRS147724	0	0	0	0	0	0	0	0	0	0	0	0	0	0	0	0	0	0	0	0	0	0	0	0	0	0	0	0	0	0	0	0	0	0	0	0	0	0	0	0	0	0	0	0	0	0	0	0
Airway	SRS147950	0	0	0	0	0	0	0	0	0	0	0	0	0	0	0	0	0	0	0	0	0	0	0	0	0	0	0	0	0	0	0	0	0	0	0	0	0	0	0	0	0	0	0	0	0	0	0	0
Airway	SRS148373	0	0	0	0	0	0	0	0	0	0	0	0	0	0	0	0	0	0	0	0	0	0	0	0	0	0	0	0	0	0	0	0	0	0	0	0	0	0	0	0	0	0	0	0	0	0	0	0
Airway	SRS148420	0	0	0	0	0	0	0	0	0	0	0	0	0	0	0	0	0	0	0	0	0	0	0	0	0	0	0	0	0	0	0	0	0	0	0	0	0	0	0	0	0	0	0	0	0	0	0	0
Airway	SRS148453	0	0	0	0	0	0	0	0	0	0	0	0	0	0	0	0	0	0	0	0	0	0	0	0	0	0	0	0	0	0	0	0	0	0	0	0	0	0	0	0	0	0	0	0	0	0	0	0
Airway	SRS148736	0	0	0	0	0	0	0	0	0	0	0	0	0	0	0	0	0	0	0	0	0	0	0	0	0	0	0	0	0	0	0	0	0	0	0	0	0	0	0	0	0	0	0	0	0	0	0	0
Airway	SRS148783	0	0	0	0	0	0	0	0	0	0	0	0	0	0	0	0	0	0	0	0	0	0	0	0	0	0	0	0	0	0	0	0	0	0	0	0	0	0	0	0	0	0	0	0	0	0	0	0
Airway	SRS148832	0	0	0	0	0	0	0	0	0	0	0	0	0	0	0	0	0	0	0	0	0	0	0	0	0	0	0	0	0	0	0	0	0	0	0	0	0	0	0	0	0	0	0	0	0	0	0	0
Airway	SRS149090	0	0	0	0	0	0	0	0	0	0	0	0	0	0	0	0	0	0	0	0	0	0	0	0	0	0	0	0	0	0	0	0	0	0	0	0	0	0	0	0	0	0	0	0	0	0	0	0
Airway	SRS149196	0	0	0	0	0	0	0	0	0	0	0	0	0	0	0	0	0	0	0	0	0	0	0	0	0	0	0	0	0	0	0	0	0	0	0	0	0	0	0	0	0	0	0	0	0	0	0	0
Airway	SRS149932	0	0	0	0	0	0	0	0	0	0	0	0	0	0	0	0	0	0	0	0	0	0	0	0	0	0	0	0	0	0	0	0	0	0	0	0	0	0	0	0	0	0	0	0	0	0	0	0
Airway	SRS893275	0	0	0	0	0	0	0	0	0	0	0	0	0	0	0	0	0	0	0	0	0	0	0	0	0	0	0	0	0	0	0	0	0	0	0	0	0	0	0	0	0	0	0	0	0	0	0	0
Airway	SRS893294	0	0	0	0	0	0	0	0	0	0	0	0	0	0	0	0	0	0	0	0	0	0	0	0	0	0	0	0	0	0	0	0	0	0	0	0	0	0	0	0	0	0	0	0	0	0	0	0
Airway	SRS893296	0	0	0	0	0	0	0	0	0	0	0	0	0	0	0	0	0	0	0	0	0	0	0	0	0	0	0	0	0	0	0	0	0	0	0	0	0	0	0	0	0	0	0	0	0	0	0	0
Airway	SRS893319	0	0	0	0	0	0	0	0	0	0	0	0	0	0	0	0	0	0	0	0	0	0	0	0	0	0	0	0	0	0	0	0	0	0	0	0	0	0	0	0	0	0	0	0	0	0	0	0
Airway	SRS893326	0	0	0	0	0	0	0	0	0	0	0	0	0	0	0	0	0	0	0	0	0	0	0	0	0	0	0	0	0	0	0	0	0	0	0	0	0	0	0	0	0	0	0	0	0	0	0	0
Airway	SRS893351	0	0	0	0	0	0	0	0	0	0	0	0	0	0	0	0	0	0	0	0	0	0	0	0	0	0	0	0	0	0	0	0	0	0	0	0	0	0	0	0	0	0	0	0	0	0	0	0
Airway	SRS893356	0	0	0	0	0	0	0	0	0	0	0	0	0	0	0	0	0	0	0	0	0	0	0	0	0	0	0	0	0	0	0	12.1466	0	0	0	0	0	0	0	0	0	0	0	0	0	0	0	0
Airway	SRS893372	0	0	0	0	0	0	0	0	0	0	0	0	0	0	0	0	0	0	0	0	0	0	0	0	0	0	0	0	0	0	0	0	0	0	0	0	0	0	0	0	0	0	0	0	0	0	0	0
Airway	SRS893384	0	0	0	0	0	0	0	0	0	0	0	0	0	0	0	0	0	0	0	0	0	0	0	0	0	0	0	0	0	0	0	0	0	0	0	0	0	0	0	0	0	0	0	0	0	0	0	0
Airway	SRS971427	0	0	0	0	0	0	0	0	0	0	0	0	0	0	0	0	0	0	0	0	0	0	0	0	0	0	0	0	0	0	0	0	0	0	0	0	0	0	0	0	0	0	0	0	0	0	0	0
Airway	SRS971428	0	0	0	0	0	0	0	0	0	0	0	0	0	0	0	0	0	0	0	0	0	0	0	0	0	0	0	0	0	0	0	0	0	0	0	0	0	0	0	0	0	0	0	0	0	0	0	0
Skin	SRR1620020	0	0	0	0	0	0	0	0	0	0	0	0	0	0	0	0	0	0	0	0	0	0	0	0	0	0	0	0	0	0	0	0	0	0	0	0	0	0	0	0	0	0	0	0	0	0	0	0
Skin	SRR1622890	0	0	0	0	0	0	0	0	0	0	0	0	0	0	0	0	0	0	0	0	0	0	0	0	0	0	0	0	0	0	0	0	0	0.12031	0	0	0	0	0	0	0	0	0	0	0	0	0	0
Skin	SRR1622898	0	0	0	0	0	0	0	0	0	0	0	0	0	0	0	0	0	0	0	0	0	0	0	0	0	0	0	0	0	0	0	0	0	0	0	0	0	0	0	0	0	0	0	0	0	0	0	0
Skin	SRR1622900	0	0	0	0	0	0	0	0	0	0	0	0	0	0	0	0	0	0	0	0	0	0	0	0	0	0	0	0	0	0	0	0	0	0	0	0	0	0	0	0	0	0	0	0	0	0	0	0
Skin	SRR1622905	0	0	0	0	0	0	0	0	0	0	0	0	0	0	0	0	0	0	0	0	0	0	0	0	0	0	0	0	0	0	0	0	0	0	0	0	0	0	0	0	0	0	0	0	0	0	0	0
Skin	SRR1622911	0.05029	0.05911	0	0	0	0	0	0	0	0	0	0	0	0	0	0	0	0	0	0	0	0	0	0	0	0	0	0	0	0	0	0	0.00571	0	0	0	0	0	0	0	0	0	0	0	0	0	0	0
Skin	SRR1622930	0	0	0	0	0	0	0	0	0	0	0	0	0	0	0	0	0	0	0	0	0	0	0	0	0	0	0	0	0	0	0	0	0	0	0	0	0	0	0	0	0	0	0	0	0	0	0	0
Skin	SRR1623048	0	0	0	0	0	0	0	0	0	0	0	0	0	0	0	0	0	0	0	0	0	0	0	0	0	0	0	0	0	0	0	0	0	0	0	0	0	0	0	0	0	0	0	0	0	0	0	0
Skin	SRR1623052	0	0	0	0	0	0	0	0	0	0	0	0	0	0	0	0	0	0	0	0	0	0	0	0	0	0	0	0	0	0	0	0	0	0	0	0	0	0	0	0	0	0	0	0	0	0	0	0
Skin	SRR1623163	0	0	0	0	0	0	0	0	0	0	0	0	0	0	0	0	0	0	0	0	0	0	0	0	0	0	0	0	0	0	0	0	0	0	0	0	0	0	0	0	0	0	0	0	0	0	0	0
Skin	SRR1623183	0	0	0	0	0	0	0	0	0	0	0	0	0	0	0	0	0	0	0	0	0	0	0	0	0	0	0	0	0	0	0	0	0	0	0	0	0	0	0	0	0	0	0	0	0	0	0	0
Skin	SRR1623204	0	0	0	0	0	0	0	0	0	0	0	0	0	0	0	0	0	0	0	0	0	0	0	0	0	0	0	0	0	0	0	0	0	0	0	0	0	0	0	0	0	0	0	0	0	0	0	0
Skin	SRR1623205	0	0	0	0	0	0	0	0	0	0	0	0	0	0	0	0	0	0	0	0	0	0	0	0	0	0	0	0	0	0	0	0	0	0	0	0	0	0	0	0	0	0	0	0	0	0	0	0
Skin	SRR1623210	0	0	0	0	0	0	0	0	0	0	0	0	0	0	0	0	0	0	0	0	0	0	0	0	0	0	0	0	0	0	0	0	0	0	0	0	0	0	0	0	0	0	0	0	0	0	0	0
Skin	SRR1624788	0	0	0	0	0	0	0	0	0	0	0	0	0	0	0	0	0	0	0	0	0	0	0	0	0	0	0	0	0	0	0	0	0	0	0	0	0	0	0	0	0	0	0	0	0	0	0	0
Skin	SRR1624805	0	0	0	0	0	0	0	0	0	0	0	0	0	0	0	0	0	0	0	0	0	0	0	0	0	0	0	0	0	0	0	0	0	0	0	0	0	0	0	0	0	0	0	0	0	0	0	0
Skin	SRR1624817	0	0	0	0	0	0	0	0	0	0	0	0	0	0	0	0	0	0	0	0	0	0	0	0	0	0	0	0	0	0	0	0	0	0	0	0	0	0	0	0	0	0	0	0	0	0	0	0
Skin	SRR1624853	0	0	0	0	0	0	0	0	0	0	0	0	0	0	0	0	0	0	0	0	0	0	0	0	0	0	0	0	0	0	0	0	0	0	0	0	0	0	0	0	0	0	0	0	0	0	0	0
Skin	SRR1630935	0	0	0	0	0	0	0	0	0	0	0	0	0	0	0	0	0	0	0	0	0	0	0	0	0	0	0	0	0	0	0	0	0	0	0	0	0	0	0	0	0	0	0	0	0	0	0	0
Skin	SRR1630951	0.40485	0.13949	0	0	0	0	0	0	0	0	0	0	0	0	0	0	0	0	0	0	0	0	0	0	0	0	0	0	0	0	0	0	0	0	0	0	0	0	0	0	0	0	0	0	0	0	0	0
Skin	SRR1630958	0	0	0	0	0	0	0	0	0	0	0	0	0	0	0	0	0	0	0	0	0	0	0	0	0	0	0	0	0	0	0	0	0	0	0	0	0	0	0	0	0	0	0	0	0	0	0	0
Skin	SRR1630963	0	0	0	0	0	0	0	0	0	0	0	0	0	0	0	0	0	0	0	0	0	0	0	0	0	0	0	0	0	0	0	0	0	0	0	0	0	0	0	0	0	0	0	0	0	0	0	0
Skin	SRR1630978	0	0	0	0	0	0	0	0	0	0	0	0	0	0	0	0	0	0	0	0	0	0	0	0	0	0	0	0	0	0	0	0	0	0	0	0	0	0	0	0	0	0	0	0	0	0	0	0
Skin	SRR1631003	0	0	0	0	0	0	0	0	0	0	0	0	0	0	0	0	0	0	0	0	0	0	0	0	0	0	0	0	0	0	0	0	0	0	0	0	0	0	0	0	0	0	0	0	0	0	0	0
Skin	SRR1631039	0	0	0	0	0	0	0	0	0	0	0	0	0	0	0	0	0	0	0	0	0	0	0	0	0	0	0	0	0	0	0	0	0	0	0	0	0	0	0	0	0	0	0	0	0	0	0	0
Skin	SRR1631059	0	0.00822	0	0	0	0	0	0	0	0	0	0	0	0	0	0	0	0	0	0	0	0	0	0	0	0	0	0	0	0	0.10973	0.01669	0.1727	0	0	0	0	0	0.02338	0	0.02952	0	0	0	0	0.01151	0	0
Skin	SRR1631070	0	0	0	0	0	0	0	0	0	0	0	0	0	0	0	0	0	0	0	0	0	0	0	0	0	0	0	0	0	0	0	0	0	0	0	0	0	0	0	0	0	0	0	0	0	0	0	0
Skin	SRR1631075	0	0	0	0	0	0	0	0	0	0	0	0	0	0	0	0	0	0	0	0	0	0	0	0	0	0	0	0	0	0	0	0	0	0	0	0	0	0	0	0	0	0	0	0	0	0	0	0
Skin	SRR1631085	0	0	0	0	0	0	0	0	0	0	0	0	0	0	0	0	0	0	0	0	0	0	0	0	0	0	0	0	0	0	0	0	0	0	0	0	0	0	0	0	0	0	0	0	0	0	0	0
Skin	SRR1631095	0	0	0	0	0	0	0	0	0	0	0	0	0	0	0	0	0	0	0	0	0	0	0	0	0	0	0	0	0	0	0	0	0	0	0	0	0	0	0	0	0	0	0	0	0	0	0	0
Skin	SRR1631100	0	0	0	0	0	0	0	0	0	0	0	0	0	0	0	0	0	0	0	0	0	0	0	0	0	0	0	0	0	0	0	0	0	0	0	0	0	0	0	0	0	0	0	0	0	0	0	0
Skin	SRR1631304	0	0	0	0	0	0	0	0	0	0	0	0	0	0	0	0	0	0	0	0	0	0	0	0	0	0	0	0	0	0	0	0	0	0	0	0	0	0	0	0	0	0	0	0	0	0	0	0
Skin	SRR1631305	0	0	0	0	0	0	0	0	0	0	0	0	0	0	0	0	0	0	0	0	0	0	0	0	0	0	0	0	0	0	0	0	0	0	0	0	0	0	0	0	0	0	0	0	0	0	0	0
Skin	SRR1631336	0.00889	0.00167	0	0	0	0	0	0	0	0	0	0	0	0	0	0.03045	0	0	0	0	0	0	0	0	0	0	0	0	0	0	0.03754	0	0	0	0	0	0	0	0.00859	0	0	0	0	0	0	0.15463	0	0
Skin	SRR1631340	0	0	0	0	0	0	0	0	0	0	0	0	0	0	0	0	0	0	0	0	0	0	0	0	0	0	0	0	0	0	0	0	0	0	0	0	0	0	0	0	0	0	0	0	0	0	0	0
Skin	SRR1631344	0	0	0	0	0	0	0	0	0	0	0	0	0	0	0	0	0	0	0	0	0	0	0	0	0	0	0	0	0	0	0	0	0	0	0	0	0	0	0	0	0	0	0	0	0	0	0	0
Skin	SRR1631364	0	0	0	0	0	0	0	0	0	0	0	0	0	0	0	0	0	0	0	0	0	0	0	0	0	0	0	0	0	0	0	0	0	0	0	0	0	0	0	0	0	0	0	0	0	0	0	0
Skin	SRR1631368	0	0	0	0	0	0	0	0	0	0	0	0	0	0	0	0	0	0	0	0	0	0	0	0	0	0	0	0	0	0	0	0	0	0	0	0	0	0	0	0	0	0	0	0	0	0	0	0
Skin	SRR1631374	0	0	0	0	0	0	0	0	0	0	0	0	0	0	0	0	0	0	0	0	0	0	0	0	0	0	0	0	0	0	0	0	0	0	0	0	0	0	0.00681	0	0	0	0	0	0	0	0	0
Skin	SRR1631379	0	0	0	0	0	0	0	0	0	0	0	0	0	0	0	0	0	0	0	0	0	0	0	0	0	0	0	0	0	0	0	0	0	0	0	0	0	0	0	0	0	0	0	0	0	0	0	0
Skin	SRR1631508	0	0	0	0	0	0	0	0	0	0	0	0	0	0	0	0	0	0	0	0	0	0	0	0	0	0	0	0	0	0	0	0	0	0	0	0	0	0	0	0	0	0	0	0	0	0	0	0
Skin	SRR1631669	0	0	0	0	0	0	0	0	0	0	0	0	0	0	0	0	0	0	0	0	0	0	0	0	0	0	0	0	0	0	0	0	0	0	0	0	0	0	0	0	0	0	0	0	0	0	0	0
Skin	SRR1631679	0	0	0	0	0	0	0	0	0	0	0	0	0	0	0	0	0	0	0	0	0	0	0	0	0	0	0	0	0	0	0	0	0	0	0	0	0	0	0	0	0	0	0	0	0	0	0	0
Skin	SRR1631713	0	0	0	0	0	0	0	0	0	0	0	0	0	0	0	0	0	0	0	0	0	0	0	0	0	0	0	0	0	0	0	0	0	0	0	0	0	0	0	0	0	0	0	0	0	0	0	0
Skin	SRR1631725	0	0	0	0	0	0	0	0	0	0	0	0	0	0	0	0	0	0	0	0	0	0	0	0	0	0	0	0	0	0	0	0	0	0	0	0	0	0	0	0	0	0	0	0	0	0	0	0
Skin	SRR1632299	0	0	0	0	0	0	0	0	0	0	0	0	0	0	0	0	0	0	0	0	0	0	0.00738	0	0	0	0	0	0	0	0.13805	0	0	0	0	0	0.00925	0	0.5788	0	0.05758	0	0	0	0	0	0.09508	0
Skin	SRR1632328	0.00269	0	0	0	0	0	0	0	0	0	0	0	0	0	0	0	0	0	0	0	0	0	0	0	0	0	0	0	0	0	0.05083	0	0.01573	0	0	0	0	0	0	0	0	0	0	0	0	0	0	0
Skin	SRR1632331	0	0	0	0	0	0	0	0	0	0	0	0	0	0	0	0	0	0	0	0	0	0	0	0	0	0	0	0	0	0	0.07083	0	0.06614	0	0	0	0	0	0	0	0	0	0	0	0	0	0	0
Skin	SRR1632332	0	0	0	0	0	0	0	0	0	0	0	0	0	0	0	0	0	0	0	0	0	0	0	0	0	0	0	0	0	0	0	0	0	0	0	0	0	0	0	0	0	0	0	0	0	0	0	0
Skin	SRR1632333	0	0	0	0	0	0	0	0	0	0	0	0	0	0	0	0	0	0	0	0	0	0	0	0	0	0	0	0	0	0	0	0	0	0	0	0	0	0	0	0	0	0	0	0	0	0	0	0
Skin	SRR1632334	0	0	0	0	0	0	0	0	0	0	0	0	0	0	0	0	0	0	0	0	0	0	0	0	0	0	0	0	0	0	0	0	0	0	0	0	0	0	0	0	0	0	0	0	0	0	0	0
Skin	SRR1632336	0	0	0	0	0	0	0	0	0	0	0	0	0	0	0	0	0	0	0	0	0	0	0	0	0	0	0	0	0	0	0	0	0	0	0	0	0	0	0	0	0	0	0	0	0	0	0	0
Skin	SRR1632340	0	0	0	0	0	0	0	0	0	0	0	0	0	0	0	0	0	0	0	0	0	0	0	0	0	0	0	0	0	0	0	0	0	0	0	0	0	0	0	0	0	0	0	0	0	0	0	0
Skin	SRR1632343	0	0	0	0	0	0	0	0	0	0	0	0	0	0	0	0	0	0	0	0	0	0	0	0	0	0	0	0	0	0	0	0	0	0	0	0	0	0	0	0	0	0	0	0	0	0	0	0
Skin	SRR1632352	0	0	0	0	0	0	0	0	0	0	0	0	0	0	0	0	0	0	0	0	0	0	0	0	0	0	0	0	0	0	0	0	0	0	0	0	0	0	0	0	0	0	0	0	0	0	0	0
Skin	SRR1632370	0.03833	0.01057	0	0	0	0	0	0	0	0	0	0	0	0	0	0	0	0	0	0	0	0	0	0	0	0	0	0	0	0	0.06419	0	0.04349	0	0	0	0	0	0	0	0	0	0	0	0	0	0	0
Skin	SRR1632425	0	0	0	0	0	0	0	0	0	0	0	0	0	0	0	0	0	0	0	0	0	0	0	0	0	0	0	0	0	0	0	0	2.46874	0	0	0	0	0	0.45061	0	0	0	0	0	0	0	0	0
Skin	SRR1632439	0	0	0	0	0	0	0	0	0	0	0	0	0	0	0	0	0	0	0	0	0	0	0	0	0	0	0	0	0	0	0.09281	0	0	0	0	0	0	0	0	0	0	0	0	0	0	0.14251	0	0
Skin	SRR1632449	0	0	0	0	0	0	0	0	0	0	0	0	0	0	0	0	0	0	0	0	0	0	0	0	0	0	0	0	0	0	0.15474	0	0	0	0	0	0	0	0	0	0	0	0	0	0	0.15227	0	0
Skin	SRR1632451	0	0	0	0	0	0	0	0	0	0	0	0	0	0	0	0	0	0	0	0	0	0	0	0	0	0	0	0	0	0	0	0	0	0	0	0	0	0	0	0	0	0	0	0	0	0	0	0
Skin	SRR1632454	0	0	0	0	0	0	0	0	0	0	0	0	0	0	0	0	0	0	0	0	0	0	0	0	0	0	0	0	0	0	0	0	0	0	0	0	0	0	0	0	0	0	0	0	0	0	0	0
Skin	SRR1632827	0	0	0	0	0	0	0	0	0	0	0	0	0	0	0	0	0	0	0	0	0	0	0	0	0	0	0	0	0	0	0	0	0	0	0	0	0	0	0	0	0	0	0	0	0	0	0	0
Skin	SRR1632846	0	0	0	0	0	0	0	0	0	0	0	0	0	0	0	0	0	0	0	0	0	0	0	0	0	0	0	0	0	0	0.01988	0	0	0	0	0	0	0	0	0	0	0	0	0	0	0.04737	0	0
Skin	SRR1632986	0	0	0	0	0	0	0	0	0	0	0	0	0	0	0	0	0	0	0	0	0	0	0	0	0	0	0	0	0	0	0.12141	0	0.1016	0	0	0	0	0	0.02293	0	0	0	0	0	0	0	0	0
Skin	SRR1633013	0	0	0	0	0	0	0	0	0	0	0	0	0	0	0	0	0	0	0	0	0	0	0	0	0	0	0	0	0	0	0.02041	0	0	0	0	0	0	0	0	0	0	0	0	0	0	0	0	0
Skin	SRR1633163	0	0	0	0	0	0	0	0	0	0	0	0	0	0	0	0	0	0	0	0	0	0	0	0	0	0	0	0	0	0	0	0	0	0	0	0	0	0	0	0	0	0	0	0	0	0	0	0
Skin	SRR3181905	0	0	0	0	0	0	0	0	0	0	0	0	0	0	0	0	0	0	0	0	0	0	0	0	0	0	0	0	0	0	0.07817	0	0	0	0	0	0	0	0	0	0	0	0	0	0	0.03459	0	0
Skin	SRR3182100	0	0	0	0	0	0	0	0	0	0	0	0	0	0	0	0	0	0	0	0	0	0	0	0	0	0	0	0	0	0	0	0	0	0	0	0	0	0	0	0	0	0	0	0	0	0	0	0
Skin	SRR3182112	0	0	0	0	0	0	0	0	0	0	0	0	0	0	0	0	0	0	0	0	0	0	0	0	0	0	0	0	0	0	0	0	0	0	0	0	0	0	0	0	0	0	0	0	0	0	0	0
Skin	SRR3182126	0.12657	0.09436	0	0	0	0	0	0	0	0	0	0	0	0	0	0	0	0	0	0	0	0	0	0	0	0	0	0	0	0	0	0	0	0	0	0	0	0	0	0	0	0	0	0	0	0	0	0
Skin	SRR3182136	0.03762	0.07197	0	0	0	0	0	0	0	0	0	0	0	0	0	0	0	0	0	0	0	0	0	0	0	0	0	0	0	0	0	0	0	0	0	0	0	0	0	0	0	0	0	0	0	0	0	0
Skin	SRR3182315	0	0	0	0	0	0	0	0	0	0	0	0	0	0	0	0	0	0	0	0	0	0	0	0	0	0	0	0	0	0	0	0	0	0	0	0	0	0	0	0	0	0	0	0	0	0	0	0
Skin	SRR3182340	0	0	0	0	0	0	0	0	0	0	0	0	0	0	0	0	0	0	0	0	0	0	0	0	0	0	0	0	0	0	0	0	0	0	0	0	0	0	0	0	0	0	0	0	0	0	0	0
Skin	SRR3182377	0	0	0	0	0	0	0	0	0	0	0	0	0	0	0	0	0	0	0	0	0	0	0	0	0	0	0	0	0	0	0	0	0	0	0	0	0	0	0	0	0	0	0	0	0	0	0	0
Skin	SRR3182384	0	0	0	0	0	0	0	0	0	0	0	0	0	0	0	0	0	0	0	0	0	0	0	0	0	0	0	0	0	0	0	0	0	0	0	0	0	0	0	0	0	0	0	0	0	0	0	0
Skin	SRR3183288	0	0	0	0	0	0	0	0	0	0	0	0	0	0	0	0	0	0	0	0	0	0	0	0	0	0	0	0	0	0	0	0	0	0	0	0	0	0	0	0	0	0	0	0	0	0	0	0
Skin	SRR3183307	0	0	0	0	0	0	0	0	0	0	0	0	0	0	0	0	0	0	0	0	0	0	0	0	0	0	0	0	0	0	0	0	0	0	0	0	0	0	0	0	0	0	0	0	0	0	0	0
Skin	SRR3183402	0	0	0	0	0	0	0	0	0	0	0	0	0	0	0	0	0	0	0	0	0	0	0	0	0	0	0	0	0	0	0.04857	0.00975	0.0043	0	0	0	0	0	0	0	0	0	0	0	0	0	0	0
Skin	SRR3183420	0	0	0	0	0	0	0	0	0	0	0	0	0	0	0	0	0	0	0	0	0	0	0	0	0	0	0	0	0	0	0.02003	0	0	0	0	0	0	0	0	0	0	0	0	0	0	0	0	0
Skin	SRR3183432	0	0	0	0	0	0	0	0	0	0	0	0	0	0	0	0	0	0	0	0	0	0	0	0	0	0	0	0	0	0	0	0	0	0	0	0	0	0	0	0	0	0	0	0	0	0	0	0
Skin	SRR3183508	0	0	0	0	0	0	0	0	0	0	0	0	0	0	0	0	0	0	0	0	0	0	0	0	0	0	0	0	0	0	0	0	0	0	0	0	0	0	0	0	0	0	0	0	0	0	0	0
Skin	SRR3183510	0	0	0	0	0	0	0	0	0	0	0	0	0	0	0	0	0	0	0	0	0	0	0	0	0	0	0	0	0	0	0	0	0	0	0	0	0	0	0	0	0	0	0	0	0	0	0	0
Skin	SRR3183518	0	0	0	0	0	0	0	0	0	0	0	0	0	0	0	0	0	0	0	0	0	0	0	0	0	0	0	0	0	0	0	0	0	0	0	0	0	0	0	0	0	0	0	0	0	0	0	0
Skin	SRR3183550	0	0	0	0	0	0	0	0	0	0	0	0	0	0	0	0	0	0	0	0	0	0	0	0	0	0	0	0	0	0	0	0	0	0	0	0	0	0	0	0	0	0	0	0	0	0	0	0
Skin	SRR3183594	0	0	0	0	0	0	0	0	0	0	0	0	0	0	0	0	0	0	0	0	0	0	0	0	0	0	0	0	0	0	6.88558	0	3.40747	0	0	0	0	0	0.48641	0	0.33301	0	0	0	0	0	0.08765	0
Skin	SRR3183668	0.01651	0.00465	0	0	0	0	0	0	0	0	0	0	0	0	0	0	0	0	0	0	0	0	0	0	0	0	0	0	0	0	0	0	0	0	0	0	0	0	0	0	0	0	0	0	0	0	0	0
Skin	SRR3183787	0	0	0	0	0	0	0	0	0	0	0	0	0	0	0	0	0	0	0	0	0	0	0	0	0	0	0	0	0	0	4.00194	0	1.05776	0	0	0	0	0	0	0	0	0	0	0	0	0	0	0
Skin	SRR3183789	0	0	0	0	0	0	0	0	0	0	0	0	0	0	0	0	0	0	0	0	0	0	0	0	0	0	0	0	0	0	0	0	0	0	0	0	0	0	0	0	0	0	0	0	0	0	0	0
Skin	SRR3183816	0	0	0	0	0	0	0	0	0	0	0	0	0	0	0	0	0	0	0	0	0	0	0	0	0	0	0	0	0	0	0	0	0	0	0	0	0	0	0	0	0	0	0	0	0	0	0	0
Skin	SRR3183817	0	0	0	0	0	0	0	0	0	0	0	0	0	0	0	0	0	0	0	0	0	0	0	0	0	0	0	0	0	0	0	0	0	0	0	0	0	0	0	0	0	0	0	0	0	0	0	0
Skin	SRR3183850	0	0	0	0	0	0	0	0	0	0	0	0	0	0	0	0	0	0	0	0	0	0	0	0	0	0	0	0	0	0	0	0	0	0	0	0	0	0	0	0	0	0	0	0	0	0	0	0
Skin	SRR3183852	0	0	0	0	0	0	0	0	0	0	0	0	0	0	0	0	0	0	0	0	0	0	0	0	0	0	0	0	0	0	0	0	0	0	0	0	0	0	0	0	0	0	0	0	0	0	0	0
Skin	SRR3183858	0	0	0	0	0	0	0	0	0	0	0	0	0	0	0	0	0	0	0	0	0	0	0	0	0	0	0	0	0	0	0	0	0	0	0	0	0	0	0	0	0	0	0	0	0	0	0	0
Skin	SRR3183928	0	0	0	0	0	0	0	0	0	0	0	0	0	0	0	0	0	0	0	0	0	0	0	0	0	0	0	0	0	0	0	0	0	0	0	0	0	0	0	0	0	0	0	0	0	0	0	0
Skin	SRR3183930	0	0	0	0	0	0	0	0	0	0	0	0	0	0	0	0	0	0	0	0	0	0	0	0	0	0	0	0	0	0	0	0	0	0	0	0	0	0	0	0	0	0	0	0	0	0	0	0
Skin	SRR3183941	0	0	0	0	0	0	0	0	0	0	0	0	0	0	0	0	0	0	0	0	0	0	0	0	0	0	0	0	0	0	0	0	0	0	0	0	0	0	0	0	0	0	0	0	0	0	0	0
Skin	SRR3183944	0	0	0	0	0	0	0	0	0	0	0	0	0	0	0	0	0	0	0	0	0	0	0	0	0	0	0	0	0	0	0	0	0	0	0	0	0	0	0	0	0	0	0	0	0	0	0	0
Skin	SRR3183950	0	0	0	0	0	0	0	0	0	0	0	0	0	0	0	0	0	0	0	0	0	0	0	0	0	0	0	0	0	0	0	0	0	0	0	0	0	0	0	0	0	0	0	0	0	0	0	0
Skin	SRR3183952	0	0	0	0	0	0	0	0	0	0	0	0	0	0	0	0	0	0	0	0	0	0	0	0	0	0	0	0	0	0	0	0	0	0	0	0	0	0	0	0	0	0	0	0	0	0	0	0
Skin	SRR3184003	0	0	0	0	0	0	0	0	0	0	0	0	0	0	0	0	0	0	0	0	0	0	0	0	0	0	0	0	0.4274	0	25.6013	0	6.82127	0	0	0	0	0	0	0	0	0	0	0	0	0	0	0
Skin	SRR3184012	0	0.02086	0	0	0	0	0	0	0	0	0	0	0	0	0	0	0	0	0	0	0	0	0	0	0	0	0	0	0	0	0	0	0	0	0	0	0	0	0	0	0	0	0	0	0	0	0	0
Skin	SRR3184238	0.01975	0.04405	0	0	0	0	0	0	0	0	0	0	0	0	0	0	0	0	0	0	0	0	0	0	0	0	0	0	0	0	0.02425	0	0	0	0	0	0	0	0	0	0	0	0	0	0	0.11741	0	0
Skin	SRR3184252	0.10084	0.08001	0	0	0	0	0	0	0	0	0	0	0	0	0	0	0	0	0	0	0	0	0	0	0	0	0	0	0	0	0.18307	0	0	0	0	0	0	0	0	0	0	0	0	0	0	0	0	0
Skin	SRR3184253	0	0	0	0	0	0	0	0	0	0	0	0	0	0	0	0	0	0	0	0	0	0	0	0	0	0	0	0	0	0	0	0	0	0	0	0	0	0	0	0	0	0	0	0	0	0	0	0
Skin	SRR3184358	0	0	0	0	0	0	0	0	0	0	0	0	0	0	0	0	0	0	0	0	0	0	0	0	0	0	0	0	0	0	0	0	0	0	0	0	0	0	0.36527	0	0	0	0	0	0	0	0	0
Skin	SRR3184359	0	0	0	0	0	0	0	0	0	0	0	0	0	0	0	0	0	0	0	0	0	0	0	0	0	0	0	0	0	0	0	0	0	0	0	0	0	0	0.10836	0	0	0	0	0	0	0	0	0
Skin	SRR3184368	0	0	0	0	0	0	0	0	0	0	0	0	0	0	0	0	0	0	0	0	0	0	0	0	0	0	0	0	0	0	0	0	0	0	0	0	0	0	0	0	0	0	0	0	0	0	0	0
Skin	SRR3184378	0	0	0	0	0	0	0	0	0	0	0	0	0	0	0	0	0	0	0	0	0	0	0	0	0	0	0	0	0	0	2.84048	0	0.68569	0	0	0.04351	0	0	0.10764	0	0.16229	0	0	0	0	0	0	0
Skin	SRR3184394	0	0	0	0	0	0	0	0	0	0	0	0	0	0	0	0	0	0	0	0	0	0	0	0	0	0	0	0	0	0	0	0	0	0	0	0	0	0	0	0	0	0	0	0	0	0	0	0
Skin	SRR3184781	0	0.00226	0	0	0	0	0	0	0	0	0	0	0	0	0	0	0	0	0	0	0	0	0	0	0	0	0	0	0	0	0	0	0	0	0	0	0	0	0	0	0	0	0	0	0	0	0	0
Skin	SRR3184789	0	0	0	0	0	0	0	0	0	0	0	0	0	0	0	0	0	0	0	0	0	0	0	0	0	0	0	0	0	0	0	0	0	0	0	0	0	0	0	0	0	0	0	0	0	0	0	0
Skin	SRR3184851	0	0	0	0	0	0	0	0	0	0	0	0	0	0	0	0	0	0	0	0	0	0	0	0	0	0	0	0	0	0	0	0	0	0	0	0	0	0	0	0	0	0	0	0	0	0	0	0
Skin	SRR3184899	0	0	0	0	0	0	0	0	0	0	0	0	0	0	0	0	0	0	0	0	0	0	0	0	0	0	0	0	0	0	0.01113	0	0	0	0	0	0	0	0	0	0	0	0	0	0	0	0	0
Skin	SRR3184950	0	0	0	0	0	0	0	0	0	0	0	0	0	0	0	0	0	0	0	0	0	0	0	0	0	0	0	0	0	0	0	0	0	0	0	0	0	0	0	0	0	0	0	0	0	0	0	0
Skin	SRR3184954	0	0	0	0	0	0	0	0	0	0	0	0	0	0	0	0	0	0	0	0	0	0	0	0	0	0	0	0	0	0	0	0	0	0	0	0	0	0	0	0	0	0	0	0	0	0	0	0
Skin	SRR3184958	0	0	0	0	0	0	0	0	0	0	0	0	0	0	0	0	0	0	0	0	0	0	0	0	0	0	0	0	0	0	0	0	0	0	0	0	0	0	0	0	0	0	0	0	0	0	0	0
Skin	SRR3184998	0	0	0	0	0	0	0	0	0	0	0	0	0	0	0	0	0	0	0	0	0	0	0	0	0	0	0	0	0.0949	0	0.38571	0	0	0	0	0	0	0	0	0	0	0	0	0	0	0	0	0
Skin	SRR3186829	0	0	0	0	0	0	0	0	0	0	0	0	0	0	0	0	0	0	0	0	0	0	0	0	0	0	0	0	0	0	0	0	0	0	0	0	0	0	0	0	0	0	0	0	0	0	0	0
Skin	SRR3186836	0	0	0	0	0	0	0	0	0	0	0	0	0	0	0	0	0	0	0	0	0	0	0	0	0	0	0	0	0	0	0	0	0	0	0	0	0	0	0	0	0	0	0	0	0	0	0	0
Skin	SRR3186839	0	0	0	0	0	0	0	0	0	0	0	0	0	0	0	0	0	0	0	0	0	0	0	0	0	0	0	0	0	0	0	0	0	0	0	0	0	0	0	0	0	0	0	0	0	0	0	0
Skin	SRR3186866	0	0	0	0	0	0	0	0	0	0	0	0	0	0	0	0	0	0	0	0	0	0	0	0	0	0	0	0	0	0	0.00338	0	0	0	0	0	0	0	0.00439	0	0	0	0	0	0	0	0	0
Skin	SRR3187092	0.02811	0.01183	0	0	0	0.07758	0	0	0	0.01494	0	0	0	0.04578	0.00059	0	0	0	0	0	0	0	0	0.03062	0	0	0	0	0.02664	0	10.6069	0.06532	0.47212	0	0	0.0217	0.03032	0	0.34112	0	0.32108	0	0	0	0	0.08444	0.00584	0
Skin	SRR3187119	0	0	0	0	0	0	0	0	0	0	0	0	0	0	0	0	0	0	0	0	0	0	0	0	0	0	0	0	0	0	0.00037	0	0.01003	0	0	0	0	0	0	0	0	0	0	0	0	0	0	0
Skin	SRR3187132	0	0	0	0	0	0	0	0	0	0	0	0	0	0	0	0	0	0	0	0	0	0	0	0	0	0	0	0	0	0	0.40913	0	0.35004	0	0	0	0	0	0	0	0	0	0	0	0	0	0	0
Skin	SRR3187149	0	0	0	0	0	0	0	0	0	0	0	0	0	0	0	0	0	0	0	0	0	0	0	0	0	0	0	0	0	0	0	0	0.09782	0	0	0	0	0	0	0	0	0	0	0	0	0.14961	0	0
Skin	SRR3187209	0	0	0	0	0	0	0	0	0	0	0	0	0	0	0	0	0	0	0	0	0	0	0	0	0	0	0	0	0	0	0.03832	0	0.88469	0	0	0	0	0	0	0	0	0	0	0	0	0.52857	0	0
Skin	SRR3187224	0	0	0	0	0	0	0	0	0	0	0	0	0	0	0	0	0	0	0	0	0	0	0	0	0	0	0	0	0	0	0	0	0.01444	0	0	0	0	0	0	0	0	0	0	0	0	0.04755	0	0
Skin	SRR3187770	0.19102	0.31303	0	0	0	0	0	0	0	0	0	0	0	0	0	0	0	0	0	0	0	0	0	0	0	0	0	0	0	0	0.21481	0.00612	0.03606	0	0	0	0	0	0.05109	0	0.01873	0	0	0	0	0	0.00501	0
Skin	SRR3188135	0	0	0	0	0	0	0	0	0	0	0	0	0	0	0	0	0	0	0	0	0	0	0	0	0	0	0	0	0	0	0	0	0	0	0	0	0	0	0	0	0	0	0	0	0	0	0	0
Skin	SRR3188291	0	0	0	0	0	0	0	0	0	0	0	0	0	0	0	0	0	0	0	0	0	0	0	0	0	0	0	0	0	0	0	0	0	0	0	0	0	0	0	0	0	0	0	0	0	0	0	0
Skin	SRR3188750	0	0	0	0	0	0	0	0	0	0	0	0	0	0	0	0	0	0	0	0	0	0	0	0	0	0	0	0	0	0	0	0	0	0	0	0	0	0	0	0	0	0	0	0	0	0	0	0
Skin	SRR3188755	0	0	0	0	0	0	0	0	0	0	0	0	0	0	0	0	0	0	0	0	0	0	0	0	0	0	0	0	0	0	0.41157	0	1.71227	0	0	0	0	0	1.26788	0	0.03446	0	0	0	0.05203	0	0	0
Skin	SRR3188763	0	0	0	0	0	0	0	0	0	0	0	0	0	0	0	0	0	0	0	0	0	0	0	0	0	0	0	0	0	0	0.0352	0	0	0	0	0	0	0	0.12312	0	0	0	0	0	0	0	0	0
Skin	SRR3189164	0	0	0	0	0	0	0	0	0	0	0	0	0	0	0	0	0	0	0	0	0	0	0	0	0	0	0	0	0	0	0.00434	0	0	0	0	0	0	0	0	0	0	0	0	0	0	0	0	0
Skin	SRR3189168	0	0	0	0	0	0	0	0	0	0	0	0	0	0	0	0	0	0	0	0	0	0	0	0	0	0	0	0	0	0	0	0	0	0	0	0	0	0	0	0	0	0	0	0	0	0	0	0
Skin	SRR3189385	0	0	0	0	0	0	0	0	0	0	0	0	0	0	0	0	0	0	0	0	0	0	0	0	0	0	0	0	0	0	0.20995	0	0.07312	0	0	0	0	0	0.10664	0	0	0	0	0	0	0	0	0
Skin	SRR3191647	0.06188	0.15183	0	0	0	0	0	0	0	0	0	0	0	0	0	0	0	0	0	0	0	0	0	0	0	0	0	0	0	0	0.26608	0	0	0	0	0	0	0	0	0	0	0	0	0	0	0	0	0
Skin	SRR3191698	0	0	0	0	0	0	0	0	0	0	0	0	0	0	0	0	0	0	0	0	0	0	0	0	0	0	0	0	0	0	0	0	0	0	0	0	0	0	0	0	0	0	0	0	0	0	0	0
Skin	SRR3642299	0	0	0	0	0	0	0	0	0	0	0	0	0	0	0	0	0	0	0	0	0	0	0	0	0	0	0	0	0	0	0	0	0	6.60046	0	0	0	0	0	0	0	0	0	0	0	0	0	0
Skin	SRR3642351	0	0	0	0	0	0	0	0	0	0	0	0	0	0	0	0	0	0	0	0	0	0	0	0	0	0	0	0	0	0	0	0	0	0	0	0	0	0	0	0	0	0	0	0	0	0	0	0
Skin	SRR3642366	0	0	0	0	0	0	0	0	0	0	0	0	0	0	0	0	0	0	0	0	0	0	0	0	0	0	0	0	0	0	0	0.22752	0	0	0	0	0	0	0	0	0	0	0	0	0	0	0	0
Skin	SRR3642393	0	0	0	0	0	0	0	0	0	0	0	0	0	0	0	0	0	0	0	0	0	0	0	0	0	0	0	0	0	0	0	0	0	0	0	0	0	0	0	0	0	0	0	0	0	0	0	0
Skin	SRR3642447	0	0	0	0	0	0	0	0	0	0	0	0	0	0	0	0	0	0	0	0	0	0	0	0	0	0	0	0	0	0	0	0	0	0	0	0	0	0	0	0	0	0	0	0	0	0	0	0
Skin	SRR3642452	0	0	0	0	0	0	0	0	0	0	0	0	0	0	0	0	0	0	0	0	0	0	0	0	0	0	0	0	0	0	0	0	0	0	0	0	0	0	0	0	0	0	0	0	0	0	0	0
Skin	SRR3642469	0.41166	0.85989	0	0	0	0	0	0	0	0	0	0	0	0	0	0	0	0	0	0	0	0	0	0	0	0	0	0	0	0	0.05719	0	0	0	0	0	0.14962	0	0	0	0	0	0	0	0	0	0	0
Skin	SRR3642484	0.27729	0	0	0	0	0	0	0	0	0	0	0	0	0	0	0	0	0	0	0	0	0	0	0	0	0	0	0	0	0	0	0	0	0	0	0	0	0	0	0	0	0	0	0	0	0	0	0
Skin	SRR3642491	0.9725	0.44821	0	0	0	0	0	0	0	0	0	0	0	0	0	0	0	0	0	0	0	0	0	0	0	0	0	0	0	0	0	0	0.00366	0	0	0	0	0	0	0	0	0	0	0	0	0	0	0
Skin	SRR3642573	0.08586	0.70434	0	0	0	0	0	0	0	0	0	0	0	0	0	0	0	0	0	0	0	0	0	0	0	0	0	0	0	0	0.21401	0	2.0396	0	0	0	0	0	0.14782	0	0.2621	0	0	0	0.16311	4.78712	0	0
Skin	SRR3642736	0	0	0	0	0	0	0	0	0	0	0	0	0	0	0	0	0	0	0	0	0	0	0	0	0	0	0	0	0	0	0	0	0	0	0	0	0	0	0	0	0	0	0	0	0	0	0	0
Skin	SRR3642748	0.297	0.23559	0	0	0	0	0	0	0	0	0	0	0	0	0	0	0	0	0	0	0	0	0	0	0	0	0	0	0	0	0.12324	0	0.21193	0	0	0	0	0	0.36788	0	0	0	0	0	0	0	0	0
Skin	SRR3642760	0	0	0	0	0	0	0	0	0	0	0	0	0	0	0	0	0	0	0	0	0	0	0	0	0	0	0	0	0	0	0.01776	0	0.01871	0	0	0	0	0	0	0	0	0	0	0	0	0	0	0
Skin	SRR3642769	0	0	0	0	0	0	0	0	0	0	0	0	0	0	0	0	0	0	0	0	0	0	0	0	0	0	0	0	0	0	0	0	0	0	0	0	0	0	0	0	0	0	0	0	0	0	0	0
Skin	SRR3642878	0.36609	0.62756	0	0	0	0	0	0	0	0	0	0	0	0	0	0	0	0	0	0	0	0	0	0	0	0	0	0	0	0	0	0	0.06079	0	0	0	0	0	0	0	0	0	0	0	0	0.37391	0	0
Skin	SRR3643029	0	0.41707	0	0	0	0	0	0	0	0	0	0	0	0	0	0	0	0	0	0	0	0	0	0	0	0	0	0	0	0	0	0	0	0	0	0	0	0	0	0	0	0	0	0	0	0.17682	0	0
Skin	SRR3643034	0.00877	0.26936	0	0	0	0	0	0	0	0	0	0	0	0	0	0	0	0	0	0	0	0	0	0	0	0	0	0	0	0	0.04106	0	0.02506	0	0	0	0	0	0.69749	0	0	0	0	0	0	0	0	0
Skin	SRR3643185	0.14214	0.30625	0	0	0	0	0	0	0	0	0	0	0	0	0	0	0	0	0	0	0	0	0	0	0	0	0	0	0	0	0	0	0.37064	0	0	0	0.08022	0	0.33214	0	0	0	0	0	0	0	0.02616	0
Skin	SRR3643303	0	0	0	0	0	0	0	0	0	0	0	0	0	0	0	0	0	0	0	0	0	0	0	0	0	0	0	0	0	0	0	0	0	0	0	0	0	0	0	0	0	0	0	0	0	0	0	0
Skin	SRR3643329	0	0	0	0	0	0	0	0	0	0	0	0	0	0	0	0	0	0	0	0	0	0	0	0	0	0	0	0	0	0	0	0	0	0	0	0	0	0	0	0	0	0	0	0	0	0	0	0
Skin	SRR3643343	0	0	0	0	0	0	0	0	0	0	0	0	0	0	0	0	0	0	0	0	0	0	0	0	0	0	0	0	0.74986	0	4.30723	0	0	0	0	0	0	0	0	0	0	0	0	0	0	0	0	0
Skin	SRR3643357	0	0	0	0	0	0	0	0	0	0	0	0	0	0	0	0	0	0	0	0	0	0	0	0	0	0	0	0	0	0	3.66572	0	0	0	0	0	0	0	0	0	0	0	0	0	0	0	0	0
Skin	SRR3643359	0.93469	0.18735	0	0	0	0	0	0	0	0	0	0	0	0	0	0	0	0	0	0	0	0	0	0	0	0	0	0	0.08317	0	0.19065	0	0	0	0	0	0	0	0	0	0	0	0	0	0	0	0	0
Skin	SRR3643400	0	0	0	0	0	0	0	0	0	0	0	0	0	0	0	0	0	0	0	0	0	0	0	0	0	0	0	0	0	0	2.0035	0	0	0	0	0	0	0	0	0	0	0	0	0	0	0	0	0
Skin	SRR3643403	0	0	0	0	0	0	0	0	0	0	0	0	0	0	0	0	0	0	0	0	0	0	0	0	0	0	0	0	0	0	0	0	0	0	0	0	0	0	0	0	0	0	0	0	0	0	0	0
Skin	SRR3643423	0.05456	0.59323	0	0	0	0	0	0	0	0	0	0	0	0	0	0	0	0	0	0	0	0	0	0	0	0	0	0	0	0	0	0	0	0	0	0	0	0	0	0	0	0	0	0	0	0	0	0
Skin	SRR3643467	0	0	0	0	0	0	0	0	0	0	0	0	0	0	0	0	0	0	0	0	0	0	0	0	0	0	0	0	0	0	0	0	0	0	0	0	0	0	0	0	0	0	0	0	0	0	0	0
Skin	SRR3643470	0	0	0	0	0	0	0	0	0	0	0	0	0	0	0	0	0	0	0	0	0	0	0	0	0	0	0	0	0	0	0	0	0	0	0	0	0	0	0	0	0	0	0	0	0	0	0	0
Skin	SRR3643477	0	0	0	0	0	0	0	0	0	0	0	0	0	0	0	0	0	0	0	0	0	0	0	0	0	0	0	0	0	0	0	0	0	0	0	0	0	0	0	0	0	0	0	0	0	0	0	0
Skin	SRR3643493	0	0	0	0	0	0	0	0	0	0	0	0	0	0	0	0	0	0	0	0	0	0	0	0	0	0	0	0	0	0	0	0	0	0	0	0	0	0	0	0	0	0	0	0	0	0	0	0
Skin	SRR3643521	0.06466	0.0683	0	0	0	0	0	0	0	0	0	0	0	0	0	0	0	0	0	0	0	0	0	0	0	0	0	0	0	0	0	0	0.49226	0	0	2.49518	0	0	0	0	0	0	0	0	0	0	0	0
Skin	SRR3643534	0	0	0	0	0	0	0	0	0	0	0	0	0	0	0	0	0	0	0	0	0	0	0	0	0	0	0	0	0	0	0	0	1.85465	0	0	0	0	0	0	0	1.24707	0	0	0	0	0	0	0
Skin	SRR3643570	0	0	0	0	0	0	0	0	0	0	0	0	0	0	0	0	0	0	0	0	0	0	0	0	0	0	0	0	0	0	0	0	0	0	0	0	0	0	0	0	0	0	0	0	0	0	0	0
Skin	SRR3643589	0	0	0	0	0	0	0	0	0	0	0	0	0	0	0	0	0	0	0	0	0	0	0	0	0	0	0	0	0	0	0	0	0	0	0	0	0	0	0	0	0	0	0	0	0	0	0	0
Skin	SRR3643752	0	0	0	0	0	0	0	0	0	0	0	0	0	0	0	0	0	0	0	0	0	0	0	0	0	0	0	0	0	0	0	0	0	0	0	0	0	0	0	0	0	0	0	0	0	0	0	0
Skin	SRR3643769	0.16009	0.15768	0	0	0	0	0	0	0	0	0	0	0	0	0	0	0	0	0	0	0	0	0	0	0	0	0	0	0	0	0	0	0	0	0	0	0	0	0	0	0	0	0	0	0	0	0	0
Skin	SRR3643805	0	0	0	0	0	0	0	0	0	0	0	0	0	0	0	0	0	0	0	0	0	0	0	0	0	0	0	0	0	0	0	0	0	0	0	0	0	0	0	0	0	0	0	0	0	0	0	0
Skin	SRR3643829	0	0	0	0	0	0	0	0	0	0	0	0	0	0	0	0	0	0	0	0	0	0	0	0	0	0	0	0	0	0	0	0	0	0	0	0	0	0	0	0	0	0	0	0	0	0	0	0
Skin	SRR3643831	0	0	0	0	0	0	0	0	0	0	0	0	0	0	0	0	0	0	0	0	0	0	0	0	0	0	0	0	0	0	0	0	0	0	0	0	0	0	0	0	0	0	0	0	0	0	0	0
Skin	SRR3643841	0	0	0	0	0	0	0	0	0	0	0	0	0	0	0	0	0	0	0	0	0	0	0	0	0	0	0	0	0	0	0	0	0	0	0	0	0	0	0	0	0	0	0	0	0	0	0	0
Skin	SRR3643846	0	0	0	0	0	0	0	0	0	0	0	0	0	0	0	0	0	0	0	0	0	0	0	0	0	0	0	0	0	0	0	0	0	0	0	0	0	0	0	0	0	0	0	0	0	0	0	0
Skin	SRR3643856	0	0	0	0	0	0	0	0	0	0	0	0	0	0	0	0	0	0	0	0	0	0	0	0	0	0	0	0	0	0	0	0	0	0	0	0	0	0	0	0	0	0	0	0	0	0	0	0
Skin	SRR3643869	0	0	0	0	0	0	0	0	0	0	0	0	0	0	0	0	0	0	0	0	0	0	0	0	0	0	0	0	0	0	0	0	0	0	0	0	0	0	9.30076	0	0	0	0	0	0	0	0	0
Skin	SRR3643896	0	0	0	0	0	0	0	0	0	0	0	0	0	0	0	0	0	0	0	0	0	0	0	0	0	0	0	0	0	0	0	0	0	0	0	0	0	0	0	0	0	0	0	0	0	0	0	0
Skin	SRR3643898	0.3839	0.24	0	0	0	0	0	0	0	0	0	0	0	0	0	0	0	0	0	0	0	0	0	0	0	0	0	0	0	0	0.08378	0	0	0	0	0	0	0	1.99637	0	0	0	0	0	0	0	0	0
Skin	SRR3643927	0	0	0	0	0	0	0	0	0	0	0	0	0	0	0	0	0	0	0	0	0	0	0	0	0	0	0	0	0	0	0	0	0	0	0	0	7.07672	0	0	0	0	0	0	0	0	0	0	0
Skin	SRR3643933	0	0	0	0	0	0	0	0	0	0	0	0	0	0	0	0	0	0	0	0	0	0	0	0	0	0	0	0	0	0	0	0	0	2.16314	0	0	0	0	0	0	0	0	0	0	0	0	0	0
Skin	SRR3643982	0	0	0	0	0	0	0	0	0	0	0	0	0	0	0	0	0	0	0	0	0	0	0	0	0	0	0	0	0	0	0	0	0	0	0	0	0	0	0	0	0	0	0	0	0	0	0	0
Skin	SRR3644008	0	0	0	0	0	0	0	0	0	0	0	0	0	0	0	0	0	0	0	0	0	0	0	0	0	0	0	0	0	0	0	0	0	0	0	0	0	0	0	0	0	0	0	0	0	0	0	0
Skin	SRR3644013	0	0	0	0	0	0	0	0	0	0	0	0	0	0	0	0	0	0	0	0	0	0	0	0	0	0	0	0	0	0	0	0	0	0	0	0	0	0	0	0	0	0	0	0	0	0	0	0
Skin	SRR3644027	0.08617	0.06286	0	0	0	0	0	0	0	0	0	0	0	0	0	0	0	0	0	0	0	0	0	0	0	0	0	0	0	0	0	0	0	0	0	0	0	0	0	0	0	0	0	0	0	0	0	0
Skin	SRR3644037	0	0	0	0	0	0	0	0	0	0	0	0	0	0	0	0	0	0	0	0	0	0	0	0	0	0	0	0	0	0	0	0	0	0	0	0	0	0	0	0	0	0	0	0	0	0	0	0
Skin	SRR3644042	0	0	0	0	0	0	0	0	0	0	0	0	0	0	0	0	0	0	0	0	0	0	0	0	0	0	0	0	0	0	0	0	0	0	0	0	0	0	0	0	0	0	0	0	0	0	0	0
Skin	SRR3644045	0	0	0	0	0	0	0	0	0	0	0	0	0	0	0	0	0	0	0	0	0	0	0	0	0	0	0	0	0	0	0	0	0	0	0	0	0	0	0	0	0	0	0	0	0	0	0	0
Skin	SRR3644391	0.34803	0.54279	0	0	0	0	0	0	0	0	0	0	0	0	0	0	0	0	0	0	0	0	0	0	0	0	0	0	0	0	0.13012	0.11169	0	0	0	0	0.20745	0	0	0	0	0	0	0	0	0.64466	0	0
Skin	SRR3644403	0.14265	0.16782	0	0	0	0	0	0	0	0	0	0	0	0	0	0	0	0	0	0	0	0	0	0	0	0	0	0	0	0	0.00669	0	0	0	0	0	0	0	0	0	0	0	0	0	0	0.28821	0	0
Skin	SRR17534278	0	0	0	0	0	0	0	0	0	0	0	0	0	0	0	0	0	0	0	0	0	0	0	0	0	0	0	0	0	0	5.25068	0	0	0	0	0	0	0	0	0	0	0	0	0	0	0	0	0
Skin	SRR17534279	0	0	0	0	0	0	0	0	0	0	0	0	0	0	0	0	0	0	0	0	0	0	0	0	0	0	0	0	0	0	0	0	0	0	0	0	0	0	0	0	0	0	0	0	0	0	0	0
Skin	SRR17534282	0	0	0	0	0	0	0	0	0	0	0	0	0	0	0	0	0	0	0	0	0	0	0	0	0	0	0	0	0	0	0.18069	0	0	0	0	0	0	0	0	0	0	0	0	0	0	0	0	0
Skin	SRR17534285	0	0	0	0	0	0	0	0	0	0	0	0	0	0	0	0	0	0	0	0	0	0	0	0	0	0	0.03099	0	0	0	0.40632	0	0	0	0	0	0	0	0	0	0	0	0	0	0	0	0	0
Skin	SRR17534287	0	0	0	0	0	0	0	0	0	0	0	0	0	0	0	0	0	0	0	0	0	0	0	0	0	0	0.59307	0	0	0	0.22688	0	0	0	0	0	0	0	0	0	0	0	0	0	0	0	0	0
Skin	SRR17534292	0.10051	0.01676	0	0	0	0	0	0	0	0	0	0	0	0	0	0	0	0	0	0	0	0	0	0	0	0	0	0	0	0	0.12057	0.03027	0	0	0	0	0	0	0	0	0	0	0	0	0	0.01949	0	0
Skin	SRR17534294	0.05324	0.04564	0	0	0	0	0	0	0	0	0	0	0	0.00142	0	0	0	0	0	0	0	0	0	0	0	0	0	0	0	0	0.36989	0.04321	0.02748	0.0062	0	0	0	0	0.01892	0	0	0	0	0	0	0.01825	0	0
Skin	SRR17534295	0.06086	0.03144	0	0	0	0	0	0	0	0	0	0	0	0	0	0	0	0	0	0	0	0	0	0	0	0	0	0	0	0	0.27257	0.05306	0.03292	0	0	0	0	0	0.07319	0	0	0	0	0	0	0.29859	0	0
Skin	SRR17534296	0	0	0	0	0	0	0	0	0	0	0	0	0	0	0	0	0	0	0	0	0	0	0	0	0	0	0	0	0	0	0	0	0	0	0	0	0	0	0	0	0	0	0	0	0	0	0	0
Skin	SRR17534297	0.05452	0.02207	0	0	0	0	0	0	0	0	0	0	0	0	0	0	0	0	0	0	0	0	0.00646	0	0	0	0	0	0	0	0.41945	0.10816	0.04431	0.00095	0	0	0.00761	0	0.10795	0	0.01949	0	0	0	0	1.26565	0	0
Skin	SRR17534300	0.07006	0.02862	0	0	0	0	0	0	0	0	0	0	0	0	0	0	0	0	0	0	0	0	0	0	0	0	0	0	0	0	0.0671	0.00149	0	0	0	0	0	0	0	0	0	0	0	0	0	0.02647	0	0
Skin	SRR17534306	0	0	0	0	0	0	0	0	0	0	0	0	0	0	0	0	0	0	0	0	0	0	0	0	0	0	0	0	0	0	3.21201	0.25173	0.85954	0	0	0	0.51419	0	1.26878	0	0.49464	0	0	0	0	0.10967	0.45555	0
Skin	SRR17534307	0	0	0	0	0	0	0	0	0	0	0	0	0	0	0	0	0	0	0	0	0	0	0	0	0	0	0	0	0	0	0.42805	0	0	0	0	0	0	0	0	0	0	0	0	0	0	0	0	0
Skin	SRR17534308	0	0	0	0	0	0	0	0	0	0	0	0	0	0	0	0	0	0	0	0	0	0	0	0	0	0	0	0	0	0	2.65367	0	0.28585	0	0	0	0.48532	0	0.91876	0	0.42325	0	0	0	0	0.10406	0.12462	0
Skin	SRR17534310	0	0	0	0	0	0	0	0	0	0	0	0	0	0	0	0	0	0	0	0	0	0	0	0	0	0	0	0	0	0	0	0	0	0	0	0	0	0	0	0	0	0	0	0	0	0	0	0
Skin	SRR17534314	0	0	0	0	0	0	0	0	0	0	0	0	0	0	0	0	0	0	0	0	0	0	0	0	0	0	0	0	0	0	7.36372	0	1.36232	0	0	0	0.09701	0	0.59923	0	0.3626	0	0	0	0	0.51257	0.15181	0
Skin	SRR17534318	0	0	0	0	0	0	0	0	0	0	0	0	0	0	0	0	0	0	0	0	0	0	0	0	0	0	0	0	0	0	0	0	0	0	0	0	0	0	0	0	0	0	0	0	0	0	0	0
Skin	SRR17534319	0	0	0	0	0	0	0	0	0	0	0	0	0	0	0	0	0	0	0	0	0	0	0	0	0	0	0	0	0	0	0	0	0	0	0	0	0	0	0	0	0	0	0	0	0	0	0	0
Skin	SRR17534320	0	0	0	0	0	0	0	0	0	0	0	0	0	0	0	0	0	0	0	0	0	0	0	0	0	0	0	0	0	0	0	0	0	0	0	0	0	0	0	0	0	0	0	0	0	0	0	0
Skin	SRR17534321	0	0	0	0	0	0	0	0	0	0	0	0	0	0	0	0	0	0	0	0	0	0	0	0	0	0	0	0	0	0	0	0	0	0	0	0	0	0	0	0	0	0	0	0	0	0	0	0
Skin	SRR17534322	0	0	0	0	0	0	0	0	0	0	0	0	0	0	0	0	0	0	0	0	0	0	0	0	0	0	0	0	0	0	0	0	0	0	0	0	0	0	0	0	0	0	0	0	0	0	0	0
Skin	SRR17534330	0	0	0	0	0	0	0	0	0	0	0	0	0	0	0	0	0	0	0	0	0	0	0	0	0	0	0	0	0	0	0	0	0	0	0	0	0	0	0	0	0	0	0	0	0	0	0	0
Skin	SRR17534331	0	0	0	0	0	0	0	0	0	0	0	0	0	0	0	0	0	0	0	0	0	0	0	0	0	0	0	0	0	0	0	0	0	0	0	0	0	0	0	0	0	0	0	0	0	0	0	0
Skin	SRR17534337	0	0	0	0	0	0	0	0	0	0	0	0	0	0	0	0	0	0	0	0	0	0	0	0	0	0	0	0	0	0	0	0	0	0	0	0	0	0	0	0	0	0	0	0	0	0	0	0
Skin	SRR17534343	0	0.20881	0	0	0	0	0	0	0	0	0	0	0	0	0	0	0	0	0	0	0	0	0	0	0	0	0	0	0	0	1.67251	0	0.06112	0	0	0	0	0	0	0	0	0	0	0	0	0	0	0
Skin	SRR17534346	0	0	0	0	0	0	0	0	0	0	0	0	0	0	0	0	0	0	0	0	0	0	0	0	0	0	0	0	0	0	0	0	0	0	0	0	0	0	0	0	0	0	0	0	0	0	0	0
Skin	SRR17534860	0.0252	0.09211	0	0	0	0	0	0	0	0	0	0	0	0	0	0	0	0	0	0	0	0	0	0	0	0	0	0	0	0	0.25932	0	0.12522	0	0	0	0	0	0	0	0	0	0	0	0	0	0	0
Skin	SRR17534861	0.04864	0.08695	0	0	0	0	0	0	0	0	0	0	0	0	0	0	0	0	0	0	0	0	0	0	0	0	0	0	0	0	0.21461	0	0.1185	0	0	0	0	0	0	0	0	0	0	0	0	0	0	0
Skin	SRR17534867	0.11033	0.12711	0	0	0	0	0	0	0	0	0	0	0	0	0	0	0	0	0	0	0	0	0	0	0	0	0	0	0	0	1.34988	0	0.06771	0	0	0	0	0	0	0	0	0	0	0	0	0	0	0
Skin	SRR17534870	0	0	0	0	0	0	0	0	0	0	0	0	0	0	0	0	0	0	0	0	0	0	0	0	0	0	0	0	0	0	0	0	0	0	0	0	0	0	0	0	0	0	0	0	0	0	0	0
Skin	SRR17534871	0	0	0	0	0	0	0	0	0	0	0	0	0	0	0	0	0	0	0	0	0	0	0	0	0	0	0	0	0	0	0	0	0	0	0	0	0	0	0	0	0	0	0	0	0	0	0	0
Skin	SRR17534872	0.12988	0.41245	0	0	0	0	0	0	0	0	0	0	0	0	0	0	0	0	0	0	0	0	0	0	0	0	0	0	0	0	0.43275	0.2549	2.69656	0	0	0	0.89232	0	1.36021	0.01762	0.10962	0	0	0	0	0	0	0
Skin	SRR17534874	0	0.01172	0	0	0	0	0	0	0	0	0	0	0	0	0	0	0	0	0	0	0	0	0	0	0	0	0	0	0	0	1.23019	0	2.10877	0	0	0	3.06313	0	1.66891	0	3.06508	0	0	0	0	0.14081	0	0
Skin	SRR17534875	0	0	0	0	0	0	0	0	0	0	0	0	0	0	0	0	0	0	0	0	0	0	0	0	0	0	0	0	0	0	1.16748	0	2.26859	0	0	0	3.12649	0	1.67621	0	3.26227	0	0	0	0	0.15901	0	0
Skin	SRR17534876	0	0	0	0	0	0	0	0	0	0	0	0	0	0	0	0	0	0	0	0	0	0	0	0	0	0	0	0	0	0	1.24771	0	1.78833	0	0	0	3.50345	0	1.27626	0	3.0437	0	0	0	0	0.08996	0.05578	0
Skin	SRR17534877	0	0	0	0	0	0	0	0	0	0	0	0	0	0	0	0	0	0	0	0	0	0	0	0	0	0	0	0	0	0	0	0	0	0	0	0	0	0	0	0	0	0	0	0	0	0	0	0
Skin	SRR17534879	0	0.07341	0	0	0	0	0	0	0	0	0	0	0	0	0	0	0	0	0	0	0	0	0.6244	0	0	0	0	0	0	0	2.33541	0.20302	3.98564	0.03248	0.23528	0	7.06157	0	2.29882	0	5.95424	0	0	0.1231	0	0.28155	0	0
Skin	SRR17534882	0	0	0	0	0	0	0	0	0	0	0	0	0	0	0	0	0	0	0	0	0	0	0	0	0	0	0	0	0	0	0	0	0	0	0	0	0	0	0	0	0	0	0	0	0	0	0	0
Skin	SRR17534886	0	0	0	0	0	0	0	0	0	0	0	0	0	0	0	0	0	0	0	0	0	0	0	0	0	0	0	0	0	0	0	0	0	0	0	0	0	0	0.06803	0	0	0	0	0	0.15811	0	0	0
Skin	SRR17534889	0	0	0	0	0	0	0	0	0	0	0	0	0	0	0	0	0	0	0	0	0	0	0	0	0	0	0	0	0	0	0	0	0	0	0	0	0	0	0	0	0	0	0	0	0	0	0	0
Skin	SRR17534890	0	0	0	0	0	0	0	0	0	0	0	0	0	0	0	0	0	0	0	0	0	0	0	0	0	0	0	0	0	0	0	0.02444	0	0	0	0	0	0	0.52718	0	0	0	0	0	0.44676	0.18361	0	0
Skin	SRR17534892	0	0	0	0	0	0	0	0	0	0	0	0	0	0	0	0	0	0	0	0	0	0	0	0	0	0	0	0	0	0	0	0	0.07061	0	0	0	0	0	0.48439	0	0	0	0	0	0.21304	0.1477	0	0
Skin	SRR17534894	0	0	0	0	0	0	0	0	0	0	0	0	0	0	0	0	0	0	0	0	0	0	0	0	0	0	0	0	0	0	0	0	0	0	0	0	0	0	0	0	0	0	0	0	0	0	0	0
Skin	SRR17534898	0	0	0	0	0	0	0	0	0	0	0	0	0	0	0	0	0	0	0	0	0	0	0	0	0	0	0	0	0	0	0	0	0	0	0	0	0	0	0	0	0	0	0	0	0	0	0	0
Skin	SRR17534900	0	0	0	0	0	0	0	0	0	0	0	0	0	0	0	0	0	0	0	0	0	0	0	0	0	0	0	0	0	0	0	0	0	0	0	0	0	0	0	0	0	0	0	0	0	0	0	0
Skin	SRR17534901	0	0	0	0	0	0	0	0	0	0	0	0	0	0	0	0	0	0	0	0	0	0	0	0	0	0	0	0	0	0	0	0	0	0	0	0	0	0	0	0	0	0	0	0	0	0	0	0
Skin	SRR17534913	0	0	0	0	0	0	0	0	0	0	0	0	0	0	0	0	0	0	0	0	0	0	0	0	0	0	0	0	0	0	0	0	0	0	0	0	0	0	0	0	0	0	0	0	0	0	0	0
Skin	SRR17534914	0	0	0	0	0	0	0	0	0	0	0	0	0	0	0	0	0	0	0	0	0	0	0	0.91171	0.06192	0	0	0	0	0.02444	0.08446	0	0.21509	0	0	0.01807	0.01253	0.21625	0.8212	0	0.02074	0	0	0	0	0	0	0
Skin	SRR17534916	0	0	0	0	0	0	0	0	0	0	0	0	0	0	0	0	0	0	0	0	0	0	0	0.84034	0.06473	0	0	0	0	0.00324	0.08101	0	0.21884	0	0	0	0.00434	0.19192	0.84113	0	0.03021	0	0	0	0	0	0.02811	0
Skin	SRR17534917	0	0	0	0	0	0	0	0	0	0	0	0	0	0	0	0	0	0	0	0	0	0	0	0	0	0	0	0	0	0	0	0	0	0	0	0	0	0	0	0	0	0	0	0	0	0	0	0
Skin	SRR17534920	0	0	0	0	0	0	0	0	0	0	0	0	0	0	0	0	0	0	0	0	0	0	0	0	0	0	0	0	0	0	0	0	0	0	0	0.65455	0	0	0.03162	0	0	0	0	0	0	0	0	0
Skin	SRR17534921	0	0	0	0	0	0	0	0	0	0	0	0	0	0	0	0	0	0	0	0	0	0	0	0	0	0	0	0	0	0	0.09157	0	0.09682	0	0	0.10493	0.0596	0	0.15017	0	0.02325	0	0	0	0	0.01935	0	0
Skin	SRR17534922	0	0	0	0	0	0	0	0	0	0	0	0	0	0	0	0	0	0	0	0	0	0	0	0	0	0	0	0	0	0	0.07624	0.0056	0.00759	0	0	0.07626	0.0517	0	0.15444	0	0.01965	0	0	0	0	0.00593	0.01368	0
Skin	SRR17534930	0	0	0	0	0	0	0	0	0	0	0	0	0	0	0	0	0	0	0	0	0	0	0	0	0	0	0	0	0	0	0	0	0	0	0	0	0	0	0	0	0	0	0	0	0	0	0	0
Skin	SRR17534932	0.00498	0.01469	0	0	0	0	0	0	0	0	0	0	0	0	0	0	0	0	0	0	0	0	0	0	0	0	0	0	0	0	0	0	0	0	0	0	0	0	0	0	0	0	0	0	0	0	0	0
Skin	SRR17534933	0.00228	0.02998	0	0	0	0	0	0	0	0	0	0	0	0	0	0	0	0	0	0	0	0	0	0	0	0	0	0	0	0	0	0	0	0	0	0	0	0	0	0	0	0	0	0	0	0	0	0
Skin	SRR17534937	0	0	0	0	0	0	0	0	0	0	0	0	0	0	0	0	0	0	0	0	0	0	0	0	0	0	0	0	0	0	0	0	0	0	0	0	0	0	0	0	0	0	0	0	0	0	0	0
Skin	SRR17534939	0	0.1203	0	0	0	0	0	0	0	0	0	0	0	0	0	0	0	0	0	0	0	0	0	0	0	0	0	0	0	0	0	0.00538	0.02571	0	0	0	0	0	0	0	0	0	0	0	0	0	0	0
Skin	SRR17534940	0	0.10549	0	0	0	0	0	0	0	0	0	0	0	0	0	0	0	0	0	0	0	0	0	0	0	0	0	0	0	0	0.00093	0	0.01312	0	0	0	0	0	0	0	0	0	0	0	0	0	0	0
Skin	SRR17534944	0	0.05047	0	0	0	0	0	0	0	0	0	0	0	0	0	0	0	0	0	0	0	0	0	0	0	0	0	0	0	0	0.03101	0	0.08028	0	0	0	0	0	0	0	0	0	0	0	0	0	0	0
Skin	SRR17534949	0	0	0	0	0	0	0	0	0	0	0	0	0	0	0	0	0	0	0	0	0	0	0	0	0	0	0	0	0	0	0	0	0	0	0	0	0	0	0	0	0	0	0	0	0	0	0	0
Skin	SRR17534950	0	0	0	0	0	0	0	0	0	0	0	0	0	0	0	0	0	0	0	0	0	0	0	0	0	0	0	0	0	0	0	0	0	0	0	0	0	0	0	0	0	0	0	0	0	0	0	0
Skin	SRR17534951	0	0	0	0	0	0	0	0	0	0	0	0	0	0	0	0	0	0	0	0	0	0	0	0	0	0	0	0	0	0	0.87745	0	0	0	0	0	0.09901	0	0	0	0	0	0	0	0	0	0	0
Skin	SRR17534954	0	0	0	0	0	0	0	0	0	0	0	0	0	0	0	0	0	0	0	0	0	0	0	0	0	0	0	0	0	0	0.02548	0.07824	0.41928	0	0	0	0	0	0	0	0	0	0	0	0	0	0	0
Skin	SRR17534955	0	0	0	0	0	0	0	0	0	0	0	0	0	0	0	0	0	0	0	0	0	0	0	0	0	0	0	0	0	0	0.05606	0.12116	0.33733	0	0	0	0	0	0.05149	0	0	0	0	0	0	0	0	0
Skin	SRR17534959	0.0045	0.01351	0	0	0	0	0	0	0	0	0	0	0	0	0	0	0	0	0	0	0	0	0	0	0	0	0	0	0	0	0.01302	0.08644	0.21845	0	0	0	0	0	0.04642	0	0	0	0	0	0	0	0	0
Skin	SRR17534960	0	0	0	0	0	0	0	0	0	0	0	0	0	0	0	0	0	0	0	0	0	0	0	0	0	0	0	0	0	0	0	0	0.0256	0	0	0	0	0	0	0	0	0	0	0	0	0	0	0
Skin	SRR17539824	0.0357	0.05847	0	0	0	0	0	0	0	0	0	0	0	0	0	0	0	0	0	0	0	0	0	0	0	0	0	0	0	0	0.00691	0	0.57487	0	0	0	0	0	0.3233	0	0	0	0	0	0	0	0	0
Skin	SRR17539825	0.02834	0.05039	0	0	0	0	0	0	0	0	0	0	0	0	0	0	0	0	0	0	0	0	0	0	0	0	0	0	0	0	0.02785	0	0.67479	0	0	0	0	0	0.2176	0	0	0	0	0	0	0	0	0
Skin	SRR17539826	0.02187	0.07077	0	0	0	0	0	0	0	0	0	0	0	0	0	0	0	0	0	0	0	0	0	0	0	0	0	0	0	0	0	0	0.61058	0	0	0	0	0	0.20644	0	0	0	0	0	0	0	0	0
Skin	SRR17539827	0	0	0	0	0	0	0	0	0	0	0	0	0	0	0	0	0	0	0	0	0	0	0	0	0	0	0	0	0	0	0	0	1.47179	0	0	0	0	0	2.28255	0	0	0	0	0	0	0	0	0
Skin	SRR17539829	0	0	0	0	0	0	0	0	0	0	0	0	0	0	0	0	0	0	0	0	0	0	0	0	0	0	0	0	0	0	0	0	0	0	0	0	0	0	0	0	0	0	0	0	0	0	0	0
Skin	SRR17539838	0	0	0	0	0	0	0	0	0	0	0	0	0	0	0	0	0	0	0	0	0	0	0	0	0	0	0	0	0	0	0.31083	0.00613	0.12394	0	0	0	0	0	0	0	0	0	0	0	0	0	0	0
Skin	SRR17539841	0	0	0	0	0	0	0	0	0	0	0	0	0	0	0	0	0	0	0	0	0	0	0	0	0	0	0	0	0	0	0.43958	0.02991	0.16466	0	0	0	0	0	0	0	0	0	0	0	0	0.05302	0	0
Skin	SRR17539843	0	0	0	0	0	0	0	0	0	0	0	0	0	0	0	0	0	0	0	0	0	0	0	0	0	0	0	0	0	0	0.08955	0	0.02287	0	0	0	0	0	0.0657	0	0	0	0	0	0	0.0768	0	0
Skin	SRR17539849	0	0	0	0	0	0	0	0	0	0	0	0	0	0	0	0	0	0	0	0	0	0	0	0	0	0	0	0	0	0	0.14999	0	0.00922	0	0	0	0	0	0.072	0	0	0	0	0	0	0.11729	0	0
Skin	SRR17539850	0	0	0	0	0	0	0	0	0	0	0	0	0	0	0	0	0	0	0	0	0	0	0	0	0	0	0	0	0	0	0.02103	0.05168	0	0	0	0	0	0	0.86045	0	0	0	0	0	0	0	0.1056	0
Skin	SRR17539857	0	0	0	0	0	0	0	0	0	0	0	0	0	0	0	0	0	0	0	0	0	0	0	0	0	0	0	0	0	0	0	0	0	0	0	0	0	0	0	0	0	0	0	0	0	0	0	0
Skin	SRR17539862	0	0	0	0	0	0	0	0	0	0	0	0	0	0	0	0	0	0	0	0	0	0	0	0	0	0	0	0	0	0	0	0	0	0	0	0	0	0	0	0	0	0	0	0	0	0	0	0
Skin	SRR17539863	0	0	0	0	0	0	0	0	0	0	0	0	0	0	0	0	0	0	0	0	0	0	0	0	0	0	0	0	0	0	0	0	0	0	0	0	0	0	0	0	0	0	0	0	0	0	0	0
Skin	SRR17539864	0.00685	0	0	0	0	0	0	0	0	0	0	0	0	0	0	0	0	0	0	0	0	0	0	0	0	0	0	0	0	0	0.08944	0	0	0	0	0	0	0	0	0	0.02605	0	0	0	0	0	0	0
Skin	SRR17539866	0	0	0	0	0	0	0	0	0	0	0	0	0	0	0	0	0	0	0	0	0	0	0	0	0	0	0	0	0	0	0.09558	0	0	0	0	0	0	0	0	0	0	0	0	0	0	0	0	0
Skin	SRR17539867	0.3262	0.09425	0	0	0	0	0	0	0	0	0	0	0	0	0	0	0	0	0	0	0	0	0	0	0	0	0	0	0	0	0.52974	0	0	0	0	0	0	0	0	0	0.08887	0	0	0	0	0	0	0
Skin	SRR17539872	0.05809	0.0062	0	0	0	0	0	0	0	0	0	0	0	0	0	0	0	0	0	0	0	0	0	0	0	0	0	0	0	0	0.97682	0	0	0	0	0	0	0	0	0	0	0	0	0	0	0	0	0
Skin	SRR17539876	0	0	0	0	0	0	0	0	0	0	0	0	0	0	0	0	0	0	0	0	0	0	0	0	0	0	0	0	0	0	0	0	0	0	0	0	0	0	0	0	0	0	0	0	0	0	0	0
Skin	SRR17539878	0	0	0	0	0	0	0	0	0	0	0	0	0	0	0	0	0	0	0	0	0	0	0	0	0	0	0	0	0	0	0	0	0	0	0	0	0	0	0	0	0	0	0	0	0	0	0	0
Skin	SRR17539884	0.22014	0.14888	0	0	0	0	0	0	0	0	0	0	0	0	0	0	0	0	0	0	0	0	0	0	0	0	0	0	0	0	0	0	0	0	0	0	0	0	0	0	0	0	0	0	0	0	0	0
Skin	SRR17539885	0	0	0	0	0	0	0	0	0	0	0	0	0	0	0	0	0	0	0	0	0	0	0	0	0	0	0	0	0	0	0	0	0.14816	0	0	0	0	0	0	0	0	0	0	0	0	0	0	0
Skin	SRR17539888	0	0	0	0	0	0	0	0	0	0	0	0	0	0	0	0	0	0	0	0	0	0	0	0	0	0	0	0	0	0	0.0475	0	0.04561	0	0	0	0	0	0	0	0	0	0	0	0	0	0	0
Skin	SRR17539891	0	0	0	0	0	0	0	0	0	0	0	0	0	0	0	0	0	0	0	0	0	0	0	0	0	0	0	0	0	0	0	0	0	0	0	0	0	0	0	0	0	0	0	0	0	0	0	0
Skin	SRR17539893	0	0	0	0	0	0	0	0	0	0	0	0	0	0	0	0	0	0	0	0	0	0	0	0	0	0	0	0	0	0	0.06998	0.25754	0.11648	0	0	0	0	0	0	0	0	0	0	0	0	0.00235	0	0
Skin	SRR17539894	0	0	0	0	0	0	0	0	0	0	0	0	0	0	0	0	0	0	0	0	0	0	0	0	0	0	0	0	0	0	0.07088	0	0.04599	0	0	0	0	0	0	0	0	0	0	0	0	0	0	0
Skin	SRR17539897	0	0	0	0	0	0	0	0	0	0	0	0	0	0	0	0	0	0	0	0	0	0	0	0	0	0	0	0	0	0	0.05678	0	0	0	0	0	0	0	0	0	0	0	0	0	0	0	0	0
Skin	SRR17539900	0	0	0	0	0	0	0	0	0	0	0	0	0	0	0	0	0	0	0	0	0	0	0	0	0	0	0	0	0	0	0	0	0	0	0	0	0	0	0	0	0	0	0	0	0	0	0	0
Skin	SRR17539907	0	0	0	0	0	0	0	0	0	0	0	0	0	0	0	0	0	0	0	0	0	0	0	0	0	0	0	0	0	0	0	0	0	0	0	0	0	0	0	0	0	0	0	0	0	0	0	0
Skin	SRR17539909	0	0	0	0	0	0	0	0	0	0	0	0	0	0	0	0	0	0	0	0	0	0	0	0	0	0	0	0	0	0	1.69737	0	0	0	0	0	0	0	0	0	0	0	0	0	0	0	0	0
Skin	SRR17539911	0	0	0	0	0	0	0	0	0	0	0	0	0	0	0	0	0	0	0	0	0	0	0	0	0	0	0	0	0	0	1.60126	0	0	0	0	0	0	0	0	0	0	0	0	0	0	0	0	0
Skin	SRR17539912	0	0	0	0	0	0	0	0	0	0	0	0	0	0	0	0	0	0	0	0	0	0	0	0	0	0	0	0	0	0	0	0	0	0	0	0	0	0	0	0	0	0	0	0	0	0	0	0
Skin	SRR17539913	0	0	0	0	0	0	0	0	0	0	0	0	0	0	0	0	0	0	0	0	0	0	0	0	0	0	0	0	0	0	0	0	0	0	0	0	0	0	0	0	0	0	0	0	0	0	0	0
Skin	SRR17539915	0	0	0	0	0	0	0	0	0	0	0	0	0	0	0	0	0	0	0	0	0	0	0	0	0	0	0	0	0	0	0	0	0	0	0	0	0	0	0	0	0	0	0	0	0	0	0	0
Skin	SRR17546279	0	0	0	0	0	0	0	0	0	0	0	0	0	0	0	0	0	0	0	0	0	0	0	0	0	0	0	0	0	0	0.03195	0	0	0	0.00373	0	0	0	0	0	0	0	0	0	0	0	0	0
Skin	SRR17546280	0	0	0	0	0	0	0	0	0	0	0	0	0	0	0	0	0	0	0	0	0	0	0	0	0	0	0	0	0	0	0	0	0	0	0	0	0	0	0	0	0	0	0	0	0	0	0	0
Skin	SRR17546281	0	0	0	0	0	0	0	0	0	0	0	0	0	0	0	0	0	0	0	0	0	0	0	0	0	0	0	0	0	0	0	0	0	0	0	0	0	0	0	0	0	0	0	0	0	0	0	0
Skin	SRR17546285	0	0	0	0	0	0	0	0	0	0	0	0	0	0	0	0	0	0	0	0	0	0	0	0	0	0	0	0	0	0	0.01432	0	0	0	0	0	0.18013	0	0	0	0	0	0	0	0	0	0	0
Skin	SRR17546287	0	0	0	0	0	0	0	0	0	0	0	0	0	0	0	0	0	0	0	0	0	0	0	0	0	0	0	0	0	0	0	0	0	0	0	0	0	0	0	0	0	0	0	0	0	0	0	0
Skin	SRR17546290	0	0	0	0	0	0	0	0	0	0	0	0	0	0	0	0	0	0	0	0	0	0	0	0	0	0	0	0	0	0	0	0	0	0	0	0	0	0	0.98741	0	0	0	0	0	0	0	0	0
Skin	SRR17546291	0	0	0	0	0	0	0	0	0	0	0	0	0	0	0	0	0	0	0	0	0	0	0	0	0	0	0	0	0	0	0	0	0	0	0	0	0	0	0	0	0	0	0	0	0	0	0	0
Skin	SRR17546293	0	0.01382	0	0	0	0	0	0	0	0	0	0	0	0	0	0	0	0	0	0	0	0	0	0	0	0	0	0	0	0	0.17016	0.93381	0	0	0	0	0	0	0.42746	0	0	0	0	0	0	0.00743	0	0
Skin	SRR17546294	0	0	0	0	0	0	0	0	0	0	0	0	0	0	0	0	0	0	0	0	0	0	0	0	0	0	0	0	0	0	0	0	0	0	0	0	0	0	0	0	0	0	0	0	0	0	0	0
Skin	SRR17546296	0	0	0	0	0	0	0	0	0	0	0	0	0	0	0	0	0	0	0	0	0	0	0	0	0	0	0	0	0	0	0	1.84161	0	0	0	0	0	0	0.02512	0	0	0	0	0	0	0	0	0
Skin	SRR17546297	0	0	0	0	0	0	0	0	0	0	0	0	0	0	0	0	0	0	0	0	0	0	0	0	0	0	0	0	0	0	0.1159	0	0	0	0	0	0	0	0	0	0	0	0	0	0	0.00969	0	0
Skin	SRR17546299	0	0	0	0	0	0	0	0	0	0	0	0	0	0	0	0	0	0	0	0	0	0	0	0	0	0	0	0	0	0	0	0	0	0	0	0	0	0	0	0	0	0	0	0	0	0	0	0
Skin	SRR17546300	0	0	0	0	0	0	0	0	0	0	0	0	0	0	0	0	0	0	0	0	0	0	0	0	0	0	0	0	0	0	0	0	0	0	0	0	0	0	0	0	0	0	0	0	0	0	0	0
Skin	SRR17546306	0	0	0	0	0	0	0	0	0	0	0	0	0	0	0	0	0	0	0	0	0	0	0	0	0	0	0	0	0	0	0	0	0	0	0	0	0	0	0	0	0	0	0	0	0	0	0	0
Skin	SRR17546311	0	0	0	0	0	0	0	0	0	0	0	0	0	0	0	0	0	0	0	0	0	0	0	0	0	0	0	0	0	0	0.72462	0	0	0	0	0	0	0	0	0	0	0	0	0	0	0	0.05316	0
Skin	SRR17546312	0	0	0	0	0	0	0	0	0	0	0	0	0	0	0	0	0	0	0	0	0	0	0	0	0	0	0	0	0	0	0.94909	0	0	0	0	0	0	0	0	0	0	0	0	0	0	0	0	0
Skin	SRR17546315	0.02273	0	0	0	0	0	0	0	0	0	0	0	0	0	0	0	0	0	0	0	0	0	0	0	0	0	0	0	0	0	1.57909	0	0.67994	0	0	0	0.00249	0	0.07963	0	0.01333	0	0	0	0	0	0.18947	0
Skin	SRR17546323	0	0	0	0	0	0	0	0	0	0	0	0	0	0	0	0	0	0	0	0	0	0	0	0	0	0	0	0	0	0	0	0	0	0	0	0	0	0	0	0	0	0	0	0	0	0	0	0
Skin	SRR17546325	0	0	0	0	0	0	0	0	0	0	0	0.01012	0	0	0	0	0	0	0	0	0	0	0	0	0	0	0	0	0	0	0	0	0	0	0	0	0	0	0	0	0	0	0	0	0	0	0	0
Skin	SRR17546326	0	0	0	0	0	0	0	0	0	0	0	0	0	0	0	0	0	0	0	0	0	0	0	0	0	0	0	0	0	0	0	0	0	0	0	0	0	0	0	0	0	0	0	0	0	0	0	0
Skin	SRR17546328	0	0	0	0	0	0	0	0	0	0	0	0	0	0	0	0	0	0	0	0	0	0	0	0	0	0	0	0	0	0	0	0	0	0	0	0	0	0	0	0	0	0	0	0	0	0	0	0
Skin	SRR17546333	0	0	0	0	0	0	0	0	0	0	0	0	0	0	0	0	0	0	0	0	0	0	0	0	0	0	0	0	0	0	0	0	0	0	0	0	0	0	0	0	0	0	0	0	0	0	0	0
Skin	SRR17546335	0	0	0	0	0	0	0	0	0	0	0	0	0	0	0	0	0	0	0	0	0	0	0	0	0	0	0	0	0	0	0	0	0	0	0	0	0	0	0	0	0	0	0	0	0	0	0	0
Skin	SRR17546338	0	0.11591	0	0	0	0	0	0	0	0	0	0	0	0	0	0	0	0	0	0	0	0	0	0	0	0	0	0	0	0	0.1493	0	0.17354	0	0	0	0	0	0	0	0	0	0	0	0	0	0	0
Skin	SRR17546339	0	0	0	0	0	0	0	0	0	0	0	0	0	0	0	0	0	0	0	0	0	0	0	0	0	0	0	0	0	0	0.02989	0	0.02553	0	0	0	0	0	0	0	0	0	0	0	0	0	0	0
Skin	SRR17546340	0	0.00774	0	0	0	0	0	0	0	0	0	0	0	0	0	0	0	0	0	0	0	0	0	0	0	0	0	0	0	0	0.00874	0	0.11706	0	0	0	0	0	0	0	0	0	0	0	0	0	0	0
Skin	SRR17546342	0	0	0	0	0	0	0	0	0	0	0	0	0	0	0	0	0	0	0	0	0	0	0	0	0	0	0	0	0	0	0	0	0	0	0	0	0	0	0	0	0	0	0	0	0	0	0	0
Skin	SRR17546347	0	0	0	0	0	0	0	0	0	0	0	0	0	0	0	0	0	0	0	0	0	0	0	0	0	0	0	0	0	0	0.01132	0	0	0	0	0	0	0	0	0	0	0	0	0	0	0	0	0
Skin	SRR17546350	0.01381	0.09171	0	0	0	0	0	0	0	0	0	0	0	0	0	0	0	0	0	0	0	0	0	0	0	0	0	0	0	0	0.14764	0	0	0	0	0	0	0	0	0	0	0	0	0	0	0.18424	0	0
Skin	SRR17546351	0.02416	0.12085	0	0	0	0	0	0	0	0	0	0	0	0	0	0	0	0	0	0	0	0	0	0	0	0	0	0	0	0	0.21126	0	0	0	0	0	0	0	0	0	0	0	0	0	0	0.1435	0	0
Skin	SRR17546354	0	0	0	0	0	0	0	0	0	0	0	0	0	0	0	0	0	0	0	0	0	0	0	0	0	0	0	0	0	0	0	0	0	0	0	0	0	0	0	0	0	0	0	0	0	0	0	0
Skin	SRR17546355	0	0	0	0	0	0	0	0	0	0	0	0	0	0	0	0	0	0	0	0	0	0	0	0	0	0	0	0	0	0	0	0	0	0	0	0	0	0	0	0	0	0	0	0	0	0	0	0
Skin	SRR17546356	0.00353	0.00325	0	0	0	0	0	0	0	0	0	0	0	0	0	0	0	0	0	0	0	0	0	0	0	0	0	0	0	0	0	0	0	0	0	0	0	0	0	0	0	0	0	0	0	0.01245	0	0
Skin	SRR17546357	0.00211	0.00672	0	0	0	0	0	0	0	0	0	0	0	0	0	0	0	0	0	0	0	0	0	0	0	0	0	0	0	0	0.00176	0	0	0	0	0	0	0	0	0	0	0	0	0	0	0.01085	0	0
Skin	SRR17546360	0	0	0	0	0	0	0	0	0	0	0	0	0	0	0	0	0	0	0	0	0	0	0	0	0	0	0	0	0	0	0	0	0	0	0	0	0	0	0.00565	0	0	0	0	0	0	0	0	0
Skin	SRR17546361	0	0	0	0	0	0	0	0	0	0	0	0	0	0	0	0	0	0	0	0	0	0	0	0	0	0	0	0	0	0	0	0	0	0	0	0	0	0	3.31695	0	0	0	0	0	0	0	0	0
Skin	SRR17546364	0	0	0	0	0	0	0	0	0	0	0	0	0	0	0	0	0	0	0	0	0	0	0	0	0	0	0	0	0	0	0	0	0	0	0	0	0	0	1.38955	0	0	0	0	0	0	0	0	0
Skin	SRR17546365	0	0	0	0	0	0	0	0	0	0	0	0	0	0	0	0	0	0	0	0	0	0	0	0	0	0	0	0	0	0	0	0	0	0	0	0	0	0	1.52091	0	0	0	0	0	0	0	0	0
Skin	SRR17546368	0	0	0	0	0	0	0	0	0	0	0	0	0	0	0	0	0	0	0	0	0	0	0	0	0	0	0	0	0	0	0	0	0	0	0	0	0	0	0	0	0	0	0	0	0	0	0	0
Skin	SRR17546369	0	0	0	0	0	0	0	0	0	0	0	0	0	0	0	0	0	0	0	0	0	0	0	0	0	0	0	0	0	0	0	0	0	0	0	0	0	0	0	0	0	0	0	0	0	0	0	0
Skin	SRR17546370	0	0	0	0	0	0	0	0	0	0	0	0	0	0	0	0	0	0	0	0	0	0	0	0	0	0	0	0	0	0	0	0	0	0	0	0	0	0	0	0	0	0	0	0	0	0	0	0
Skin	SRR17546371	0.02353	0.02525	0	0	0	0	0	0	0	0	0	0	0	0	0	0	0	0	0	0	0	0	0	0	0	0	0	0	0	0	0.03157	0	0.11311	0.0077	0	0	0	0	0	0	0	0	0	0	0	0	0	0
Skin	SRR17546373	0.03488	0.02865	0	0	0	0	0	0	0	0	0	0	0	0	0	0	0	0	0	0	0	0	0	0	0	0	0	0	0	0	0.01853	0	0	0	0	0	0	0	0	0	0	0	0	0	0	0	0	0
Skin	SRR17546377	0.07935	0.05674	0	0	0	0	0	0	0	0	0	0	0	0	0	0	0	0	0	0	0	0	0	0	0	0	0	0	0	0	0.03846	0	0	0	0	0	0	0	0	0	0	0	0	0	0	0	0	0
Skin	SRR17547362	0	0	0	0	0	0	0	0	0	0	0	0	0	0	0	0	0	0	0	0	0	0	0	0	0	0	0	0	0	0	0	0	0	0	0	0	0	0	0	0	0	0	0	0	0	0	0	0
Skin	SRR17547364	0.0029	0	0	0	0	0	0	0	0	0	0	0	0	0	0	0	0	0	0	0	0	0	0	0	0	0	0	0	0	0	0.01815	0.07139	0.06095	0	0	0	0	0	0	0	0	0	0	0	0	0.00882	0.03966	0
Skin	SRR17547365	0	0.02943	0	0	0	0	0	0	0	0	0	0	0	0	0	0	0	0	0	0	0	0	0	0	0	0	0	0	0	0	0.02557	0.12404	0.13468	0	0	0.01697	0	0	0	0	0	0	0	0	0	0.03492	0.05405	0
Skin	SRR17547366	0	0.01008	0	0	0	0	0	0	0	0	0	0	0	0	0	0	0	0	0	0	0	0	0	0	0	0	0	0	0	0	0.02693	0.1203	0.05674	0	0	0	0	0	0	0	0	0	0	0	0	0.013	0.11763	0
Skin	SRR17547367	0	0	0	0	0	0	0	0	0	0	0	0	0	0	0	0	0	0	0	0	0	0	0	0	0	0	0	0	0	0	0	0	0	0	0	0	0	0	0	0	0	0	0	0	0	0	0	0
Skin	SRR17547369	0	0	0	0	0	0	0	0	0	0	0	0	0	0	0	0	0	0	0	0	0	0	0	0	0	0	0	0	0	0	0	0	0	0	0	0	0	0	0	0	0	0	0	0	0	0	0	0
Skin	SRR17547372	0.01989	0.04807	0	0	0	0	0	0	0	0	0	0	0	0	0	0	0	0	0	0	0	0	0	0	0	0	0	0	0	0	0.01103	0	0	0	0	0	0	0	0	0	0	0	0	0	0	0	0	0
Skin	SRR17547380	0	0	0	0	0	0	0	0	0	0	0	0	0	0	0	0	0	0	0	0	0	0	0	0	0	0	0	0	0	0	0.06244	0	0	0	0	0	0	0	0	0	0	0	0	0	0	0.16952	0	0
Skin	SRR17547381	0	0	0	0	0	0	0	0	0	0	0	0	0	0	0	0	0	0	0	0	0	0	0	0	0	0	0	0	0	0	0	0	0	0	0	0	0	0	0	0	0	0	0	0	0	0	0	0
Skin	SRR17547384	0	0	0	0	0	0	0	0	0	0	0	0	0	0	0	0	0	0	0	0	0	0	0	0	0	0	0	0	0	0	0.02564	0	0	0	0	0	0	0	0	0	0	0	0	0	0	0.00985	0.04493	0
Skin	SRR17547386	0.05428	0	0	0	0	0	0	0	0	0	0	0	0	0	0	0	0	0	0	0	0	0	0	0	0	0	0	0	0	0	0.12029	0	0	0	0	0	0	0	0	0	0	0	0	0	0	0	0	0
Skin	SRR17547388	0	0	0	0	0	0	0	0	0	0	0	0	0	0	0	0	0	0	0	0	0	0	0	0	0	0	0	0	0	0	0	0	0	0	0	0	0	0	0	0	0	0	0	0	0	0	0	0
Skin	SRR17547391	0.07549	0.0205	0	0	0	0	0	0	0	0	0	0	0	0	0	0	0	0	0	0	0	0	0	0	0	0	0	0	0	0	0.16773	0	0.02671	0	0	0	0	0	0	0	0	0	0	0	0	0	0	0
Skin	SRR17547392	0	0	0	0	0	0	0	0	0	0	0	0	0	0	0	0	0	0	0	0	0	0	0	0	0	0	0.06507	0	0	0	0.25289	0	0	0	0	0	0	0.31844	0.85582	0	0	0	0	0	0	0	0	0
Skin	SRR17547394	0	0	0	0	0	0	0	0	0	0	0	0	0	0	0	0	0	0	0	0	0	0	0	0	0	0	0	0	0	0	0	0	0	0	0	0	0	0	0	0	0	0	0	0	0	0	0	0
Skin	SRR17547395	0	0	0	0	0	0	0	0	0	0	0	0	0	0	0	0	0	0	0	0	0	0	0	0	0	0	0	0	0	0	0	0	0	0	0	0	0	0	0	0	0	0	0	0	0	0	0	0
Skin	SRR17547397	0	0	0	0	0	0	0	0	0	0	0	0	0	0	0	0	0	0	0	0	0	0	0	0	0	0	0	0	0	0	0	0	0	0	0	0	0	0	0	0	0	0	0	0	0	0	0	0
Skin	SRR17547401	0	0	0	0	0	0	0	0	0	0	0	0	0	0	0	0	0	0	0	0	0	0	0	0	0	0	0	0	0	0	0	0	0	0	0	0	0	0	0	0	0	0	0	0	0	0	0	0
Skin	SRR17547402	0	0	0	0	0	0	0	0	0	0	0	0	0	0	0	0	0	0	0	0	0	0	0	0	0	0	0	0	0	0	0	0	0	0	0	0	0	0	0	0	0	0	0	0	0	0	0	0
Skin	SRR17547404	0	0	0	0	0	0	0	0	0	0	0	0	0	0	0	0	0	0	0	0	0	0	0	0	0	0	0	0	0	0	0	0	0	0	0	0	0	0	0	0	0	0	0	0	0	0	0	0
Skin	SRR17547407	0	0	0	0	0	0	0	0	0	0	0	0	0	0	0	0	0	0	0	0	0	0	0	0	0	0	0	0	0	0	0	0	0	0	0	0	0	0	0	0	0	0	0	0	0	0	0	0
Skin	SRR17547408	0	0	0	0	0	0	0	0	0	0	0	0	0	0	0	0	0	0	0	0	0	0	0	0	0	0	0	0	0	0	0	0	0	0	0	0	0	0	0	0	0	0	0	0	0	0	0	0
Skin	SRR17547413	0	0	0	0	0	0	0	0	0	0	0	0	0	0	0	0	0	0	0	0	0	0	0	0	0	0	0	0	0	0	0	0	0	0	0	0	0	0	0	0	0	0	0	0	0	0.00419	0	0
Skin	SRR17547414	0	0	0	0	0	0	0	0	0	0	0	0	0	0	0	0.0095	0	0	0	0	0	0	0	0	0	0	0	0	0	0	0	0	0.20158	0	0	0	0	0	0	0	0	0	0	0	0	0	0	0
Skin	SRR17547419	0	0	0	0	0	0	0	0	0	0	0	0	0	0	0	0	0	0	0	0	0	0	0	0	0	0	0	0	0	0	0	0	0.12903	0	0	0	0	0	0	0	0	0	0	0	0	0	0	0
Skin	SRR17547423	0	0	0	0	0	0	0	0	0	0	0	0	0	0	0	0	0	0	0	0	0	0	0	0	0	0	0	0	0	0	0	0	0	0	0	0	0	0	0	0	0	0	0	0	0	0	0	0
Skin	SRR17547429	0	0	0	0	0	0	0	0	0	0	0	0	0	0	0	0	0	0	0	0	0	0	0	0	0	0	0	0	0	0	0	0	0	0	0	0	0	0	0	0	0	0	0	0	0	0	0	0
Skin	SRR17547431	0	0	0	0.1402	0	0	0	0	0	0	0	0	0	0	0	0	0	0	0	0	0	0	0	0	0	0	0	0	0	0	0.58811	0	0	0.04463	0	0	0	0	0.05142	0	0	0	0	0	0	0	0	0
Skin	SRR17547432	0	0	0	0.2234	0	0	0	0	0	0	0	0	0	0	0	0	0	0	0	0	0	0	0	0	0	0	0	0	0	0	0.68017	0	0	0.07398	0	0	0	0	0.05163	0	0.01765	0.03258	0	0	0	0	0	0
Skin	SRR17547434	0	0	0	0	0	0	0	0	0	0	0	0	0	0	0	0	0	0	0	0	0	0	0	0	0	0	0	0	0	0	0.09442	0	0	0	0	0	0	0	0	0	0	0	0	0	0	0	0	0
Skin	SRR17547435	0	0	0	0	0	0	0	0	0	0	0	0	0	0	0	0	0	0	0	0	0	0	0	0	0	0	0	0	0	0	0.11523	0	0	0	0	0	0	0	0	0	0	0	0	0	0	0	0	0
Skin	SRR17547437	0	0	0	0	0	0	0	0	0	0	0	0	0	0	0	0	0	0	0	0	0	0	0	0	0	0	0	0	0	0	0.18251	0	0	0	0	0	0	0	0	0	0	0	0	0	0	0	0	0
Skin	SRR17547440	0	0	0	0	0	0	0	0	0	0	0	0	0	0	0	0	0	0	0	0	0	0	0	0	0	0	0	0	0	0	0	0	0	0	0	0	0	0	0	0	0	0	0	0	0	0	0	0
Skin	SRR17547441	0	0	0	0	0	0	0	0	0	0	0	0	0	0	0	0	0	0	0	0	0	0	0	0	0	0	0	0	0	0	0	0	0	0	0	0	0	0	0	0	0	0	0	0	0	0	0	0
Skin	SRR17547443	0	0	0	0	0	0	0	0	0	0	0	0	0	0	0	0	0	0	0	0	0	0	0	0	0	0	0	0	0	0	0	0	0	0	0	0	0	0	0	0	0	0	0	0	0	0	0	0
Skin	SRR17547445	0	0	0	0	0	0	0	0	0	0	0	0	0	0	0	0	0	0	0.02279	0	0	0	0	0	0	0	0	0	0	0	0	0.39424	0	0	0	0	0	0	0	0	0	0	0	0	0	0	0	0
Skin	SRR17547448	0	0	0	0	0	0	0	0	0	0	0	0	0	0	0	0	0	0	0	0	0	0	0	0	0	0	0	0	0	0	0	0	0	0	0	0	0	0	0	0	0	0	0	0	0	0	0	0
Skin	SRR17547449	0	0	0	0	0	0	0	0	0	0	0	0	0	0	0	0	0	0	0	0	0	0	0	0	0	0	0	0	0	0	0	0	0	0	0	0	0	0	0	0	0	0	0	0	0	0	0	0
Skin	SRR17547453	0	0	0	0	0	0	0	0	0	0	0	0	0	0	0	0	0	0.06279	0.05694	0.02953	0	0	0	0	0	0	0	0	0	0	0	0	0	0	0	0	0	0	0	0	0	0	0	0	0	0	0	0
Skin	SRR17547455	0	0	0	0	0	0	0	0	0	0	0	0	0	0	0	0	0	0	0	0	0	0	0	0	0	0	0	0	0	0	0	0	0	0	0	0	0	0	0	0	0	0	0	0	0	0	0	0
Skin	SRR17547457	0	0	0	0	0	0	0	0	0	0	0	0	0	0	0	0	0	0	0	0	0	0	0	0	0	0	0	0	0	0	0.16266	0	0	0	0	0	0	0	0	0	0	0	0	0	0	0	0	0
Skin	SRR17547458	0	0	0	0	0	0	0	0	0	0	0	0	0	0	0	0	0	0	0	0	0	0	0	0	0	0	0	0	0	0	0.09474	0	0	0	0	0	0	0	0	0	0	0	0	0	0	0	0	0
Skin	SRR17547463	0	0	0	0	0	0	0	0	0	0	0	0	0	0	0	0	0	0	0	0	0	0	0	0	0	0	0	0	0	0	0.07793	0	0	0	0	0	0	0	0	0	0	0	0	0	0	0	0	0
Skin	SRR17547464	0.00387	0	0	0	0	0	0	0	0	0	0	0	0	0	0	0	0	0	0	0	0	0	0	0	0	0	0	0	0	0	0.1153	0	0	0	0	0	0	0	0	0	0	0	0	0	0	0.00516	0	0
Skin	SRR17547465	0	0	0	0	0	0	0	0	0	0	0	0	0	0	0	0	0	0	0	0	0	0	0	0	0	0	0	0	0	0	0.39036	0	0.32274	0	0	0	0	0	0.17303	0	0	0.21295	0	0	0	0	0	0
Skin	SRR17548755	0	0	0	0	0	0	0	0	0	0	0	0	0	0	0	0	0	0	0	0	0	0	0	0	0	0	0	0	0	0	1.85035	0	0	0	0	0	0	0	0	0	0	0	0	0	0	0	0	0
Skin	SRR17548760	0	0	0	0	0	0	0	0	0	0	0	0	0	0	0	0	0	0	0	0	0	0	0	0	0	0	0	0	0	0	0	0	0	0	0	0.01156	0	0	0	0	0	0	0	0	0	0	0	0
Skin	SRR17548763	0.00454	0.01995	0	0	0	0	0	0	0	0.00405	0	0	0	0	0	0	0	0	0	0	0	0	0	0	0	0	0	0	0	0	0.04559	0.14035	0.32245	0	0	0	0	0	0.05144	0	0	0	0	0	0	0	0	0
Skin	SRR17548766	0	0	0	0	0	0	0	0	0	0	0	0	0	0	0	0	0	0	0	0	0	0	0	0	0	0	0	0	0	0	0.10483	0	0.02786	0	0	0	0	0	0	0	0	0	0	0	0	0	0	0
Skin	SRR17548768	0	0	0	0	0	0	0	0	0	0	0	0	0	0	0	0	0	0	0	0	0	0	0	0	0	0	0.00693	0	0	0	0	0.00261	0	0	0	0	0	0	0	0	0	0	0	0	0	0.00147	0	0
Skin	SRR17548770	0	0	0	0	0	0	0	0	0	0	0	0	0	0	0	0	0	0	0	0	0	0	0	0	0	0	0	0	0	0	0.18445	0.1829	0.00902	0	0	0	0	0	0.04396	0	0	0	0	0	0	0.07797	0	0
Skin	SRR17548775	0	0	0	0	0	0	0	0	0	0	0	0	0	0	0	0	0	0	0	0	0	0	0	0	0	0	0	0	0	0	0.26419	0.05291	0	0	0	0	0.00665	0	0.05533	0	0	0	0	0	0	0.09218	0.01111	0
Skin	SRR17548780	0	0	0	0	0	0	0	0	0	0	0	0	0	0	0	0	0	0	0	0	0	0	0	0	0	0	0	0	0	0	0	0	0	0	0	0	0	0	0	0	0	0	0	0	0	0	0	0
Skin	SRR17548781	0.01304	0.00364	0	0	0	0	0	0	0	0	0	0	0	0	0	0	0	0	0	0	0	0	0	0	0	0.01996	0	0	0	0	0.30592	0.06352	0.00263	0	0	0.01112	0.01413	0	0.06964	0	0.00296	0	0	0	0	0.15488	0	0
Skin	SRR17548782	0	0	0	0	0	0	0	0	0	0	0	0	0	0	0	0	0	0	0	0	0	0	0	0	0	0	0	0	0	0	0.33434	0.03906	0	0	0	0	0	0	0	0	0	0	0	0	0	0.09661	0	0
Skin	SRR17548788	0	0	0	0	0	0	0	0	0	0.70452	0	0	0	0	0	0	0	0	0	0	0	0	0	0	0	0	0	0	0	0	0.63609	0.02247	0	6.63087	0	0	0.02725	0	0.00491	0	0	0	0	0	0	4.32374	0	0
Skin	SRR15899318	0	0	0	0	0	0	0	0	0	0	0	0	0	0	0	0	0	0	0	0	0	0	0	0	0	0	0	0	0	0	0	0	0.07275	0	0	0	0	0	0.00671	0	0	0	0	0	0	0	0	0
Skin	SRR15899319	0	0	0	0	0	0	0	0	0	0	0	0	0	0	0	0	0	0	0	0	0	0	0	0	0	0	0	0	0	0	0	0	0	0	0	0	0	0	0	0	0	0	0	0	0	0	0	0
Skin	SRR15899320	0	0	0	0	0	0	0	0	0	0	0	0	0	0	0	0	0	0	0	0	0	0	0	0	0	0	0	0	0	0	0	0	0	0	0	0	0	0	0	0	0	0	0	0	0	0	0	0
Skin	SRR15899322	0	0	0	0	0	0	0	0	0	0	0	0	0	0	0	0	0	0	0	0	0	0	0	0	0	0	0	0	0	0	0	0	0	0	0	0	0	0	0	0	0	0	0	0	0	0	0	0
Skin	SRR15899324	0	0	0	0	0	0	0	0	0	0	0	0	0	0	0	0	0	0	0	0	0	0	0	0	0	0	0	0	0	0	0	0	0	0	0	0	0	0	0	0	0	0	0	0	0	0	0	0
Skin	SRR15899326	0.1561	0.15571	0	0	0	0	0	0	0	0	0	0	0	0	0	0	0	0	0	0	0	0	0	0	0	0	0	0	0	0	0	0	0	0	0	0.01643	0	0	0	0	0	0	0	0	0	1.05107	0	0
Skin	SRR15899327	0	0	0	0	0	0	0	0	0	0	0	0	0	0	0	0	0	0	0	0	0	0	0	0	0	0	0	0	0	0	0	0	0	0	0	0	0	0	0.00122	0	0	0	0	0	0	0.00896	0	0
Skin	SRR15899328	0	0	0	0	0	0	0	0	0	0	0	0	0	0	0	0	0	0	0	0	0	0	0	0	0	0	0	0	0	0	0	0	0	0	0	0	0	0	0	0	0	0	0	0	0	0	0	0
Skin	SRR15899331	0	0	0	0	0	0	0	0	0	0	0	0	0	0	0	0	0	0	0	0	0	0	0	0	0	0	0	0	0	0	0	0	0	0	0	0	0.00352	0	0	0	0	0	0	0	0	0	0	0
Skin	SRR15899332	0	0	0	0	0	0	0	0	0	0	0	0	0	0	0	0	0	0	0	0	0	0	0	0	0	0	0	0	0	0	0	0	0	0	0	0	0	0	0	0	0	0	0	0	0	0	0	0
Skin	SRR15899335	0	0	0	0	0	0	0	0	0	0	0	0	0	0	0	0	0	0	0	0	0	0	0	0	0	0	0	0	0	0	0	0	0	0	0	0	0	0	0	0	0	0	0	0	0	0	0	0
Skin	SRR15899337	0	0	0	0	0	0	0	0	0	0	0	0	0	0	0	0	0	0	0	0	0	0	0	0	0	0	0	0	0	0	0	0	0	0	0	0	0	0	0	0	0	0	0	0	0	0	0	0
Skin	SRR15899338	0	0	0	0	0	0	0	0	0	0	0	0	0	0	0	0	0	0	0	0	0	0	0	0	0	0	0	0	0	0	0	0	0	0	0	0	0	0	0	0	0	0	0	0	0	0	0	0
Skin	SRR15899339	0.05792	0.03053	0	0	0	0	0	0	0	0	0	0	0	0	0	0	0	0	0	0	0	0	0	0	0	0	0	0	0	0	0	0	0	0	0	0	0	0	0	0	0	0	0	0	0	0	0	0
Skin	SRR15899340	0	0	0	0	0.00223	0	0	0	0	0	0	0	0	0	0	0	0	0	0	0	0	0	0	0	0	0	0	0	0	0	0.02734	0	0.00341	0	0	0	0	0	0	0	0	0	0	0	0	0	0	0
Skin	SRR15899341	0	0	0	0	0	0	0	0	0	0	0	0	0	0	0	0	0	0	0	0	0	0	0	0	0	0	0	0	0	0	0	0	0	0	0	0	0	0	0	0	0	0	0	0	0	0	0	0
Skin	SRR15899342	0	0	0	0	0	0	0	0	0	0	0	0	0	0	0	0	0	0	0	0	0	0	0	0	0	0	0	0	0	0	0.47754	0	0	0	0	0	0	0	0	0	0	0	0	0	0	0	0	0
Skin	SRR15899343	0	0	0	0	0	0	0	0	0	0	0	0	0	0	0	0	0	0	0	0	0	0	0	0	0	0	0	0	0	0	0	0	0	0	0	0	0	0	0	0	0	0	0	0	0	0	0	0
Skin	SRR15899344	0	0	0	0	0	0	0	0	0	0	0	0	0	0	0	0	0	0	0	0	0	0.01064	0	0	0	0	0	0	0	0	0.03998	0	0.01167	0	0	0	0	0	0	0	0	0	0	0	0	0	0	0
Skin	SRR15899346	0	0	0	0	0	0	0	0	0	0	0	0	0	0	0	0	0	0	0	0	0	0	0	0	0	0	0	0	0	0	0	0	0	0	0	0	0	0	0	0	0	0	0	0	0	0	0	0
Skin	SRR15899347	0	0	0	0	0	0	0	0	0	0	0	0	0	0	0	0	0	0	0	0	0	0	0	0	0	0	0	0	0	0	0	0	0	0	0	0	0	0	0	0	0	0	0	0	0	0	0	0
Skin	SRR15899348	0	0	0	0	0	0	0	0	0	0	0	0	0	0	0	0	0	0	0	0	0	0	0	0	0	0	0	0	0	0	0.01505	0	0	0	0	0	0	0	0	0	0	0	0	0	0	0	0	0
Skin	SRR15899352	0	0	0	0	0	0	0	0	0	0	0	0	0	0	0	0	0	0	0	0	0	0	0	0	0	0	0	0	0	0	0	0	0	0	0	0	0	0	0	0	0	0	0	0	0	0.06823	0	0
Skin	SRR15899353	0.04092	0.18846	0	0	0	0	0	0	0	0.01039	0	0	0	0	0	0	0	0	0	0	0	0	0	0	0	0	0	0	0	0	0	0	0.03194	0	0	0	0	0	0.24556	0	0.05318	0	0	0	0	0.04843	0	0
Skin	SRR15899354	0	0	0	0	0	0	0	0	0	0	0	0	0	0	0	0	0	0	0	0	0	0	0	0	0	0	0	0	0	0	0	0	0	0	0	0	0	0	0	0	0	0	0	0	0	0	0	0
Skin	SRR15899355	0	0	0	0	0	0	0	0	0	0	0	0	0	0	0	0	0	0	0	0	0	0.03974	0	0	0	0	0	0	0	0	0	0	0	0	0	0	0	0	0	0	0	0	0	0	0	0	0	0
Skin	SRR15899356	0	0	0	0	0	0	0	0	0	0	0	0	0	0	0	0	0	0	0	0	0	0	0	0	0	0	0	0	0	0	0	0	0	0	0	0	0	0	0	0	0	0	0	0	0	0	0	0
Skin	SRR15899357	0	0	0	0	0	0	0	0	0	0	0	0	0	0	0	0	0	0	0	0	0	0	0	0	0	0	0	0	0	0	0	0	0	0	0	0	0	0	0	0	0	0	0	0	0	0	0	0
Skin	SRR15899358	0	0	0	0	0	0	0	0	0	0	0	0	0	0	0	0	0	0	0	0	0	15.3773	0	0	0	0	0	0	0	0	0	0	0	0	0	0	0	0	0	0	0	0	0	0	0	0	0	0
Skin	SRR15899359	0	0	0	0	0	0	0	0	0	0	0	0	0	0	0	0	0	0	0	0	0	0	0	0	0	0	0	0	0	0	0	0	0	0	0	0	0	0	0	0	0	0	0	0	0	0	0	0
Skin	SRR15899360	0	0	0	0	0	0	0	0	0	0	0	0	0	0	0	0	0	0	0	0	0	0	0	0	0	0	0	0	0	0	0	0	0	0	0	0	0	0	0	0	0	0	0	0	0	0	0	0
Skin	SRR15899362	0	0	0	0	0	0	0	0	0	0	0	0	0	0	0	0	0	0	0	0	0	0.90365	0	0	0	0	0	0	0	0	0	0	0	0	0	0	0	0	0	0	0	0	0	0	0	0	0	0
Skin	SRR15899363	0	0	0	0	0	0	0	0	0	0	0	0	0	0	0	0	0	0	0	0	0	0.05826	0	0	0	0	0	0	0	0	0	0	0	0	0	0	0	0	0	0	0	0	0	0	0	0	0	0
Skin	SRR15899365	0	0	0	0	0	0	0	0	0	0	0	0	0	0	0	0	0	0	0	0	0	0	0	0	0	0	0	0	0	0	0	0	0	0	0	0	0	0	0	0	0	0	0	0	0	0	0	0
Skin	SRR15899366	0	0	0	0	0	0	0	0	0	0	0	0	0	0	0	0	0	0	0	0	0	0.51095	0	0	0	0	0	0	2.31573	0	4.58539	2.88553	0	0	0	0	0	0	0	0	0	0	0	0	0	0.00898	0	0
Skin	SRR15899367	0	0	0	0	0	0	0	0	0	0	0	0	0	0	0	0	0	0	0	0	0	0.00169	0	0	0	0	0	0	0	0	0	0	0	0	0	0	0	0	0	0	0	0	0	0	0	0	0	0
Skin	SRR15899368	0	0	0	0	0	0	0	0	0	0	0	0	0	0	0	0	0	0	0	0	0	0	0	0	0	0	0	0	0	0	0	0	0	0	0	0	0	0	0	0	0	0	0	0	0	0	0	0
Skin	SRR15899370	0.09139	0.08175	0	0	0	0	0	0	0	0	0	0	0	0	0	0	0	0	0	0	0	0.14236	0	0	0	0	0	0	0	0	0.13875	0	0	0	0	0	0	0	0	0	0	0	0	0	0	0	0.04796	0
Skin	SRR15899376	0	0	0	0	0	0	0	0	0	0	0	0	0	0	0	0	0	0	0	0	0	0.01712	0	0	0	0	0	0	0	0	0	0	0	0	0	0	0	0	0	0	0	0	0	0	0	0	0	0
Skin	SRR15899379	0	0	0	0	0	0	0	0	0	0	0	0	0	0	0	0	0	0	0	0	0	0.12588	0	0	0	0	0	0	0	0	0.35038	0	0.09406	0	0	0.00679	0	0	0	0	0	0	0	0	0	0	0	0
Skin	SRR15899381	0	0	0	0	0	0	0	0	0	0	0	0	0	0	0	0	0	0	0	0	0	0.04237	0	0	0	0	0	0	0	0	0.10853	0	0.02856	0	0	0.00124	0	0	0	0	0	0	0	0	0	0	0	0
Skin	SRR15899382	0	0	0	0	0	0	0	0	0	0	0	0	0	0	0	0	0	0	0	0	0	0.00242	0	0	0	0	0	0	0	0	0.03812	0	0.00903	0	0	0	0	0	0	0	0	0	0	0	0	0	0	0
Skin	SRR15899384	0	0	0	0	0	0	0	0	0	0	0	0	0	0	0	0	0	0	0	0	0	0.0055	0	0	0	0	0	0	0	0	0.03893	0	0.00713	0	0	0	0	0	0	0	0	0	0	0	0	0	0	0
Skin	SRR15899385	0	0	0	0	0	0	0	0	0	0	0	0	0	0	0	0	0	0	0	0	0	0.18595	0	0	0	0	0	0	0	0	0.05581	0	0.02133	0	0	0	0	0	0	0	0	0	0	0	0	0	0	0
Skin	SRR15899386	0	0	0	0	0	0	0	0	0	0	0	0	0	0	0	0	0	0	0	0	0	0	0	0	0	0	0	0	0	0	0	0	0	0	0	0	0	0	0	0	0	0	0	0	0	0	0	0
Skin	SRR15899389	0	0	0	0	0	0	0	0	0	0	0	0	0	0	0	0	0	0	0	0	0	0.02295	0	0	0	0	0	0	0	0	0	0	0	0	0	0	0	0	0	0	0	0	0	0	0	0	0	0
Skin	SRR15899390	0	0	0	0	0	0	0	0	0	0	0	0	0	0	0	0	0	0	0	0	0	0	0	0	0	0	0	0	0	0	0.09201	0	0	0	0	0	0	0	0	0	0	0	0	0	0	0	0	0
Skin	SRR15899391	0	0	0	0	0	0	0	0	0	0	0	0	0	0	0	0	0	0	0	0	0	0	0	0	0	0	0	0	0	0	18.1803	0	0	0	0	0	0	0	0	0	0	0	0	0	0	0	0	0
Skin	SRR15899392	0	0	0	0	0	0	0	0	0	0	0	0	0	0	0	0	0	0	0	0	0	0	0.00836	0	0	0	0	0	0	0	0	0	0	0.00504	0	0	0	0	0	0	0	0	0	0	0	0	0	0
Skin	SRR15899393	0	0	0	0	0	0	0	0	0	0	0	0	0	0	0	0	0	0	0	0	0	0	0	0	0	0	0	0	0	0	0	0	0	0	0	0	0	0	0	0	0	0	0	0	0	0	0	0
Skin	SRR15899394	0	0	0	0	0	0	0	0	0	0	0	0	0	0	0	0	0	0	0	0	0	0	0	0	0	0	0	0	0	0	0	0	0	0	0	0	0	0	0	0	0	0	0	0	0	0	0	0
Skin	SRR15899396	0	0	0	0	0	0	0	0	0	0	0	0	0	0	0	0	0	0	0	0	0	0	0	0	0	0	0	0	0	0	0	0	0	0	0	0	0	0	0	0	0	0	0	0	0	0	0	0
Skin	SRR15899397	0	0	0	0	0	0	0	0	0	0	0	0	0	0	0	0	0	0	0	0	0	0	0	0	0	0	0	0	0	0	0	0	0	0	0	0	0	0	0	0	0	0	0	0	0	0	0	0
Skin	SRR15899398	0	0	0	0	0	0	0	0	0	0	0	0	0	0	0	0	0	0	0	0	0	0	0	0	0	0	0	0	0	0	0	0	0	0	0	0	0	0	0	0	0	0	0	0	0	0	0	0
Skin	SRR15899399	0	0	0	0	0	0	0	0	0	0	0	0	0	0	0	0	0	0	0	0	0	0.35887	0	0	0	0	0	0	0	0	0.06396	0	0.04069	0	0	0	0	0	0.1336	0	0	0	0	0	0	0	0	0
Skin	SRR15899400	0	0	0	0	0	0	0	0	0	0	0	0	0	0	0	0	0	0	0	0	0	0	0	0	0	0	0	0	0	0	0	0	0	0	0	0	0	0	0	0	0	0	0	0	0	0	0	0
Skin	SRR15899401	0	0	0	0	0	0	0	0	0	0	0	0	0	0	0	0	0	0	0	0	0	0	0	0	0	0	0	0	0	0	0	0	0	0	0	0	0	0	0	0	0	0	0	0	0	0	0	0
Skin	SRR15899403	0	0	0	0	0	0	0	0	0	0	0	0	0	0	0	0	0	0	0	0	0	0	0	0	0	0	0	0	0	0	0	0	0	0	0	0	0	0	0	0	0	0	0	0	0	0	0	0
Skin	SRR15899404	0	0	0	0	0	0	0	0	0	0	0	0	0	0	0	0	0	0	0	0	0	0	0	0	0	0	0	0	0	0	0	0	0	0	0	0	0	0	0	0	0	0	0	0	0	0	0	0
Skin	SRR15899405	0.00637	0.00845	0	0	0	0	0	0	0	0	0	0	0	0	0	0	0	0	0	0	0	0	0	0	0	0	0	0	0	0	0.16522	0	0	0	0	0.00316	0	0	0.00126	0	0	0	0	0	0	0.01276	0	0
Skin	SRR15899407	0.0008	0	0	0	0	0	0	0	0	0	0	0	0	0	0	0	0	0	0	0	0	0	0	0	0	0	0	0	0	0	0.00658	0	0	0	0	0	0	0	0	0	0	0	0	0	0	0	0	0
Skin	SRR15899409	0	0	0	0	0	0	0	0	0	0	0	0	0	0	0	0	0	0	0	0	0	0	0	0	0	0	0	0	0	0	0	0	0	0	0	0	0	0	0	0	0	0	0	0	0	0	0	0
Skin	SRR15899410	0	0	0	0	0	0	0	0	0	0	0	0	0	0	0	0	0	0	0	0	0	0	0	0	0	0	0	0	0	0	0	0	0	0	0	0	0	0	0	0	0	0	0	0	0	0	0	0
Skin	SRR15899412	0	0	0	0	0	0	0	0	0	0	0	0	0	0	0	0	0	0	0	0	0	0	0	0	0	0	0	0	0	0	0.01968	0	0	0	0	0	0	0	0.01332	0	0	0	0	0	0	0	0	0
Skin	SRR15899413	0	0	0	0	0	0	0	0	0	0	0	0	0	0	0	0	0	0	0	0	0	0	0	0	0	0	0	0	0	0	0	0	0	0	0	0	0	0	0	0	0	0	0	0	0	0	0	0
Skin	SRR15899414	0	0	0	0	0	0	0	0	0	0	0	0	0	0	0	0	0	0	0	0	0	0	0	0	0	0	0	0	0	0	0	0	0	0	0	0	0	0	0	0	0	0	0	0	0	0	0	0
Skin	SRR15899416	0.00644	0.02047	0	0	0	0	0	0	0	0	0	0	0	0	0	0	0	0	0	0	0	0	0	0	0	0	0	0	0	0	0.00332	0	0	0	0	0	0	0	0.00323	0	0	0	0	0	0	0	0	0
Skin	SRR15899417	0	0	0	0	0	0	0	0	0	0	0	0	0	0	0	0	0	0	0	0	0	0	0	0	0	0	0	0	0	0	0.02256	0	0	0	0	0	0	0	0.00076	0	0	0	0	0	0	0	0	0
Skin	SRR15899418	0	0	0	0	0	0	0	0	0	0	0	0	0	0	0	0	0	0	0	0	0	0	0	0	0	0	0	0	0	0	0	0	0	0	0	0	0	0	0	0	0	0	0	0	0	0	0	0
Skin	SRR15899419	0	0	0	0	0	0	0	0	0	0	0	0	0	0	0	0	0	0	0	0	0	0	0	0	0	0	0	0	0	0	0	0	0	0	0	0	0	0	0	0	0	0	0	0	0	0	0	0
Skin	SRR15899421	0	0	0	0	0	0	0	0	0	0	0	0	0	0	0	0	0	0	0	0	0	0	0	0	0	0	0	0	0	0	0	0	0	0	0	0	0	0	0	0	0	0	0	0	0	0	0	0
Skin	SRR15899425	0	0	0	0	0	0	0	0	0	0	0	0	0	0	0	0	0	0	0	0	0	0	0	0	0	0	0	0	0	0	0	0	0	0	0	0	0	0	0	0	0	0	0	0	0	0	0	0
Skin	SRR15899426	0	0	0	0	0	0	0	0	0	0	0	0	0	0	0	0	0	0	0	0	0	0	0	0	0	0	0	0.00837	0	0	0.01411	0	0	0	0	0	0	0	0	0	0	0	0	0	0	0	0	0
Skin	SRR15899428	0	0	0	0	0	0	0	0	0	0	0	0	0	0	0	0	0	0	0	0	0	0	0	0	0	0	0	0	0	0	0	0	0	0	0	0	0	0	0	0	0	0	0	0	0	0	0	0
Skin	SRR15899429	0	0	0	0	0	0	0	0	0	0	0	0	0	0	0	0	0	0	0	0	0	0	0	0	0	0	0	0	0	0	0	0	0	0	0	0	0	0	0	0	0	0	0	0	0	0	0	0
Skin	SRR15899431	0	0	0	0	0	0	0	0	0	0	0	0	0	0	0	0	0	0	0	0	0	0	0	0	0	0	0	0	0	0	0	0	0	0	0	0	0	0	0	0	0	0	0	0	0	0	0	0
Skin	SRR15899432	0	0	0	0	0	0	0	0	0	0	0	0	0	0	0	0	0	0	0	0	0	0	0	0	0	0	0	0	0	0	0	0	0	0	0	0	0	0	0	0	0	0	0	0	0	0	0	0
Skin	SRR15899433	0	0	0	0	0	0	0	0	0	0	0	0	0	0	0	0	0	0	0	0	0	0	0	0	0	0	0	0	0	0	0.12195	0	0.02299	0	0	0	0	0	0	0	0	0	0	0	0	0	0	0
Skin	SRR15899434	0	0	0	0	0	0	0	0	0	0	0	0	0	0	0	0	0	0	0	0	0	0	0	0	0	0	0	0	0	0	0.98037	0	0.03268	0	0	0	0	0	0	0	0	0	0	0	0	0	0	0
Skin	SRR15899435	0	0	0	0	0	0	0	0	0	0	0	0	0	0	0	0	0	0	0	0	0	0	0	0	0	0	0	0	3.57737	0	20.5587	0.0638	1.7192	0	0	1.12308	0	0	0	0	0	0	0	0	0	0	0	0
Skin	SRR15899438	0	0	0	0	0	0	0	0	0	0	0	0	0	0	0	0	0	0	0	0	0	0	0	0	0	0	0	0	0	0	0	0	0	0	0	0	0	0	0	0	0	0	0	0	0	0	0	0
Skin	SRR15899439	0	0	0	0	0	0	0	0	0	0	0	0	0	0	0	0	0	0	0	0	0	0	0	0	0	0	0	0	0.05459	0	0.34486	0	0.04112	0	0	0.0204	0	0	0	0	0	0	0	0	0	0	0	0
Skin	SRR15899441	0	0	0	0	0	0	0	0	0	0	0	0	0	0	0	0	0	0	0	0	0	0	0	0	0	0	0	0	0	0	0	0	0	0	0	0	0	0	0	0	0	0	0	0	0	0	0	0
Skin	SRR15899444	0	0	0	0	0	0.01651	0	0.08075	0.01458	0	0	0	0	0	0	0	0	0	0	0	0	0	0	0	0	0	0	0	0.01359	0	3.87964	0	0	0	0	0	0	0	0	0	0	0	0.15059	0	0	2.14645	0	0
Skin	SRR15899447	0	0	0	0	0	0	0	0	0	0	0	0	0	0	0	0	0	0	0	0	0	0	0	0	0	0	0	0	0	0	0.0034	0	0	0	0	0	0	0	0	0	0	0	0	0	0	0.00212	0	0
Skin	SRR15899449	0	0	0	0	0	0	0	0	0	0	0	0	0	0	0	0	0	0	0	0	0	0	0	0	0	0	0	0	0	0	0	0	0	0	0	0	0	0	0	0	0	0	0	0	0	0	0	0
Skin	SRR15899450	0	0	0	0	0	0	0	0	0	0	0	0	0	0	0	0	0	0	0	0	0	0	0	0	0	0	0	0	0	0	0	0	0	0	0	0	0	0	0	0	0	0	0	0	0	0	0	0
Skin	SRR15899452	0	0	0	0	0	0	0	0	0	0	0	0	0	0	0	0	0	0	0	0	0	0	0	0	0	0	0	0	0	0	0	0	0	0	0	0	0	0	0	0	0	0	0	0	0	0	0	0
Skin	SRR15899453	0	0	0	0	0	0	0	0	0	0	0	0	0	0	0	0	0	0	0	0	0	0	0	0	0	0	0	0	0	0	0	0	0	0	0	0	0	0	0	0	0	0	0	0	0	0	0	0
Skin	SRR15899454	0	0	0	0	0	0	0	0	0	0	0	0	0	0	0	0	0	0	0	0	0	0	0	0	0	0	0	0	0	0	0	0	0	0	0	0	0	0	0	0	0	0	0	0	0	0	0	0
Skin	SRR15899455	0	0	0	0	0	0	0	0	0	0	0	0	0	0	0	0	0	0	0	0	0	0	0	0	0	0	0	0	0.00931	0	0.00162	0.03223	0	0	0	0	0	0	0	0	0.0017	0	0	0	0	0	0	0
Skin	SRR15899456	0	0	0	0	0	0	0	0	0	0	0	0	0	0	0	0	0	0	0	0	0	0	0	0	0	0	0	0	0	0	0	0	0	0	0	0	0	0	0	0	0	0	0	0	0	0	0	0
Skin	SRR15899457	0	0	0	0	0	0	0	0	0	0	0	0	0	0	0	0	0	0	0	0	0	0	0	0	0	0	0	0	0	0	0	0	0	0	0	0	0	0	0	0	0	0	0	0	0	0	0	0
Skin	SRR15899458	0	0	0	0	0	0	0	0	0	0	0	0	0	0	0	0	0	0	0	0	0	0	0	0	0	0	0	0	0	0	0	0	0	0	0	0	0	0	0	0	0	0	0	0	0	0	0	0
Skin	SRR15899459	0	0	0	0	0	0	0	0	0	0	0	0	0	0	0	0	0	0	0	0	0	0	0	0	0	0	0	0	0	0	0	0	0	0	0	0	0	0	0	0	0	0	0	0	0	0	0	0
Skin	SRR15899460	0	0	0	0	0	0	0	0	0	0	0	0	0	0	0	0	0	0	0	0	0	0	0	0	0	0	0	0	0	0	0	0	0	0	0	0	0	0	0	0	0	0	0	0	0	0	0	0
Skin	SRR15899461	0	0	0	0	0	0	0	0	0	0	0	0	0	0	0	0	0	0	0	0	0	0	0	0	0	0	0	0	0	0	0	0	0	0	0	0	0	0	0	0	0	0	0	0	0	0	0	0
Skin	SRR15899462	0	0	0	0	0	0	0	0	0	0	0	0	0	0	0	0	0	0	0	0	0	0	0	0	0	0	0	0	0	0	0.06286	0	0	0	0	0	0	0	0	0	0	0	0	0	0	0	0	0
Skin	SRR15899463	0	0.01212	0	0	0	0	0	0	0	0	0	0	0	0	0	0	0	0	0	0	0	0	0	0	0	0	0	0	0	0	0.43157	0	0.38772	0	0	0	0	0	0	0	0	0	0	0	0	0.21978	0	0
Skin	SRR15899464	0	0	0	0	0	0	0	0	0	0	0	0	0	0	0	0	0	0	0	0	0	0	0	0	0	0	0	0	0	0	0.01095	0	0.01475	0	0	0	0	0	0	0	0	0	0	0	0	0	0	0
Skin	SRR15899465	0	0	0	0	0	0	0	0	0	0	0	0	0	0	0	0	0	0	0	0	0	0.00387	0	0	0	0	0	0	0	0	0	0	0	0	0	0	0	0	0	0	0	0	0	0	0	0	0	0
Skin	SRR15899466	0	0	0	0	0	0	0	0	0	0	0	0	0	0	0	0	0	0	0	0	0	0	0	0	0	0	0	0	0	0	0	0	0	0	0	0	0	0	0	0	0	0	0	0	0	0	0	0
Skin	SRR15899467	0	0	0	0	0	0	0	0	0	0	0	0	0	0	0	0	0	0	0	0	0	0	0	0	0	0	0	0	0	0	0	0	0	0	0	0	0	0	0	0	0	0	0	0	0	0	0	0
Skin	SRR15899470	0	0	0	0	0	0	0	0	0	0	0	0	0	0	0	0	0	0	0	0	0	0	0	0	0	0	0	0	0	0	0	0	0	0	0	0	0	0	0	0	0	0	0	0	0	0	0	0
Skin	SRR15899472	0	0	0	0	0	0	0	0	0	0	0	0	0	0	0	0	0	0	0	0	0	0	0	0	0	0	0	0	0.03971	0	0.60748	0	0.08863	0	0	0.10558	0	0	0.00933	0	0	0	0	0	0	0	0	0
Skin	SRR15899474	0	0	0	0	0	0	0	0	0	0	0	0	0	0	0	0	0	0	0	0	0	0	0	0	0.01548	0	0	0	0	0	0.8879	0	0	0	0	0.31339	0	0	0	0	0	0	0	0	0	0	0	0
Skin	SRR15899475	0	0	0	0	0	0	0	0	0	0	0	0	0	0	0	0	0	0	0	0	0	0	0	0	0	0	0	0	0	0	0	0	0	0	0	0	0	0	0	0	0	0	0	0	0	0	0	0
Skin	SRR15899476	0	0	0	0	0	0	0	0	0	0	0	0	0	0	0	0	0	0	0	0	0	0.81963	0	0	0	0	0	0	0	0	0.10539	0	0.25302	0	0	0.21587	0	0	0.03891	0	0	0	0	0	0.53293	0	0	0
Skin	SRR15899477	0	0	0	0	0	0	0	0	0	0	0	0	0	0	0	0	0	0	0	0	0	0	0	0	0	0	0	0	0	0	0.02524	0	0	0	0	0	0	0	0	0	0	0	0	0	0	0	0	0
Skin	SRR15899478	0	0	0	0	0	0	0	0	0	0	0	0	0	0	0	0	0	0	0	0	0	0	0	0	0	0	0	0	0	0	0	0	0	0	0	0	0	0	0	0	0	0	0	0	0	0	0	0
Skin	SRR15899479	0	0	0	0	0	0	0	0	0	0	0	0	0	0	0	0	0	0	0	0	0	0	0	0	0	0	0	0	0	0	0	0	0	0	0	0	0	0	0	0	0	0	0	0	0	0	0	0
Skin	SRR15899480	0	0	0	0	0	0	0	0	0	0	0	0	0	0	0	0	0	0	0	0	0	0	0	0	0	0	0	0	0	0	0	0	0	0	0	0	0	0	0	0	0	0	0	0	0	0	0	0
Skin	SRR15899481	0	0	0	0	0	0	0	0	0	0	0	0	0	0	0	0	0	0	0	0	0	0	0	0	0	0	0	0	0	0	0	0	0	0	0	0	0	0	0	0	0	0	0	0	0	0	0	0
Skin	SRR15899482	0	0	0	0	0	0	0	0	0	0	0	0	0	0	0	0	0	0	0	0	0	0	0	0	0	0	0	0	0	0	0	0	0	0	0	0	0	0	0	0	0	0	0	0	0	0	0	0
Skin	SRR15899483	0	0	0	0	0	0	0	0	0	0	0	0	0	0	0	0	0	0	0	0	0	0	0	0	0	0	0	0	0	0	0	0	0	0	0	0	0	0	0	0	0	0	0	0	0	0	0	0
Skin	SRR15899484	0	0	0	0	0	0	0	0	0	0	0	0	0	0	0	0	0	0	0	0	0	0	0	0	0	0	0	0	0	0	0	0	0	0	0	0	0	0	0	0	0	0	0	0	0	0	0	0
Skin	SRR15899485	0	0	0	0	0	0	0	0	0	0	0	0	0	0	0	0	0	0	0	0	0	0	0	0	0	0	0	0	0	0	0	0	0	0	0	0	0	0	0	0	0	0	0	0	0	0	0	0
Skin	SRR15899486	0	0	0	0	0	0	0	0	0	0	0	0	0	0	0	0	0	0	0	0	0	0	0	0	0	0	0	0	0	0	0	0	0	0	0	0	0	0	0	0	0	0	0	0	0	0	0	0
[truncated: 1,028 more rows]
[truncated: 1,637 more columns]

## Sheet: S3|PERMANOVA
OutlierStatus	Pairs	Df	SumsOfSqs	F.Model	R2	p.value	p.adjusted	sig
[truncated: 29 more rows]

## Sheet: S4|COG List
COG ID	Function ID	Number in CRC samples	Number in IBD-CD samples	Number in IBD-UC samples
[truncated: 3,419 more rows]

[truncated: 5 more sheets: S5|COG Count, S6|CRC KEGG List, S7|Top10 Genes, S8|IBD-CD KEGG List, S9|IBD-UC KEGG List]
